# Supplementary material for: Rewiring of the promoter-enhancer interactome and regulatory landscape in glioblastoma orchestrates gene expression underlying neurogliomal synaptic communication
Source: Nat Commun. 2023 Oct 13;14:6446. doi: 10.1038/s41467-023-41919-x (PMC10576091; doi:10.1038/s41467-023-41919-x)
Supplement: Supplementary file 4 — Supplementary Data 1 [file 41467_2023_41919_MOESM4_ESM.xlsx]

## Sheet: Info cell lines
Cell lines in this study: 15 glioblastoma lines (HGCC), Normal Human Astrocytes and OPCs (human oligodendrocyte precursor cells)
Line ID	Origin	Age	Sex	Glioblastoma subtype
U3009	Glioblastoma	60	M	CL
U3028	Glioblastoma	72	F	CL
U3039	Glioblastoma	38	M	CL
U3042	Glioblastoma	67	M	CL
U3086	Glioblastoma	72	M	CL
U3031	Glioblastoma	65	F	MS
U3054	Glioblastoma	60	F	MS
U3073	Glioblastoma	71	M	MS
U3078	Glioblastoma	51	M	MS
U3121	Glioblastoma	64	M	MS
U3008	Glioblastoma	64	F	NL
U3085	Glioblastoma	68	M	NL
U3013	Glioblastoma	78	F	PN
U3047	Glioblastoma	66	F	PN
U3118	Glioblastoma	57	M	PN
Astrocytes	Normal Human Astrocytes	-	M	N/A
OPCs	Human Oligodendroctye Progenitor Cells	-	-	N/A
CL: Classical
MS: Mesenchymal
NL: Neural
PL: Pro-Neural
N/A: Not Applicable

## Sheet: RNA-seq info
RNA-seq: Mapping summary
Sample Name	Cell line ID and replicate identifier (R1: replicate1, R2: replicate2)
Total Reads	Total sequencing PE150 reads obtained
Mapped Reads	Reads mapped by STAR to hg38 genome
Uniquely mapped (%)	Percentage of uniquely mapped reads
Sample Name	Total Reads	Total mapped Reads	Uniquely mapped (%)
U3008_R1	70316806	60487058	86.02
U3008_R2	52191143	47112759	90.27
U3009_R1	37371996	27721860	74.18
U3009_R2	112703844	95449898	84.69
U3013_R1	60647017	49590283	81.77
U3013_R2	47476837	40580933	85.48
U3028_R1	64361845	55814681	86.72
U3028_R2	50946345	45818344	89.93
U3031_R1	58313886	49525761	84.93
U3031_R2	40202901	34181220	85.02
U3039_R1	52523303	46295724	88.14
U3039_R2	51947316	46486993	89.49
U3042_R1	56212435	49995561	88.94
U3042_R2	63914235	55748624	87.22
U3047_R1	50174393	44189550	88.07
U3047_R2	58764141	51182592	87.1
U3054_R1	49254817	41654925	84.57
U3054_R2	44548510	36010783	80.83
U3073_R1	52621320	44085939	83.78
U3073_R2	47173105	42060783	89.16
U3078_R1	52155344	45170845	86.61
U3078_R2	46440150	40135652	86.42
U3085_R1	46642224	40268029	86.33
U3085_R2	55078304	47056565	85.44
U3086_R1	48680972	39957136	82.08
U3086_R2	44617936	39146570	87.74
U3118_R1	49887710	38733983	77.64
U3118_R2	53778872	47255858	87.87
U3121_R1	48323460	41480793	85.84
U3121_R2	55867128	48102819	86.1
astrocytes_R1	51865246	45132810	87.02
astrocytes_R2	43621183	35942102	82.4
OPC_1	40849449	35839103	0.8773
OPC_2	50256804	42113580	0.838

## Sheet: 497 DEGs GBvsAstrocytes
497 Differentially expressed genes across all 15 GB lines vs Astrocytes
(resulting from the intersection of the 15 pair-wise differential expression analysis i.e., each line vs astrocytes)
GeneID	Ensembl gene ID for hg38
gene_name	Gene symbol
baseMean	Mean raw reads for gene across 15 HGCC lines & astrocytes
log2FC_X	log2 of Fold Change of the gene in line X vs astrocytes
padj_X	adjusted p value for multiple testing ≈ BH (Benjamini-Hochberg)
GeneID	gene_name	baseMean	log2FC_U3008	padj_U3008	log2FC_U3009	padj_U3009	log2FC_U3013	padj_U3013	log2FC_U3028	padj_U3028	log2FC_U3031	padj_U3031	log2FC_U3039	padj_U3039	log2FC_U3042	padj_U3042	log2FC_U3047	padj_U3047	log2FC_U3054	padj_U3054	log2FC_U3073	padj_U3073	log2FC_U3078	padj_U3078	log2FC_U3085	padj_U3085	log2FC_U3086	padj_U3086	log2FC_U3118	padj_U3118	log2FC_U3121	padj_U3121
ENSG00000198483	ANKRD35	79.7254	-3.1918	3.7616e-24	-6.19021	5.19518e-39	-1.2116	7.84663e-05	-1.67775	2.84768e-08	-1.80772	3.35171e-09	-4.36654	2.61351e-34	-6.83878	1.6542e-33	-4.46237	1.24221e-36	-4.07329	2.85822e-29	-6.1828	1.3859e-31	-3.14559	4.38532e-23	-4.39754	1.25557e-34	-1.61288	8.17462e-08	-5.22669	1.53768e-36	-3.93938	3.23341e-31
ENSG00000184678	H2BC21	1694.17	4.59558	2.70297e-28	2.12904	8.12291e-07	2.64012	7.4199e-10	2.62631	1.00095e-09	3.33501	3.95301e-15	2.27623	1.42891e-07	3.21797	1.97181e-14	3.68299	1.51925e-18	2.17464	5.97449e-07	2.90351	1.13124e-11	3.98382	1.42921e-21	3.54557	3.13627e-17	3.97564	1.40853e-21	3.53524	3.22796e-17	3.41118	6.23132e-16
ENSG00000143621	ILF2	10263.1	-1.67076	5.14842e-14	-0.650731	0.00590667	-1.37686	8.59995e-10	-0.96572	3.02077e-05	-1.75928	2.56661e-15	-1.99584	1.21866e-19	-1.24268	2.89428e-08	-1.365	1.0221e-09	-1.27671	1.48924e-08	-0.673182	0.00572761	-1.85508	3.47372e-17	-1.31735	3.99901e-09	-1.2005	8.13709e-08	-1.07385	2.03664e-06	-1.50586	1.52511e-11
ENSG00000163472	TMEM79	328.223	1.16437	7.09758e-07	2.67513	3.8717e-34	0.709561	0.00473447	0.947408	8.6738e-05	1.01601	2.66705e-05	1.48577	1.06954e-10	1.33601	6.14907e-09	0.751051	0.00223686	1.58554	6.23025e-12	1.40384	1.89383e-09	1.20029	2.77976e-07	1.93937	5.7277e-18	1.16488	6.09416e-07	1.47734	1.13856e-10	0.901915	0.000196812
ENSG00000163468	CCT3	11776.4	-1.25021	2.09644e-07	-1.07582	8.33431e-06	-1.6887	1.01689e-12	-0.766607	0.00252535	-1.59679	2.2321e-11	-1.98549	2.71175e-17	-1.38333	5.81068e-09	-1.34921	1.61823e-08	-1.29873	6.75774e-08	-1.15543	2.32997e-06	-2.06228	1.05393e-18	-1.36443	1.048e-08	-1.28813	6.14748e-08	-1.41056	2.79244e-09	-1.49036	4.07172e-10
ENSG00000132692	BCAN	21021.2	4.30538	8.51412e-14	10.6261	2.34204e-81	8.51446	4.8165e-52	5.19609	1.08726e-19	3.32586	1.9181e-08	1.83953	0.00325832	10.0102	3.47562e-72	10.726	1.40552e-82	2.30782	0.000170617	3.72679	2.01391e-10	7.29878	1.64502e-38	11.3669	1.73506e-92	10.4151	5.18733e-78	11.9617	8.12665e-103	3.87999	2.46832e-11
ENSG00000187800	PEAR1	44.9245	-6.73887	1.54703e-21	-6.9729	9.11012e-22	-5.6244	3.03327e-18	-6.88237	5.02299e-22	-5.79214	2.3037e-18	-6.17053	7.37564e-20	-6.81413	4.68233e-22	-7.69124	1.21476e-21	-8.94725	2.20635e-13	-6.97913	6.81357e-20	-6.82932	1.09069e-20	-7.78482	2.83507e-20	-6.32625	4.98764e-20	-6.99085	8.17648e-21	-6.21525	5.17937e-20
ENSG00000117143	UAP1	2220.15	-2.75123	1.69488e-75	-2.45695	8.34189e-61	-2.33759	5.14069e-55	-3.12038	1.40818e-96	-2.85113	1.62365e-80	-2.30538	1.61059e-53	-2.83168	1.67462e-80	-2.67201	9.37727e-72	-1.68653	3.57589e-29	-1.44074	1.9392e-21	-3.24143	2.73121e-103	-3.17922	2.35866e-99	-3.28077	9.03954e-106	-3.29028	2.21283e-106	-2.72951	2.34429e-74
ENSG00000116132	PRRX1	5339.43	1.64681	3.1395e-11	2.06124	2.60674e-17	3.08662	1.77296e-37	1.69262	9.53047e-12	1.97145	1.42225e-15	3.07463	3.35817e-37	-0.726122	0.0061238	1.70016	5.83305e-12	4.127	8.69922e-67	0.929204	0.000428515	1.34011	8.17342e-08	0.705852	0.00764811	-1.06051	3.42284e-05	1.74186	1.41688e-12	0.862502	0.0009507
ENSG00000153029	MR1	821.551	8.46879	2.49405e-65	6.70721	2.29595e-41	5.80435	9.78642e-31	6.59482	1.36313e-39	7.59191	2.5318e-52	7.79886	2.03082e-55	5.41656	4.32389e-27	5.01183	4.11646e-23	5.41981	7.52208e-27	6.70637	5.58071e-41	6.48817	1.64502e-38	6.58884	9.63403e-40	3.98416	9.85123e-15	5.53485	3.30222e-28	7.36444	1.78318e-49
ENSG00000135838	NPL	182.556	3.47832	3.13203e-15	3.42464	6.33121e-15	2.2704	7.80324e-07	1.91793	4.40914e-05	2.14598	4.1624e-06	1.40745	0.00393684	3.60285	1.63265e-16	1.90761	4.06914e-05	2.52137	3.45361e-08	4.19782	7.22676e-22	2.16693	2.23272e-06	3.81558	2.6267e-18	2.64738	3.37072e-09	2.73526	9.77327e-10	2.1968	1.86424e-06
ENSG00000077157	PPP1R12B	1145.42	1.68493	4.39397e-10	3.0448	1.48707e-31	1.6457	1.26427e-09	1.39937	3.69065e-07	1.11106	8.45223e-05	1.45566	9.9251e-08	2.25898	1.08609e-17	1.68055	4.36098e-10	1.08325	0.00012675	0.776979	0.00942759	1.85408	4.07073e-12	2.99846	1.93425e-30	2.58803	6.08078e-23	1.90246	9.76263e-13	1.22592	9.81734e-06
ENSG00000117280	RAB29	1225.24	1.50445	1.47473e-07	2.9411	6.24049e-27	2.65322	8.59187e-22	1.28687	1.03481e-05	1.28997	1.06191e-05	1.63583	9.11205e-09	1.78768	1.92435e-10	2.15689	9.95707e-15	1.94758	4.65182e-12	1.38849	1.9187e-06	2.22244	1.33875e-15	3.52713	2.75281e-38	1.82311	7.59737e-11	1.941	3.95135e-12	2.58466	1.00377e-20
ENSG00000230461	PROX1-AS1	160.126	7.36665	2.92399e-06	7.1641	4.78171e-06	7.80902	6.73274e-07	6.92798	1.39913e-05	6.57788	4.31582e-05	7.66813	1.0411e-06	8.30429	8.28059e-08	8.16173	1.56786e-07	8.30705	1.06344e-07	6.7904	2.43081e-05	8.36193	6.78543e-08	8.42595	5.56743e-08	9.44984	6.89009e-10	9.20275	2.1809e-09	7.8164	6.31269e-07
ENSG00000117707	PROX1	2522.21	3.19554	2.10823e-29	4.93859	1.38792e-70	5.43772	8.50033e-85	5.20268	7.11531e-78	3.71258	2.0554e-39	3.74082	3.0969e-40	5.19196	4.52916e-78	4.90797	1.36086e-69	4.53476	3.13685e-59	3.80203	1.73005e-41	5.17473	2.88264e-77	4.70931	6.7587e-64	6.55801	1.83513e-124	4.8182	3.92025e-67	4.53708	3.26802e-59
ENSG00000082482	KCNK2	465.316	-1.16519	0.00370342	-2.82126	6.26183e-14	-6.41722	1.30196e-56	-2.8291	8.02348e-14	-4.10136	3.02907e-27	-3.39917	1.82991e-19	-6.95546	6.46577e-63	-3.33713	5.95573e-19	-6.00714	1.27369e-49	-1.26377	0.00190406	-9.64305	3.54293e-47	-5.36632	5.83742e-44	-4.66141	1.11011e-34	-3.43895	4.90489e-20	-4.53206	6.61952e-33
ENSG00000143507	DUSP10	525.835	1.11582	5.93156e-06	0.862639	0.000661081	2.93387	1.12091e-37	1.75343	1.30328e-13	1.21269	9.66289e-07	2.1054	1.95001e-19	2.51576	5.12288e-28	1.98193	2.07331e-17	2.13319	8.59421e-20	3.19424	1.49781e-44	1.25493	2.40163e-07	1.87825	1.31637e-15	1.75722	8.55715e-14	1.84824	3.53927e-15	3.34592	4.21775e-49
ENSG00000185842	DNAH14	24.7722	-7.10924	2.90652e-17	-6.32878	5.11072e-19	-6.54441	8.32504e-18	-5.41343	3.63325e-18	-6.04906	2.31194e-17	-7.70434	2.54475e-14	-3.73975	8.13326e-12	-7.45626	1.86137e-16	-7.32022	5.39223e-13	-7.51844	1.2969e-13	-5.42536	3.76929e-17	-7.71555	2.17448e-14	-5.49656	3.25513e-17	-4.07182	5.74751e-13	-4.83838	6.23132e-16
ENSG00000183780	SLC35F3	65.538	-7.4656	1.57002e-29	-8.74477	5.23878e-26	-9.84403	5.43811e-17	-11.004	1.10868e-12	-6.29369	6.04727e-27	-12.2268	1.69133e-14	-5.3255	7.70055e-24	-3.6326	8.5608e-13	-4.33207	1.40182e-16	-10.6018	3.43942e-11	-4.99463	3.67492e-21	-9.8028	7.87868e-17	-8.11074	2.23164e-25	-10.7213	7.05936e-12	-5.9926	1.7897e-26
ENSG00000180287	PLD5	1343.56	3.74663	3.18512e-17	4.58265	8.21421e-26	5.70212	2.14159e-39	5.14716	4.25895e-32	3.52756	3.63649e-15	3.02451	2.1201e-11	5.46452	1.58431e-36	5.859	8.44033e-42	1.36142	0.00782645	6.66293	1.11818e-53	8.55415	1.17983e-88	5.50583	6.75251e-37	3.47746	4.54186e-15	5.57191	6.30242e-38	6.48977	5.30586e-51
ENSG00000057608	GDI2	7560.71	-2.25121	2.05716e-30	-2.06969	4.01221e-26	-0.886911	1.81448e-05	-1.66224	6.50646e-17	-2.05236	2.8678e-25	-2.17938	1.35709e-28	-1.06239	1.4435e-07	-1.96704	1.47449e-23	-1.26875	2.91347e-10	-0.939264	6.08518e-06	-2.28466	2.04162e-31	-2.15508	4.6182e-28	-1.73568	1.23996e-18	-2.36121	1.21243e-33	-1.91493	3.09326e-22
ENSG00000134452	FBH1	1781.75	-0.838831	3.40609e-08	-1.22946	1.55782e-16	-0.463877	0.0038745	-1.05585	2.32051e-12	-1.12625	8.66828e-14	-0.756891	7.70422e-07	-0.660856	1.6075e-05	-1.3409	1.75561e-19	-0.75185	1.0774e-06	-0.736484	2.09243e-06	-1.035	5.0901e-12	-0.959017	1.88454e-10	-1.03053	5.58006e-12	-1.90044	1.44581e-37	-0.983823	7.25874e-11
ENSG00000134453	RBM17	2421.69	-1.74624	3.24261e-31	-1.5091	9.52739e-24	-0.450542	0.00602976	-1.26254	8.8298e-17	-1.80051	8.65733e-33	-1.51688	8.25823e-24	-0.604303	0.000119203	-1.27674	2.72953e-17	-0.641021	5.3266e-05	-0.527078	0.00128442	-1.27938	2.52702e-17	-1.37919	5.92918e-20	-1.13516	6.1229e-14	-1.65021	3.62512e-28	-1.24229	2.65462e-16
ENSG00000134463	ECHDC3	62.8683	-12.4661	3.41804e-15	-12.379	3.28346e-15	-9.93951	1.14787e-17	-12.5399	2.57514e-15	-12.2536	1.34493e-14	-3.30979	4.01825e-12	-10.0688	3.06572e-18	-12.486	2.51068e-15	-11.9295	4.8885e-14	-12.1383	2.21457e-14	-12.2533	7.93244e-15	-10.8799	2.34588e-12	-10.7819	6.57917e-12	-10.8164	3.28621e-12	-9.91719	1.81332e-17
ENSG00000151461	UPF2	1426.64	-1.21764	6.81335e-12	-1.748	1.99123e-23	-0.843553	3.52484e-06	-1.2753	6.83211e-13	-1.26355	1.4803e-12	-1.32125	8.83822e-14	-1.01265	1.2455e-08	-1.49451	1.77797e-17	-0.7928	1.54602e-05	-1.01283	2.17499e-08	-1.54594	1.46099e-18	-1.38148	4.87856e-15	-1.0341	5.75953e-09	-2.05251	9.72129e-32	-1.22244	6.22399e-12
ENSG00000152465	NMT2	884.105	-1.92443	5.73132e-33	-1.52189	3.11684e-21	-1.68121	1.67264e-25	-1.53571	1.51252e-21	-2.05203	1.11682e-36	-1.61517	1.23202e-23	-1.15105	8.86651e-13	-1.54167	7.09627e-22	-1.2599	1.03115e-14	-0.647754	0.000152239	-2.1993	4.66426e-42	-2.11749	2.18521e-39	-1.41884	1.11209e-18	-2.5471	3.21501e-55	-2.01975	5.61795e-36
ENSG00000150867	PIP4K2A	1675.38	-1.78294	3.02934e-19	-2.47037	5.90547e-36	-1.14685	1.66648e-08	-1.2703	3.42813e-10	-1.41002	2.85726e-12	-1.00443	9.15564e-07	-1.9446	5.97257e-23	-1.35779	1.22098e-11	-1.32508	5.05191e-11	-1.08513	1.26934e-07	-2.49226	1.90359e-36	-1.69393	1.55441e-17	-2.37231	2.52445e-33	-2.67748	5.97177e-42	-2.47986	4.4059e-36
ENSG00000128805	ARHGAP22	357.027	-3.95134	2.37931e-28	-5.58213	1.35924e-48	-1.06423	0.0052897	-1.32446	0.000399229	-3.46709	4.28199e-22	-5.296	2.70641e-45	-4.35494	5.45054e-34	-1.9311	7.95819e-08	-1.48308	6.10865e-05	-3.40423	2.15826e-21	-3.34176	5.93822e-21	-5.91606	5.44511e-52	-3.78864	2.70891e-26	-3.43267	4.56167e-22	-6.68806	3.00133e-57
ENSG00000060339	CCAR1	3681.93	-1.28578	2.94496e-13	-1.59514	4.65008e-20	-0.766542	2.68699e-05	-0.691727	0.00018419	-1.0348	8.35914e-09	-1.25716	1.06321e-12	-1.0359	4.77038e-09	-0.937345	1.54408e-07	-0.562842	0.00295533	-0.688339	0.0002286	-0.999436	1.82257e-08	-1.17303	2.96865e-11	-0.726561	5.59911e-05	-0.633406	0.000555709	-0.823853	5.43354e-06
ENSG00000165732	DDX21	4063.95	-2.53816	2.15318e-45	-1.65786	4.302e-20	-0.815601	1.70142e-05	-0.842255	9.10213e-06	-2.16927	3.67394e-33	-2.07601	1.13282e-30	-1.89725	4.82076e-26	-1.83982	1.99928e-24	-0.767602	5.76977e-05	-0.624081	0.00158174	-2.15835	3.76865e-33	-2.14286	1.00254e-32	-2.25398	3.3815e-36	-1.90707	3.07766e-26	-1.84671	1.9261e-24
ENSG00000171224	FAM241B	251.166	-2.02991	6.96658e-19	-0.630651	0.00799363	-1.08286	2.56199e-06	-0.739285	0.00180864	-1.79048	8.75134e-15	-3.54199	6.37707e-44	-2.29165	1.32448e-23	-1.89549	7.10211e-17	-2.4742	9.03525e-25	-1.06797	5.01424e-06	-2.69155	1.23165e-29	-0.952715	3.44939e-05	-1.00355	1.12212e-05	-0.6339	0.00744781	-0.940935	4.84542e-05
ENSG00000099284	MACROH2A2	584.38	-10.0746	1.79786e-84	-9.04769	8.79328e-121	-4.29092	7.04075e-72	-10.1886	7.76109e-85	-9.88845	9.42392e-81	-11.6746	1.81575e-39	-4.57415	1.62214e-81	-1.86825	3.62784e-15	-5.87321	2.42752e-110	-9.27094	2.91617e-92	-10.8724	2.3331e-54	-4.56274	5.96321e-80	-11.1614	3.06291e-47	-1.08846	7.89462e-06	-3.84855	4.66073e-59
ENSG00000180817	PPA1	2850.59	-2.80813	6.00327e-58	-2.66464	1.7659e-52	-1.53179	6.44382e-18	-2.20087	5.26248e-36	-2.72265	3.98455e-54	-2.8492	2.00807e-59	-2.30181	1.19632e-39	-2.07935	1.81063e-32	-1.99241	1.04166e-29	-1.02506	1.95785e-08	-3.32106	5.69658e-80	-2.66681	2.12056e-52	-2.47358	1.9928e-45	-1.15997	8.67753e-11	-2.2513	1.19436e-37
ENSG00000156026	MCU	649.735	-2.49348	3.14999e-42	-2.52508	8.15358e-43	-1.12146	1.27414e-09	-2.02232	1.27558e-28	-1.77029	5.24647e-22	-2.11363	6.14961e-31	-1.78726	5.06519e-23	-2.16185	1.15463e-32	-1.11864	1.73906e-09	-0.811542	2.13532e-05	-2.19095	4.90237e-33	-2.37954	1.3519e-38	-1.66335	6.00374e-20	-1.50907	1.15108e-16	-1.98681	1.44369e-27
ENSG00000122882	ECD	1013.86	-1.60839	1.73621e-30	-1.7263	1.09937e-34	-0.922404	8.52603e-11	-0.973369	6.42919e-12	-1.41605	1.23447e-23	-1.64488	1.1654e-31	-1.92603	3.19164e-43	-1.49435	9.99775e-27	-1.06953	5.51676e-14	-0.692623	2.11959e-06	-1.46908	1.19744e-25	-1.45357	3.66792e-25	-1.66524	1.74549e-32	-1.21051	6.22966e-18	-1.38025	9.30682e-23
ENSG00000107758	PPP3CB	1557.73	-1.0537	7.91131e-10	-1.29347	2.2164e-14	-1.09101	2.02003e-10	-1.67408	3.85496e-23	-1.09597	2.1604e-10	-0.8305	1.82697e-06	-1.39887	9.72061e-17	-1.05856	5.78294e-10	-0.52839	0.0039636	-0.716943	6.00942e-05	-1.48358	1.69225e-18	-1.30007	1.85547e-14	-0.764856	9.82885e-06	-0.713628	4.36006e-05	-0.683786	0.000107724
ENSG00000122861	PLAU	1220.75	-3.04925	4.75116e-08	-5.29421	1.93795e-22	-5.06746	1.79266e-20	-5.04931	2.73344e-20	-3.54995	1.87905e-10	-4.07718	1.2388e-13	-5.90818	1.27403e-27	-5.09918	7.38652e-21	-5.31643	2.08878e-22	-4.35157	2.74793e-15	-3.31608	1.94662e-09	-3.72933	1.23931e-11	-5.74919	3.94139e-26	-2.48841	9.43046e-06	-2.34401	3.84178e-05
ENSG00000148606	POLR3A	1704.16	-1.84984	9.42403e-15	-1.54657	9.91965e-11	-1.5173	3.21152e-10	-1.53571	2.06277e-10	-2.2249	1.07915e-20	-1.7961	5.88767e-14	-1.95392	1.50369e-16	-1.92168	6.19436e-16	-1.39208	9.70023e-09	-0.835659	0.00113762	-1.89719	1.50456e-15	-1.7455	2.64924e-13	-1.30242	6.26231e-08	-1.14813	2.36232e-06	-1.67421	3.03368e-12
ENSG00000122359	ANXA11	2163.87	-1.81922	3.81578e-16	-1.78666	8.43415e-16	-0.851416	0.000301154	-3.01018	1.82489e-42	-1.91566	1.16731e-17	-1.50534	2.33883e-11	-7.19321	7.8987e-185	-5.20541	9.76038e-119	-0.821495	0.000523494	-2.69761	2.93292e-34	-4.85643	4.49983e-104	-2.87435	5.6708e-39	-3.71818	7.05868e-64	-7.81868	2.92893e-180	-2.57948	1.69453e-31
ENSG00000148677	ANKRD1	85.7767	-8.48293	3.1909e-32	-12.8733	3.92599e-16	-8.08435	1.4596e-32	-9.26991	7.06175e-29	-7.51779	4.93252e-32	-10.3738	1.13676e-18	-7.98069	2.47744e-34	-6.49404	2.16098e-31	-9.98197	2.07985e-17	-6.72082	2.89634e-30	-6.90859	1.34548e-31	-12.817	7.22276e-16	-9.2717	3.0059e-25	-6.21841	4.03355e-29	-7.14734	1.39429e-32
ENSG00000173145	NOC3L	781.243	-1.70479	1.01585e-16	-1.25517	1.21842e-09	-0.87786	3.65987e-05	-1.1711	2.02727e-08	-1.55944	5.46544e-14	-1.69668	1.57932e-16	-1.3756	1.95098e-11	-1.33485	9.21823e-11	-0.75775	0.000474452	-0.691752	0.00175806	-1.54644	5.17782e-14	-1.27542	6.71426e-10	-1.36585	2.94764e-11	-1.40523	8.26304e-12	-1.55554	4.42011e-14
ENSG00000059573	ALDH18A1	3704.3	-1.07832	2.80686e-08	-1.51714	1.26216e-15	-0.7007	0.000518912	-1.82546	6.76885e-22	-1.77143	1.4902e-20	-1.27098	4.00789e-11	-1.57459	8.8784e-17	-1.08199	2.25511e-08	-0.772893	0.000112576	-0.859761	1.701e-05	-1.55449	2.84102e-16	-1.23027	1.51067e-10	-1.02499	1.07725e-07	-0.564929	0.00543282	-1.79629	2.87227e-21
ENSG00000052749	RRP12	1242.11	-2.10684	1.10304e-15	-0.768455	0.00593834	-1.05228	0.000126729	-1.27086	2.75035e-06	-1.9223	4.31902e-13	-1.47125	3.64115e-08	-1.4229	8.36823e-08	-1.53246	7.76416e-09	-0.785437	0.0058556	-1.01952	0.000257722	-1.69099	1.47307e-10	-1.29197	1.40117e-06	-1.29472	1.14992e-06	-1.5886	1.83177e-09	-1.77105	2.254e-11
ENSG00000171307	ZDHHC16	1164.76	-1.46526	2.78102e-13	-1.3142	5.59065e-11	-0.952953	3.71217e-06	-1.62713	4.33622e-16	-1.62442	7.03233e-16	-2.07354	2.22531e-25	-1.83618	1.80186e-20	-1.57024	3.53868e-15	-1.04847	3.24982e-07	-0.71486	0.000861198	-1.71681	7.04545e-18	-1.34061	2.48087e-11	-1.47093	1.65937e-13	-1.4956	6.87541e-14	-1.38532	6.02216e-12
ENSG00000138131	LOXL4	137.07	-2.05025	1.22611e-05	-6.47854	8.3287e-35	-2.56206	3.47889e-08	-3.53386	1.90048e-14	-3.35258	5.56323e-13	-5.13618	1.21101e-26	-6.70608	1.65068e-36	-7.84618	7.02357e-36	-2.86452	7.30385e-10	-3.83906	1.98568e-16	-5.01373	1.08296e-25	-5.69571	1.44332e-30	-5.51854	3.36625e-29	-6.67891	1.88175e-34	-3.66457	2.29355e-15
ENSG00000120029	ARMH3	1133.47	-0.749383	7.06434e-07	-1.29415	2.0182e-18	-0.619774	5.54849e-05	-1.14413	1.26592e-14	-1.04652	3.06769e-12	-1.03439	3.98544e-12	-1.35833	2.10018e-20	-1.32823	1.86155e-19	-0.921945	1.00827e-09	-0.593474	0.000152492	-0.895276	1.98475e-09	-0.873947	5.01681e-09	-0.714102	1.99747e-06	-0.471914	0.00242981	-0.895626	2.39131e-09
ENSG00000107859	PITX3	23.0746	-8.39152	1.27717e-11	-5.9784	1.32806e-14	-7.74657	7.78442e-13	-5.4638	7.90288e-14	-7.24195	3.42301e-13	-6.94416	4.97546e-14	-6.42552	2.88514e-15	-5.25758	2.49571e-13	-5.55028	1.97566e-12	-3.57865	1.55137e-07	-7.18999	1.92865e-13	-6.69772	2.46153e-14	-6.84689	7.64291e-14	-8.20051	3.97356e-11	-6.50194	2.05957e-14
ENSG00000065621	GSTO2	48.64	-3.42152	1.18829e-14	-3.18756	4.22334e-13	-2.85279	4.86056e-11	-3.10023	1.00898e-12	-2.8118	1.46783e-10	-3.88542	6.20442e-17	-2.90826	1.13624e-11	-3.35564	2.29136e-14	-4.128	1.41175e-16	-1.98305	5.21292e-06	-3.07922	2.34358e-12	-2.79833	9.58966e-11	-3.24022	2.56752e-13	-1.97821	3.26086e-06	-3.17913	5.79489e-13
ENSG00000229847	EMX2OS	95.0777	-4.00361	4.81058e-12	-6.49305	5.24092e-24	-10.8774	9.70868e-12	-2.41101	4.62276e-05	-7.57926	3.29558e-24	-1.9329	0.00124072	-3.42712	2.4885e-09	-6.53323	1.26929e-24	-11.873	2.07938e-13	-9.05752	2.20269e-18	-10.7561	2.15423e-11	-12.2663	2.73928e-14	-9.14686	5.61325e-19	-9.15295	3.23193e-19	-3.3487	8.19669e-09
ENSG00000170370	EMX2	148.313	-6.7764	1.22775e-36	-6.62144	2.65329e-35	-11.7874	4.89342e-14	-2.50816	4.80379e-07	-10.6538	4.58194e-20	-3.82737	5.72824e-15	-2.94152	1.72384e-09	-5.50732	3.09846e-28	-10.3348	6.89475e-19	-12.9854	3.02627e-16	-13.1003	1.04386e-16	-13.1698	7.60123e-17	-11.6271	1.31573e-13	-13.1013	9.06914e-17	-5.0328	4.41468e-24
ENSG00000107949	BCCIP	1951.44	-2.42849	6.39919e-30	-2.03399	1.71967e-21	-1.25955	9.68892e-09	-1.91282	6.66974e-19	-2.27807	2.9559e-26	-2.37983	8.91842e-29	-1.83873	8.19157e-18	-1.81744	2.55228e-17	-1.33914	9.42195e-10	-0.881525	0.000113513	-2.23358	1.38153e-25	-1.53051	1.49565e-12	-2.2915	6.0715e-27	-1.39757	1.11355e-10	-2.00679	9.27844e-21
ENSG00000130640	TUBGCP2	2557.27	-1.22328	1.80404e-18	-1.06696	2.06912e-14	-0.979296	3.70466e-12	-0.935103	3.73037e-11	-0.899391	2.71119e-10	-1.31178	4.63977e-21	-1.63983	1.14112e-32	-1.57015	6.14821e-30	-0.770302	7.63362e-08	-0.581804	8.31171e-05	-1.3609	1.11561e-22	-0.985107	2.23948e-12	-1.0362	1.12065e-13	-0.883929	3.3548e-10	-1.17551	4.16111e-17
ENSG00000148803	FUOM	98.0954	-7.35853	1.4763e-38	-5.13109	3.12144e-30	-2.0694	1.51063e-06	-7.77878	5.19155e-38	-12.393	3.66889e-15	-2.65169	4.5406e-10	-6.61299	1.9264e-39	-5.81108	7.3694e-36	-10.6256	1.07503e-11	-7.51606	1.14634e-33	-12.3926	2.15535e-15	-12.4621	1.58487e-15	-4.21346	1.61617e-22	-4.7039	9.79892e-27	-12.479	1.71617e-15
ENSG00000177963	RIC8A	5061.86	-0.446843	0.00233531	-1.06462	8.77623e-15	-0.879568	2.94868e-10	-0.609479	2.23231e-05	-0.444538	0.002849	-0.540238	0.000181268	-1.27472	8.29675e-21	-1.23939	1.27916e-19	-0.610263	2.12298e-05	-1.18928	6.65718e-18	-1.14786	6.05377e-17	-0.724205	2.47242e-07	-0.916491	3.08693e-11	-1.16898	1.35374e-17	-0.892987	1.49669e-10
ENSG00000185187	SIGIRR	85.4161	-6.67633	2.93032e-31	-8.78584	1.89277e-24	-1.78293	0.000142254	-2.02781	1.3194e-05	-5.79788	6.20627e-28	-5.86021	9.17259e-29	-9.67954	2.6936e-17	-7.3569	1.32209e-30	-3.90854	1.28485e-16	-5.42167	5.60183e-26	-3.74817	5.32992e-16	-6.67854	4.28545e-30	-4.4168	1.04186e-20	-6.98333	3.54569e-29	-3.00022	6.11895e-11
ENSG00000180720	CHRM4	66.3049	2.5302	0.008812	3.0406	0.00110716	6.00552	5.02099e-12	6.20798	8.98981e-13	2.6298	0.00731353	3.18371	0.000642969	5.22565	2.04912e-09	3.32946	0.000294684	3.12163	0.00103409	5.95539	9.26276e-12	3.39541	0.000206634	3.27695	0.000383105	4.36521	7.99246e-07	3.0915	0.000888047	3.88663	1.8277e-05
ENSG00000167770	OTUB1	3237.98	-0.820494	7.16744e-07	-0.882487	6.93988e-08	-1.22735	3.65468e-14	-0.984571	2.01837e-09	-0.729482	1.50974e-05	-1.20783	9.133e-14	-0.95717	4.04002e-09	-1.1938	1.48536e-13	-1.26485	5.66819e-15	-0.918569	2.98163e-08	-1.25863	5.89553e-15	-1.2038	9.52406e-14	-0.891843	4.50577e-08	-0.927879	1.29165e-08	-0.89885	4.90744e-08
ENSG00000149782	PLCB3	2349.91	-1.90191	4.26032e-14	-1.20598	2.5773e-06	-1.07397	4.06574e-05	-0.719227	0.00879217	-1.85001	2.92743e-13	-2.07163	1.50865e-16	-1.68282	2.22165e-11	-2.12992	1.53875e-17	-1.21737	2.6614e-06	-1.03406	9.9138e-05	-2.30089	2.77229e-20	-2.08788	7.24793e-17	-1.69014	1.71347e-11	-2.22239	4.68978e-19	-2.03631	5.1393e-16
ENSG00000110047	EHD1	3340.49	-0.763609	0.000662911	-2.30416	4.02743e-28	-2.12364	8.13064e-24	-2.03288	7.63423e-22	-1.19799	4.10381e-08	-2.61587	1.23865e-35	-2.15412	9.42194e-25	-2.09388	2.55485e-23	-1.48091	4.7144e-12	-3.21865	4.66758e-53	-1.69047	1.58555e-15	-1.40381	5.37457e-11	-1.67288	2.56673e-15	-1.93458	4.21604e-20	-2.35924	3.75274e-29
ENSG00000173465	ZNRD2	828.03	-1.24883	5.05376e-16	-0.474413	0.00344439	-1.47118	1.25751e-21	-0.66351	3.12987e-05	-0.809788	3.08446e-07	-1.12939	2.84693e-13	-1.3355	2.12514e-18	-1.48485	2.98889e-22	-0.455426	0.00642471	-0.694678	1.53653e-05	-1.78749	6.64632e-31	-1.26543	2.0143e-16	-1.22023	2.03829e-15	-1.14603	9.89669e-14	-1.3907	1.87469e-19
ENSG00000173156	RHOD	134.795	-8.84965	1.02543e-21	-9.03048	8.68431e-23	-5.08646	1.40521e-38	-7.72453	9.14878e-33	-1.28034	0.000167566	-7.10229	5.35729e-34	-8.45376	9.3218e-26	-8.12102	2.14051e-28	1.08509	0.00132472	-7.50412	5.57709e-28	-10.2043	3.2918e-11	-10.2772	1.27076e-11	-9.17583	1.07307e-16	-11.6471	3.95451e-14	-5.84248	7.77396e-40
ENSG00000175505	CLCF1	203.94	-2.28271	3.4968e-10	-5.17494	4.56237e-38	-1.95568	9.80489e-08	-1.59419	1.83897e-05	-1.05865	0.0064944	-1.32691	0.000406497	-5.59838	2.82387e-42	-4.88229	2.3314e-36	-2.58215	2.03396e-12	-2.82712	1.42288e-14	-2.89985	1.64643e-15	-3.0609	4.53593e-17	-3.73945	6.24438e-24	-3.54206	6.30208e-22	-2.43513	2.37847e-11
ENSG00000021300	PLEKHB1	2678.79	4.80037	3.02359e-25	4.81238	1.10095e-25	2.94374	5.52012e-10	3.75874	1.00854e-15	3.72639	2.1332e-15	1.77159	0.000334264	2.97861	2.40624e-10	5.31673	5.06753e-31	2.33114	1.42174e-06	3.28886	3.47273e-12	5.14633	4.57273e-29	5.83204	3.83256e-37	3.32717	1.01448e-12	4.34566	4.94516e-21	4.17219	2.92729e-19
ENSG00000149380	P4HA3	22.5672	-3.13585	7.41359e-07	-4.84255	7.19152e-12	-5.59581	1.40082e-12	-4.57802	2.18801e-11	-2.71952	2.17759e-05	-3.46069	8.13242e-08	-4.06649	4.98465e-10	-5.69148	4.01294e-13	-6.56195	5.31283e-10	-3.61824	4.94782e-08	-3.78445	7.63688e-09	-3.90196	3.01164e-09	-3.36434	1.43738e-07	-3.45818	7.62808e-08	-4.33152	2.07039e-10
ENSG00000085741	WNT11	42.6899	5.71478	0.00100705	5.52703	0.00145462	6.23661	0.000303181	8.91841	7.82909e-08	7.95826	2.25342e-06	8.22414	7.69765e-07	6.04156	0.000414196	6.26727	0.000243033	5.48077	0.00213024	6.44595	0.00021442	6.7809	5.61201e-05	4.66145	0.00969231	6.15304	0.000289538	6.03164	0.000433107	10.2894	3.26655e-10
ENSG00000086991	NOX4	72.1612	-5.03814	2.39493e-26	-10.1426	4.784e-19	-5.17584	4.99508e-27	-7.98098	7.10708e-32	-3.91725	1.92001e-17	-5.7227	5.17081e-30	-4.23769	1.43474e-20	-5.69932	6.9088e-31	-9.37226	3.83847e-16	-12.0272	2.98502e-14	-4.03458	1.35523e-18	-10.7692	3.16243e-12	-5.10269	2.88122e-26	-7.70305	6.47647e-30	-4.26275	2.64762e-20
ENSG00000110660	SLC35F2	984.358	-1.96773	2.19728e-09	-2.79998	4.00202e-18	-2.92014	2.05779e-19	-2.18678	2.677e-11	-1.16931	0.000731369	-1.87319	1.38445e-08	-3.25105	4.58585e-24	-2.67811	1.29447e-16	-2.26956	4.01799e-12	-1.45094	1.99535e-05	-4.77551	2.41231e-48	-2.91713	1.79739e-19	-2.28367	1.90368e-12	-3.88103	2.39791e-33	-4.73282	1.03944e-47
ENSG00000178105	DDX10	1657.27	-1.3716	1.53118e-10	-2.22918	3.08918e-26	-1.63838	1.43001e-14	-0.962868	1.26567e-05	-1.58444	1.41787e-13	-1.14464	1.25859e-07	-1.17305	4.59274e-08	-2.02285	7.51228e-22	-1.37992	1.35928e-10	0.611723	0.00897205	-2.32892	2.16888e-28	-1.75487	1.1604e-16	-1.82185	5.74264e-18	-2.25901	6.35126e-27	-1.7967	2.49915e-17
ENSG00000149591	TAGLN	656.887	-2.86275	6.3761e-08	-7.18854	4.30893e-41	-4.39244	2.97222e-17	-6.61257	2.50625e-36	-4.28983	2.32557e-16	-4.90021	3.79833e-21	-2.3679	8.63214e-06	-5.02667	2.49195e-22	-3.55093	1.21241e-11	-5.29737	2.88078e-24	-4.29149	1.26498e-16	-4.88597	4.08386e-21	-4.61768	3.99395e-19	-4.56036	1.14825e-18	-2.44151	5.15509e-06
ENSG00000149557	FEZ1	6026.04	0.950022	0.000753291	2.97461	4.95647e-30	1.47893	5.8343e-08	1.98709	1.24269e-13	0.797429	0.00627471	1.23513	7.51839e-06	2.23863	2.37067e-17	1.7314	1.14864e-10	1.36451	6.58556e-07	1.09806	0.000103079	1.88123	1.79839e-12	2.03041	2.47749e-14	2.06579	6.33628e-15	1.65965	6.23206e-10	1.10184	7.57951e-05
ENSG00000165526	RPUSD4	832.699	-1.45659	1.77283e-12	-1.08643	1.88839e-07	-1.10006	1.59719e-07	-1.94898	2.5216e-21	-1.58037	2.88999e-14	-1.36054	5.51789e-11	-1.06706	2.9055e-07	-1.24109	2.12202e-09	-0.680313	0.00200281	-1.20986	8.97069e-09	-1.62506	2.93702e-15	-1.30431	3.01281e-10	-0.760268	0.000336721	-1.1707	1.70268e-08	-1.32619	1.77538e-10
ENSG00000111186	WNT5B	266.561	-3.84006	2.20204e-48	-4.66315	1.36103e-60	-1.92121	8.4771e-15	-2.06118	7.19528e-17	-2.95874	3.45934e-31	-0.919444	0.000319234	-4.07218	4.58068e-53	-2.07182	3.78145e-17	-1.92186	1.6003e-14	-1.37534	4.9252e-08	-2.26199	7.59202e-20	-2.17034	1.75881e-18	-1.87925	2.48802e-14	-4.64923	1.68916e-58	-0.778628	0.00263088
ENSG00000118971	CCND2	14429.1	-1.90633	0.000362405	5.44899	3.33863e-28	-3.81718	2.62097e-13	1.58257	0.00378397	-4.20122	1.80805e-15	6.97384	2.6637e-45	4.81449	3.65545e-22	1.63677	0.00228601	-6.09169	5.02173e-25	-6.53071	3.63259e-27	1.66592	0.00170948	1.92821	0.000251668	3.8408	1.89449e-14	2.05527	8.34194e-05	3.20019	3.70074e-10
ENSG00000111319	SCNN1A	16.1629	-3.16721	0.000335836	-4.9701	2.11075e-07	-3.90982	1.53264e-05	-3.44346	0.000110487	-2.36458	0.00922634	-3.61681	5.36236e-05	-5.54774	2.80016e-08	-7.33732	8.13342e-08	-6.18299	3.99383e-07	-2.5279	0.00581754	-5.27068	1.31785e-07	-4.6608	6.78432e-07	-7.05396	1.94589e-07	-9.51813	4.00517e-08	-5.01898	2.38796e-07
ENSG00000175899	A2M	9993.59	5.5831	1.78617e-15	5.70761	2.29867e-16	6.55003	5.2475e-21	-3.65835	1.48444e-06	4.98449	2.07457e-12	3.64134	4.12952e-07	3.18472	1.00507e-05	5.73351	2.2669e-16	7.21126	1.96913e-25	2.3628	0.00194107	5.0373	6.9965e-13	6.63377	1.2614e-21	3.7394	1.40281e-07	3.67234	2.63886e-07	4.42798	4.65746e-10
ENSG00000111728	ST8SIA1	1424.7	3.98942	1.35171e-21	5.07114	5.94248e-35	4.34037	1.77543e-25	2.79386	6.95291e-11	4.02585	7.93004e-22	4.69666	8.86379e-30	5.06585	7.42568e-35	5.03535	2.34851e-34	5.59763	3.20917e-42	2.79838	7.71434e-11	6.65967	1.39323e-59	5.92456	2.70314e-47	4.62701	3.86125e-29	5.96942	3.43349e-48	3.76028	2.97074e-19
ENSG00000246695	RASSF8-AS1	648.225	2.49153	2.74482e-41	2.21961	9.04803e-33	1.7596	1.6258e-20	1.05566	9.87262e-08	2.11103	3.12088e-29	2.28805	1.12779e-34	1.48766	5.31411e-15	1.84415	1.02289e-22	2.46351	4.97509e-40	1.35372	4.24904e-12	2.27135	3.30884e-34	2.43196	2.33516e-39	1.09857	2.08116e-08	1.26427	7.12765e-11	1.68319	9.1529e-19
ENSG00000139131	YARS2	776.797	-1.19108	1.53789e-10	-1.06724	1.03392e-08	-1.25913	1.32552e-11	-1.43911	7.64835e-15	-1.65173	6.45825e-19	-1.95825	2.99169e-26	-1.66459	9.97266e-20	-1.72162	6.92414e-21	-0.758195	8.73203e-05	-0.961768	4.47341e-07	-1.90186	6.34196e-25	-1.21356	6.28245e-11	-2.20071	1.09404e-32	-1.89697	6.96584e-25	-1.37239	1.40394e-13
ENSG00000018236	CNTN1	3266.69	2.56165	1.16306e-17	-3.34622	3.64642e-23	-2.70581	1.07264e-16	1.56838	4.2172e-07	1.81347	3.69524e-09	1.97824	7.24967e-11	-6.90551	1.62992e-30	5.78458	4.77309e-88	-9.33273	1.70319e-09	4.23644	3.1456e-47	-0.973744	0.00284883	1.86597	7.82855e-10	2.43869	2.74854e-16	4.10953	8.24977e-45	3.2474	5.77519e-28
ENSG00000161798	AQP5	43.5844	-4.70856	4.45862e-21	-10.1247	9.37557e-14	-2.36809	4.62382e-07	-4.10169	1.60519e-17	-2.90914	8.21258e-10	-6.92182	8.38702e-24	-10.1006	9.20697e-11	-7.78087	3.28389e-22	-8.53049	2.02063e-13	-7.15716	3.12605e-21	-8.27476	2.14295e-17	-5.67876	2.06847e-24	-7.23893	5.17339e-22	-7.86667	1.51455e-19	-7.1523	2.81499e-23
ENSG00000205426	KRT81	176.945	-6.95903	4.59129e-77	-11.8303	9.72519e-28	-9.94586	3.38276e-48	-11.7004	3.66178e-26	-8.2472	1.72739e-69	-5.80898	8.94609e-64	-12.6458	5.40421e-17	-12.6342	5.13076e-17	-12.0737	2.90178e-15	-10.6994	1.74232e-31	-13.8403	1.68604e-19	-13.9098	1.18e-19	-12.3677	4.76785e-16	-13.8413	1.47076e-19	-8.18462	2.04031e-72
ENSG00000197757	HOXC6	150.191	9.57614	9.61436e-10	7.78704	8.34526e-07	10.6838	6.80718e-12	10.9543	2.00329e-12	8.80222	2.95634e-08	6.40922	8.51038e-05	5.0804	0.00247599	7.03041	1.1729e-05	10.2235	5.52477e-11	4.72829	0.00800174	10.1114	7.38618e-11	8.81939	1.89592e-08	6.1517	0.00014507	10.1081	7.16098e-11	10.3684	2.92896e-11
ENSG00000182379	NXPH4	398.431	3.04762	1.02005e-08	4.62915	2.50462e-19	2.30643	2.53692e-05	3.82697	3.14611e-13	3.70559	2.22319e-12	4.82952	9.6475e-21	1.63426	0.00362574	4.48258	4.66423e-18	3.65562	3.56245e-12	3.34765	3.09101e-10	2.18188	6.10046e-05	3.39444	1.11476e-10	2.57392	1.45061e-06	2.66106	6.45825e-07	3.606	7.26718e-12
ENSG00000135439	AGAP2	4543.21	1.32236	0.000237605	4.2771	2.38443e-40	3.1334	1.74123e-21	4.5725	8.1845e-46	2.07253	1.88283e-09	8.2119	3.44769e-149	10.3737	7.35708e-239	5.08131	5.95438e-57	1.39649	0.00013837	1.92817	3.28936e-08	5.28027	2.51145e-61	5.32153	2.76625e-62	5.28759	9.88546e-62	5.75174	5.05604e-73	6.07264	4.06642e-81
ENSG00000139266	MARCHF9	3301.56	2.1087	4.40193e-17	2.04127	2.94977e-16	1.50117	4.72688e-09	1.35152	1.82542e-07	1.22691	2.83839e-06	5.27557	3.72717e-104	1.03824	7.1098e-05	1.72406	9.25246e-12	1.24567	1.75427e-06	1.45691	1.74129e-08	1.74846	4.19222e-12	2.01779	8.63134e-16	1.61484	1.61144e-10	2.05725	1.80182e-16	2.46061	5.20793e-23
ENSG00000037897	METTL1	838.897	-1.71514	6.67905e-24	-0.585939	0.000795842	-1.01549	2.55067e-09	-1.03548	1.09732e-09	-1.47817	7.34628e-18	3.1477	6.52171e-91	-1.41723	3.106e-17	-1.36559	5.34828e-16	-0.543078	0.00265168	-0.517982	0.00459591	-1.74714	2.27496e-24	-0.988726	5.90922e-09	-2.29734	8.42647e-39	-2.05495	2.2846e-32	-1.1262	3.62575e-11
ENSG00000166226	CCT2	9496.85	-1.6907	4.89296e-26	-1.43922	2.45554e-19	-1.44296	3.34755e-19	-1.52054	3.60394e-21	-1.83009	3.34355e-30	-2.11515	2.52557e-40	-1.57283	6.58284e-23	-1.01907	4.35976e-10	-1.42804	7.03006e-19	-1.02272	5.35407e-10	-1.61856	4.39042e-24	-1.16158	8.00416e-13	-1.68379	4.49733e-26	-1.35236	3.84541e-17	-1.62757	3.33508e-24
ENSG00000072657	TRHDE	18.6576	-10.5824	1.86003e-09	-10.4953	1.92023e-09	-10.4945	2.73689e-09	-6.87375	4.53838e-10	-10.3699	5.22711e-09	-5.99385	4.46557e-09	-2.79809	0.00233617	-10.6023	1.54595e-09	-10.0458	1.33056e-08	-6.0226	1.04582e-08	-6.60059	1.76119e-09	-9.00715	2.24616e-07	-10.3398	3.23127e-09	-8.92096	2.75578e-07	-6.26433	2.33352e-09
ENSG00000271614	ATP2B1-AS1	215.871	2.73877	1.76273e-09	4.38666	1.51246e-23	2.0847	8.87542e-06	3.30892	1.83256e-13	3.56019	2.17038e-15	2.10012	7.13342e-06	3.01465	1.81346e-11	2.97771	3.9089e-11	1.86108	0.000105662	2.12084	7.65765e-06	3.12425	3.37134e-12	1.73444	0.000263826	2.46354	6.53268e-08	2.47155	6.40175e-08	1.79743	0.000159728
ENSG00000136014	USP44	20.4843	-5.47706	4.50184e-12	-5.52739	4.37002e-12	-5.47636	7.66035e-12	-5.05985	3.02927e-11	-6.18972	4.39226e-12	-8.98452	9.67883e-08	-5.07217	2.08196e-11	-4.34533	2.44625e-09	-4.04587	6.07369e-08	-5.99652	1.18947e-11	-5.47757	1.12939e-11	-5.83685	2.88194e-12	-7.87994	3.92319e-10	-7.34365	2.45895e-11	-5.5645	6.78803e-12
ENSG00000111144	LTA4H	1786.78	-0.55375	0.00081505	-1.66094	1.96875e-26	-0.673144	3.85326e-05	-1.42569	1.05398e-19	-0.964773	1.86133e-09	-1.28033	4.22983e-16	-0.758634	2.18018e-06	-0.834956	1.74282e-07	-0.718042	1.10655e-05	-0.575038	0.000643673	-1.31515	5.20865e-17	-1.11174	1.84606e-12	-0.711557	9.20437e-06	-1.14175	3.9394e-13	-0.773502	1.67366e-06
ENSG00000089127	OAS1	548.804	6.82054	2.52272e-13	8.20848	3.35043e-19	7.51724	5.20081e-16	9.5838	1.65893e-25	6.66639	1.2195e-12	6.91621	1.11348e-13	4.79683	4.59155e-07	7.10589	1.80973e-14	10.3508	6.9103e-30	7.98126	6.81941e-18	5.40915	9.64258e-09	6.93374	8.22708e-14	3.19302	0.00138162	3.24345	0.00122635	6.30088	1.83003e-11
ENSG00000122965	RBM19	1285.06	-0.977716	7.43842e-13	-0.714895	2.18755e-07	-0.946118	4.73769e-12	-1.76142	8.11561e-39	-1.42604	1.22306e-25	-1.0566	9.04076e-15	-0.450113	0.00155265	-1.20891	3.47268e-19	-0.779657	2.0605e-08	-1.29923	1.66353e-21	-1.16763	7.34421e-18	-1.20771	4.90903e-19	-1.45611	4.76096e-27	-1.50622	7.28923e-29	-1.10028	6.23132e-16
ENSG00000168778	TCTN2	1051.57	2.25128	1.68044e-21	1.56834	6.57155e-11	1.96835	1.40314e-16	1.30826	1.02741e-07	1.38554	1.73159e-08	3.06584	1.64672e-39	1.02348	3.66815e-05	1.66033	4.3958e-12	1.69525	1.98224e-12	1.47207	1.77372e-09	2.6112	7.2205e-29	2.37709	5.25775e-24	1.37145	1.43303e-08	1.32614	4.93435e-08	2.54242	2.84138e-27
ENSG00000081760	AACS	1557.35	-0.955486	1.11883e-08	-1.4038	1.24936e-17	-0.486972	0.00622846	-0.703448	4.27048e-05	-0.97774	6.68113e-09	-1.50726	5.29618e-20	-1.20135	2.67327e-13	-0.69204	4.79397e-05	-0.486447	0.00674007	-1.25195	5.38156e-14	-1.04808	2.67641e-10	-0.794272	2.41246e-06	-1.08548	4.91661e-11	-1.04414	3.02884e-10	-1.67989	1.60416e-24
ENSG00000165475	CRYL1	854.378	2.90343	1.00182e-22	1.14506	0.000283601	3.74641	1.45571e-37	0.871837	0.00846768	2.8805	3.26306e-22	1.5048	1.14875e-06	2.61436	8.93291e-19	1.48827	1.37744e-06	2.89111	1.38271e-22	1.73234	1.94259e-08	2.21449	1.35859e-13	2.46602	1.19292e-16	2.28721	1.59298e-14	3.19679	1.07839e-27	1.90275	3.78306e-10
ENSG00000132932	ATP8A2	105.099	-5.5669	8.09155e-16	-7.41866	1.28585e-22	-8.56893	4.77141e-23	-8.45656	4.13776e-24	-5.9735	2.97919e-17	-4.42971	9.44232e-11	-9.21419	9.77608e-23	-5.57625	5.55432e-16	-6.04706	2.84554e-17	-9.56119	2.48733e-18	-4.34323	1.79701e-10	-12.7692	9.70783e-15	-7.62746	1.70506e-22	-2.65806	0.000123656	-6.80263	9.63021e-21
ENSG00000180730	SHISA2	5.78955	-8.88602	3.7578e-06	-8.79895	3.90496e-06	-8.7982	5.04706e-06	-8.95987	3.5596e-06	-5.23073	0.000190262	-4.97832	0.000210072	-6.47932	3.90299e-05	-8.90591	3.28488e-06	-4.57821	0.000776297	-7.11041	0.000322496	-7.22509	0.00016953	-7.28667	0.00013036	-5.20074	0.000143123	-4.45607	0.000544013	-6.37221	7.19278e-05
ENSG00000102802	MEDAG	27.5932	-9.55693	1.99181e-09	-9.60837	7.88307e-12	-10.9028	1.9755e-11	-8.66124	1.33867e-12	-5.64656	4.95675e-16	-1.72523	0.00419408	-8.0051	7.23832e-15	-11.0105	1.0079e-11	-8.01888	4.27212e-11	-9.22194	1.82738e-08	-8.3358	4.70393e-12	-10.8473	2.04251e-11	-10.748	2.52047e-11	-10.7788	2.43487e-11	-6.62434	6.92243e-17
ENSG00000150893	FREM2	9132.84	3.30088	3.69985e-09	5.30196	1.58341e-22	5.56121	2.05093e-24	5.00855	7.19833e-20	3.43542	9.9134e-10	2.57785	6.10269e-06	6.16671	3.93064e-30	5.39952	3.53167e-23	4.12455	7.93614e-14	4.87519	7.08917e-19	7.37254	1.6242e-42	4.61548	3.82076e-17	4.72685	4.65219e-18	5.7269	4.37645e-26	5.47988	1.01372e-23
ENSG00000188342	GTF2F2	1631.47	-1.41932	1.99509e-23	-3.12241	2.3721e-103	-2.53527	7.3031e-71	-2.12529	7.29422e-51	-2.06888	8.72006e-48	-1.45575	1.44376e-24	-1.57981	4.39099e-29	-2.34657	8.73798e-62	-1.17138	3.43727e-16	-0.571356	0.000170832	-1.93185	3.12692e-42	-2.17332	5.56688e-53	-2.03395	9.22942e-47	-1.10203	1.20694e-14	-2.14302	1.64592e-51
ENSG00000139684	ESD	2756.68	-0.578446	0.000654321	-1.59715	1.33644e-23	-2.07357	1.09239e-38	-1.65092	6.54053e-25	-1.45568	1.91677e-19	-1.21294	6.43927e-14	-0.682325	4.01292e-05	-1.33798	7.78557e-17	-1.26845	4.30196e-15	-0.754997	7.24068e-06	-1.22861	2.40336e-14	-1.22473	3.0534e-14	-1.30339	4.18934e-16	-1.114	5.20565e-12	-0.797895	1.46905e-06
ENSG00000136110	CNMD	46.0313	-6.16214	0.000204505	-2.11521	0.00446184	-7.50807	7.98576e-06	-2.94437	0.000240513	-5.95876	0.000323569	-4.01006	5.61685e-05	4.44062	2.25956e-14	-4.18921	2.35974e-05	-7.05928	2.97537e-05	-5.8272	0.000769419	-3.62631	8.93779e-05	-2.57721	0.000988045	-3.91946	6.94854e-05	-3.35868	0.000139633	-5.05108	7.68974e-05
ENSG00000118946	PCDH17	2990.84	2.02669	3.67981e-12	4.5018	8.17172e-58	-3.77886	1.44738e-26	2.03901	3.08991e-12	3.06512	1.11124e-26	1.00039	0.00122798	3.39643	4.04449e-33	1.66789	1.49067e-08	-6.9951	3.54584e-18	4.97419	4.94725e-70	3.1063	1.12581e-27	4.11995	2.97817e-48	2.97523	1.5299e-25	4.18522	5.5343e-50	3.08356	3.83775e-27
ENSG00000136111	TBC1D4	311.606	-1.81148	3.13328e-09	-2.63055	4.09416e-18	-2.89651	1.82378e-21	-4.07893	2.97308e-39	-2.18339	1.06417e-12	-2.77521	7.48993e-20	-1.14714	0.000239424	-1.70897	2.23514e-08	-3.08822	1.27079e-23	-3.21971	1.40739e-25	-2.59557	1.20798e-17	-1.91529	3.17931e-10	-2.18489	5.23517e-13	-4.59926	3.5332e-46	-4.04862	2.98186e-38
ENSG00000136155	SCEL	41.3511	-5.20764	7.56856e-15	-6.94458	1.82025e-19	-5.31802	3.86175e-15	-7.09236	7.01532e-20	-9.1263	1.36682e-13	-6.40709	3.13993e-18	-7.82081	1.71309e-19	-5.97042	9.88238e-18	-5.50779	5.64145e-15	-10.0337	1.33353e-09	-8.15965	5.42384e-17	-9.22065	8.7088e-14	-7.51817	3.12342e-18	-8.15012	4.29105e-17	-6.28793	4.89254e-18
ENSG00000125266	EFNB2	6834.61	-1.57756	2.02251e-08	-3.26124	2.31676e-33	-2.55759	1.19159e-20	-2.5809	5.98824e-21	-1.39831	9.90262e-07	-1.46511	2.14797e-07	-2.88402	2.63375e-26	-2.64827	3.28307e-22	-7.67969	4.10267e-158	-0.941477	0.00165261	-2.22092	6.81584e-16	-2.53653	1.9996e-20	-3.06591	1.46751e-29	-1.95286	1.53976e-12	-1.61408	9.37939e-09
ENSG00000182968	SOX1	228.672	-2.88154	4.50879e-26	-1.41971	2.11361e-07	-4.16184	1.87937e-47	-3.80725	3.77645e-42	-5.02311	7.80008e-58	-6.21307	1.69403e-64	-2.0764	1.26778e-14	-4.29109	1.74901e-50	-1.13219	5.75177e-05	-5.1773	6.00831e-58	-4.1579	9.21763e-47	-4.38479	9.47069e-51	-1.73554	1.4819e-10	-1.76454	7.89071e-11	-4.65999	9.90958e-55
ENSG00000100823	APEX1	7110.15	-1.61284	2.01267e-13	-1.4662	2.11111e-11	-1.68779	1.38184e-14	-1.14617	3.5698e-07	-1.69602	1.30016e-14	-2.0399	6.05566e-21	-1.87289	5.44523e-18	-1.70892	4.93853e-15	-1.76136	7.36366e-16	-1.08437	1.79234e-06	-2.1941	3.22012e-24	-2.15229	2.70968e-23	-0.853229	0.000158458	-1.08589	1.12038e-06	-1.09588	1.09457e-06
ENSG00000092199	HNRNPC	21999.7	-1.6411	5.81379e-22	-1.18713	4.46541e-12	-1.27096	1.6774e-13	-0.684148	0.000157107	-1.29733	6.19902e-14	-1.47469	6.38113e-18	-1.45338	1.27565e-17	-1.18374	6.5111e-12	-1.26368	2.07836e-13	-0.623662	0.000726388	-1.69815	1.28587e-23	-1.48339	3.33834e-18	-0.924993	9.93449e-08	-0.871829	6.11112e-07	-1.23824	7.06495e-13
ENSG00000139910	NOVA1	5057.59	2.85523	5.34291e-35	3.29534	6.98611e-47	2.36902	2.88092e-24	2.42486	2.51996e-25	3.08888	1.06764e-40	1.3441	2.46455e-08	4.50264	4.16366e-87	4.06808	4.89487e-71	-1.943	9.19141e-14	1.61514	1.48344e-11	4.53713	2.99425e-88	3.7314	1.20008e-59	4.66	3.57875e-93	4.93852	1.09779e-104	3.40917	8.61173e-50
ENSG00000126778	SIX1	478.402	2.30238	3.27471e-10	3.68299	1.06595e-25	2.85016	2.42349e-15	3.01606	3.84054e-17	2.1458	9.1602e-09	4.84691	3.53324e-44	3.02063	1.87645e-17	4.95387	2.35013e-46	4.63721	1.91682e-40	3.41703	8.07094e-22	3.99496	4.46101e-30	3.34603	3.83503e-21	4.85337	1.47589e-44	4.52321	1.01888e-38	4.39815	2.23596e-36
ENSG00000072110	ACTN1	12780.7	-1.50113	1.67941e-07	-3.17605	8.27478e-31	-2.13297	3.46335e-14	-2.69804	3.77902e-22	-1.67252	5.56835e-09	-2.20506	3.96126e-15	-2.69353	2.17467e-22	-3.51583	2.05404e-37	-1.30576	7.08622e-06	-0.908886	0.00298375	-2.86552	4.11914e-25	-3.09338	4.41645e-29	-3.76421	8.0554e-43	-3.22293	1.21634e-31	-1.28249	1.0045e-05
ENSG00000100647	SUSD6	1773.76	2.28841	4.76512e-28	1.72859	1.89876e-16	1.48712	3.20794e-12	1.56532	1.9362e-13	2.69939	1.13558e-38	1.67078	3.01103e-15	1.32224	5.5847e-10	1.03311	2.12959e-06	1.01715	4.03927e-06	2.46283	2.30148e-32	1.4769	3.51019e-12	1.04091	1.71711e-06	1.8946	1.32934e-19	2.02035	3.56425e-22	1.80885	9.51301e-18
ENSG00000119681	LTBP2	1246.46	-4.21118	6.11397e-55	-6.91522	4.04191e-131	-4.31017	2.67242e-57	-4.56419	4.96376e-64	-3.53046	8.95356e-39	-3.31249	1.80188e-34	-8.03893	9.84014e-161	-6.17294	6.8392e-112	-4.15412	3.16691e-53	-3.88213	9.76658e-47	-5.26729	1.16266e-83	-5.90313	3.08457e-102	-7.45825	5.63821e-144	-5.74199	7.98163e-98	-5.75034	3.76262e-98
ENSG00000258733	LINC02328	60.4434	7.57033	2.13659e-06	6.91717	1.46899e-05	6.51825	6.04617e-05	4.79756	0.00480028	7.31945	5.82069e-06	5.20816	0.00176132	4.90049	0.00319474	6.87399	1.82943e-05	7.98882	5.33296e-07	6.21802	0.000171969	6.51316	4.92027e-05	6.29198	9.82251e-05	4.93571	0.002751	7.39378	3.19441e-06	6.6188	4.27536e-05
ENSG00000133937	GSC	195.953	8.21109	8.60787e-08	9.09055	1.76784e-09	8.86756	6.46891e-09	8.98165	4.37379e-09	8.25199	9.18546e-08	7.47734	1.30688e-06	8.11703	1.00261e-07	8.03341	1.53275e-07	7.7867	4.57129e-07	7.84373	4.40501e-07	8.90512	4.2078e-09	8.60406	1.56404e-08	8.01949	1.32733e-07	9.21	1.08518e-09	6.50416	3.2937e-05
ENSG00000176473	WDR25	386.34	-0.98091	0.000399297	-1.88636	2.03183e-12	-1.89719	1.81871e-12	-1.02332	0.000236896	-1.0899	9.14057e-05	-0.761357	0.00734174	-1.31197	1.13919e-06	-1.22475	6.64417e-06	-1.16651	2.54395e-05	-1.13129	5.14241e-05	-1.94008	4.81556e-13	-1.53908	1.09166e-08	-1.96693	2.03054e-13	-1.1563	2.18456e-05	-2.23304	1.10442e-16
ENSG00000182636	NDN	644.83	-14.2491	5.89723e-21	-6.59479	1.98201e-138	-14.1613	9.92235e-21	-14.3229	4.04619e-21	-0.93081	2.04522e-05	-11.6627	2.17508e-27	-0.744532	0.000654993	-14.269	3.70486e-21	-13.7125	1.42222e-19	-1.65927	3.48808e-15	-1.03963	1.07204e-06	-14.1057	1.12014e-20	-12.5643	6.30187e-17	-1.48031	1.61025e-12	-14.1226	1.25951e-20
ENSG00000166206	GABRB3	1984.41	2.35047	1.5445e-22	3.65056	2.36154e-54	3.8101	9.34281e-59	-9.0436	1.70777e-09	-1.99987	2.11255e-12	-6.00944	1.4586e-22	4.38145	3.34498e-78	2.80731	3.40453e-32	-6.84028	4.67873e-14	5.50653	3.76979e-123	1.93724	1.41847e-15	0.728973	0.00583207	3.32199	5.73232e-45	2.54433	1.50274e-26	4.18534	5.25715e-71
ENSG00000128829	EIF2AK4	4365.62	-1.93613	5.71912e-32	-2.08221	4.36978e-37	-1.44529	3.31243e-18	-1.5347	2.26735e-20	-1.22811	2.80438e-13	-1.68466	1.92213e-24	-2.42293	6.45894e-50	-2.22595	3.40031e-42	-1.34964	5.24025e-16	-0.572401	0.00149765	-1.50568	8.25075e-20	-2.30816	3.53047e-45	-3.08294	3.25115e-79	-2.83129	2.61062e-67	-1.50725	1.01e-19
ENSG00000230778	ANKRD63	49.0973	-5.07155	4.8746e-17	-7.71984	7.42227e-23	-10.4536	7.05192e-11	-4.57413	1.32107e-14	-6.89887	1.45268e-21	-4.21814	1.02341e-12	-9.57313	1.53431e-15	-5.69884	5.07549e-20	-9.0001	1.01988e-13	-4.59371	2.93901e-14	-7.99896	3.83819e-20	-10.3994	6.35321e-11	-9.2937	1.00943e-14	-11.7667	2.80027e-13	-10.4178	6.15943e-11
ENSG00000137872	SEMA6D	7644.51	3.94284	7.14866e-24	6.74547	1.2109e-69	4.42372	6.26856e-30	7.23093	2.46424e-79	4.20696	6.00031e-27	5.82673	1.05028e-51	7.44428	1.09723e-84	6.4659	6.84104e-64	4.96295	9.84122e-38	4.10805	8.03883e-26	9.34202	6.54116e-133	6.79394	3.02436e-70	7.30833	1.74828e-81	8.14245	3.31779e-101	8.66756	3.81858e-114
ENSG00000185634	SHC4	1465.84	1.19038	0.00902055	3.57252	2.22934e-18	5.53703	5.49988e-43	4.35055	1.31143e-26	4.54324	6.7661e-29	4.50855	1.15751e-28	4.18576	5.13126e-25	4.8139	8.81028e-33	3.84322	5.61797e-21	7.72704	1.40976e-83	4.99343	3.88343e-35	3.56496	3.43151e-18	3.33145	4.47329e-16	3.50968	9.98882e-18	2.71209	9.58735e-11
ENSG00000069667	RORA	394.435	2.54273	1.48503e-11	3.81322	1.44156e-25	1.39478	0.000568218	3.12359	4.32977e-17	3.7094	8.25335e-24	4.32644	1.41064e-32	3.62044	3.87104e-23	4.52504	8.38026e-36	1.8615	2.25084e-06	2.33013	1.25572e-09	3.62771	4.53583e-23	3.01523	4.68735e-16	2.82567	2.97017e-14	2.47052	5.23716e-11	3.81899	2.18653e-25
ENSG00000174444	RPL4	33546.8	-1.65068	3.89725e-16	-1.70062	2.56879e-17	-1.01828	1.10074e-06	-1.77615	1.72633e-18	-1.85065	5.96723e-20	-1.6333	7.67478e-16	-1.43865	1.25657e-12	-1.46667	5.27551e-13	-0.74391	0.000548576	-0.624065	0.00513947	-2.18887	6.3029e-28	-2.57173	2.90318e-38	-1.4585	5.54457e-13	-1.40064	5.22713e-12	-1.69116	6.48722e-17
ENSG00000166949	SMAD3	2781.67	-1.72933	7.3005e-12	-1.80557	5.37563e-13	-2.61514	6.96388e-26	-2.05339	2.86815e-16	-2.23471	5.26067e-19	-1.63861	9.87071e-11	-1.96578	3.20846e-15	-2.50964	4.58262e-24	-1.14097	1.17023e-05	-2.64503	2.16077e-26	-1.91192	2.24834e-14	-2.75291	1.08673e-28	-1.82809	2.62483e-13	-3.20107	1.6263e-38	-2.21374	8.17554e-19
ENSG00000103599	IQCH	136.61	2.24386	1.33732e-14	1.15268	0.000256926	1.06496	0.000959518	1.9981	1.27073e-11	1.14793	0.000377411	2.42742	5.37779e-17	2.52873	9.48111e-19	1.604	9.77242e-08	1.68912	3.61705e-08	1.48381	2.00306e-06	1.92204	8.5574e-11	1.9748	2.22099e-11	1.35747	1.03489e-05	1.66496	3.12228e-08	1.33098	1.90658e-05
ENSG00000167178	ISLR2	74.2367	-6.52345	7.33827e-21	-2.97449	9.50013e-07	-2.42031	8.96478e-05	-2.45785	7.0827e-05	-4.82793	1.98208e-14	-4.81871	1.2836e-14	-4.848	3.84702e-15	-2.76502	5.48179e-06	-4.32909	4.36355e-12	-5.51202	5.55413e-17	-3.75211	6.62561e-10	-6.14538	1.33729e-19	-5.06566	9.78241e-16	-6.50826	4.0723e-20	-6.31904	5.88341e-20
ENSG00000198794	SCAMP5	2005.73	2.24709	1.18346e-15	2.37161	1.43037e-17	1.09539	0.000225143	1.66308	6.65863e-09	1.14986	0.00011076	1.13023	0.000126027	2.83413	9.43462e-25	2.04487	3.50952e-13	1.6	2.5337e-08	1.09609	0.00026953	2.31784	1.00696e-16	1.54396	6.60825e-08	3.29302	3.97712e-33	3.53101	5.42406e-38	1.88088	3.28902e-11
ENSG00000159556	ISL2	85.8279	4.42064	7.29152e-09	5.42113	3.54104e-13	4.29505	2.31877e-08	4.61354	1.50912e-09	2.38773	0.00551934	5.35654	1.01676e-12	4.4249	5.4553e-09	5.52076	1.44853e-13	6.00034	7.88858e-16	4.6615	1.2123e-09	4.71062	4.76477e-10	3.58757	4.4531e-06	4.8897	7.59177e-11	4.81099	1.79348e-10	5.3208	1.491e-12
ENSG00000140391	TSPAN3	15515.2	1.5966	2.14974e-15	1.36681	1.09703e-11	1.04596	4.21344e-07	1.21332	3.27082e-09	0.732004	0.000664324	0.806793	0.000127568	1.20699	2.69134e-09	1.62234	5.79998e-16	1.57433	4.81865e-15	0.922826	1.19255e-05	1.2792	2.65715e-10	0.632672	0.00313447	1.63025	3.10606e-16	1.38996	5.1127e-12	1.22738	1.87497e-09
ENSG00000173517	PEAK1	4613.68	2.40382	1.13346e-11	1.9917	2.10751e-08	1.0645	0.00522983	1.63595	7.81716e-06	1.68506	4.0525e-06	1.70727	2.4466e-06	2.05784	6.79394e-09	1.77699	7.97875e-07	1.40232	0.000151024	1.17583	0.00211254	2.16822	9.37847e-10	1.0401	0.00574386	2.20084	4.42178e-10	1.83369	2.93828e-07	1.12746	0.00269383
ENSG00000140403	DNAJA4	54.1633	-5.11848	5.66284e-26	-2.51057	9.44453e-10	-3.72704	4.01151e-18	-3.58248	2.23337e-17	-3.35145	3.75665e-15	-3.61894	2.8181e-17	-3.77809	5.34532e-19	-4.3548	1.13925e-22	-3.75117	3.79485e-17	-3.62948	7.90883e-17	-3.10566	1.02493e-13	-3.0554	2.04928e-13	-2.80915	9.64666e-12	-4.47632	2.1094e-22	-3.71944	5.54804e-18
ENSG00000156218	ADAMTSL3	55.1577	-8.2454	3.1299e-26	-3.49125	3.37821e-12	-8.41943	2.13946e-24	-9.92106	4.38923e-17	-7.79414	7.5148e-26	-10.6685	2.61766e-11	-7.28065	7.58582e-30	-7.86162	3.3137e-28	-9.28183	2.6938e-15	-8.15713	4.20057e-23	-10.6009	2.04141e-11	-9.09461	4.56972e-20	-8.24971	8.1088e-24	-12.043	2.77928e-14	-9.69268	1.33796e-16
ENSG00000258754	LINC01579	265.981	5.42388	8.60903e-15	5.06627	4.08998e-13	5.45398	6.29054e-15	4.63408	6.78892e-11	5.58041	1.77334e-15	5.00451	1.17718e-12	6.78411	4.18201e-23	5.46505	4.29896e-15	6.78675	6.06453e-23	4.18272	7.24022e-09	7.71328	1.57187e-29	4.95043	1.82484e-12	5.63319	4.23586e-16	6.26418	9.80278e-20	8.09355	2.48707e-32
ENSG00000184254	ALDH1A3	306.583	-5.47174	4.98044e-22	-10.5351	1.57016e-11	-3.60667	1.19666e-15	-6.95045	5.0353e-19	-3.89507	1.15839e-16	2.0624	2.55579e-07	-10.6572	9.58467e-12	-5.88033	5.6448e-22	3.30605	1.68934e-17	1.93563	1.9187e-06	-2.71409	2.53017e-10	-6.70762	4.22618e-18	-10.3796	3.12579e-11	-10.4104	3.03471e-11	-3.4034	2.10311e-14
ENSG00000140479	PCSK6	43.0942	-4.25878	1.30164e-20	-5.26029	2.56375e-24	-2.76365	3.9729e-11	-3.53244	2.02589e-16	-3.78372	3.70348e-17	-3.83202	8.37572e-18	-3.22254	1.67606e-14	-3.69899	1.5213e-17	-2.55017	2.03569e-09	-3.8616	2.80596e-17	-2.8541	1.07622e-11	-4.40219	9.17517e-21	-2.89018	5.98147e-12	-3.92198	3.01491e-18	-3.8826	3.95289e-18
ENSG00000130731	METTL26	1431.11	-1.29077	5.14139e-09	-0.682152	0.00305945	-1.25208	1.66361e-08	-0.992912	1.13468e-05	-1.0614	2.5704e-06	-1.11743	5.43139e-07	-1.9981	2.16858e-20	-1.36555	5.00598e-10	-0.878865	0.000120216	-0.685805	0.0039318	-1.56046	8.731e-13	-1.1444	2.40578e-07	-1.71216	3.09321e-15	-1.40067	1.58538e-10	-1.2599	1.31481e-08
ENSG00000102854	MSLN	42.6431	-3.1601	3.30607e-12	-5.74354	8.09356e-27	-6.04369	1.05262e-26	-6.50873	4.90163e-28	-5.3945	1.9486e-24	-5.75625	6.25816e-26	-7.38565	1.2023e-25	-6.84791	3.45677e-27	-7.29556	5.1883e-20	-4.20942	2.02201e-18	-6.13026	6.57759e-26	-5.38493	4.93495e-25	-5.37885	1.35706e-24	-6.15458	5.14624e-26	-5.35745	6.35425e-25
ENSG00000005513	SOX8	6650.02	-2.32737	4.501e-14	4.01034	1.35924e-48	3.80718	1.80544e-43	4.42476	1.60163e-58	-3.09451	8.13634e-21	2.51455	2.69871e-19	5.38202	4.91423e-87	5.06075	7.32885e-77	4.65174	6.57339e-65	-5.16958	9.74734e-29	3.27928	1.74098e-32	4.87195	4.81814e-71	6.24934	3.61715e-117	5.90613	1.09779e-104	1.53861	1.02335e-07
ENSG00000260260	SNHG19	615.487	-3.36501	1.14225e-24	-3.91956	1.58792e-32	-1.61677	1.60834e-06	-2.67024	4.79226e-16	-2.13131	1.64725e-10	-3.76918	2.8747e-30	-2.97807	6.23455e-20	-1.22396	0.000340677	-2.62484	1.7786e-15	-1.15728	0.00101162	-2.23292	1.15278e-11	-1.88061	1.43186e-08	-2.3577	6.23737e-13	-1.25033	0.000234946	-2.98001	1.16781e-19
ENSG00000184697	CLDN6	216.356	-8.26752	8.54871e-46	-9.31498	1.5596e-45	-8.91697	2.58283e-45	-7.48573	1.91295e-42	-7.84575	1.58291e-42	-7.79427	4.75881e-43	-9.12134	9.15903e-47	-9.25068	4.47488e-46	-10.3681	9.46701e-31	-8.3058	5.58377e-43	-7.83651	7.42186e-43	-8.9693	9.31039e-45	-9.84197	2.07432e-39	-8.89775	2.93463e-44	-9.00023	8.9462e-45
ENSG00000103415	HMOX2	265.937	-1.43619	1.94336e-06	-1.89144	2.22784e-10	-1.46942	1.19252e-06	-2.27435	2.45189e-14	-1.45786	1.73891e-06	-2.09746	2.29622e-12	-2.21388	7.20021e-14	-2.35831	2.10197e-15	-1.04698	0.000818425	-1.71437	1.57548e-08	-1.87375	3.29344e-10	-1.53361	3.12405e-07	-3.11535	1.09318e-24	-1.99778	1.93169e-11	-2.03531	1.02234e-11
ENSG00000166669	ATF7IP2	11.9115	-10.1098	4.88892e-08	-8.57846	1.61404e-07	-8.56933	3.61177e-06	-5.77229	9.89746e-07	-9.89733	1.19482e-07	-7.52321	5.8761e-07	-8.71064	2.16287e-06	-5.52457	1.70927e-06	-9.57315	2.77271e-07	-9.78202	1.75733e-07	-9.89695	7.95732e-08	-6.95814	3.19467e-07	-6.83415	4.11228e-07	-9.89794	7.77129e-08	-9.98332	7.58322e-08
ENSG00000178952	TUFM	7867.04	-0.881031	3.02797e-09	-0.645027	1.8484e-05	-0.990383	2.09596e-11	-1.08743	1.55828e-13	-1.2387	3.24796e-17	-1.36181	8.27416e-21	-1.30795	1.75085e-19	-1.41655	1.42226e-22	-0.556436	0.000326587	-0.423162	0.00922368	-1.47058	3.07767e-24	-0.553576	0.000295355	-1.60575	8.20025e-29	-1.3733	2.49919e-21	-1.62075	4.35927e-29
ENSG00000102879	CORO1A	342.394	-2.69333	3.96687e-10	-1.83063	2.77483e-05	-3.00593	2.83828e-12	-2.47822	1.11472e-08	-2.26175	2.42518e-07	-4.35072	1.14845e-23	-2.22006	2.62088e-07	-2.94543	6.09496e-12	-1.25628	0.0064878	-3.15791	2.82124e-13	-2.77438	9.83827e-11	-2.53965	3.61578e-09	-2.89697	1.1978e-11	-2.23684	2.19628e-07	-2.21134	3.78637e-07
ENSG00000103507	BCKDK	1752.71	-0.46364	0.00923106	-1.58396	5.70325e-22	-0.536302	0.00242125	-0.668787	0.000114094	-0.991464	4.52167e-09	-0.935212	2.76133e-08	-1.16526	1.72128e-12	-1.20211	3.87428e-13	-0.477021	0.00833076	-0.569647	0.00141322	-1.25909	2.752e-14	-0.520261	0.00296172	-1.72268	9.74316e-26	-1.37641	6.61385e-17	-1.00994	1.73972e-09
ENSG00000245694	CRNDE	801.714	2.10505	2.29785e-07	2.22037	3.46137e-08	2.30962	1.17388e-08	1.88062	5.36452e-06	2.13607	1.86073e-07	2.24316	3.09151e-08	2.07412	2.89404e-07	2.34722	5.42636e-09	2.11845	2.09977e-07	2.87579	6.78103e-13	3.00063	3.55378e-14	1.94146	1.88408e-06	1.88124	3.57271e-06	2.33787	5.62001e-09	2.47775	7.59026e-10
ENSG00000176842	IRX5	512.881	2.75716	4.89818e-14	2.26914	7.70537e-10	2.63533	7.54543e-13	2.33781	3.05758e-10	1.55379	6.3466e-05	2.48529	1.57961e-11	1.53886	5.35628e-05	2.61122	9.82533e-13	3.62351	7.67249e-24	4.18896	1.32751e-31	3.66681	1.79568e-24	2.36997	1.29028e-10	2.14948	5.99031e-09	2.03841	4.29993e-08	2.36334	1.76153e-10
ENSG00000166546	BEAN1	208.012	2.33303	1.31431e-08	3.35378	2.29918e-17	2.39847	5.10713e-09	2.79316	4.69751e-12	3.13878	5.88653e-15	3.50309	9.3993e-19	2.03968	7.94714e-07	3.13873	3.12451e-15	3.2287	7.05733e-16	1.55394	0.000463094	4.69337	1.34328e-33	3.7624	1.13999e-21	2.47422	1.07651e-09	1.41096	0.00123533	3.48753	1.42121e-18
ENSG00000103067	ESRP2	18.4527	-4.16492	1.77502e-07	-3.75652	1.37892e-06	-3.85366	9.8071e-07	-2.77039	0.00021966	-3.31976	1.86661e-05	-2.81544	0.000180168	-2.54087	0.000567141	-3.31616	1.07026e-05	-2.56923	0.00084674	-6.05828	8.83346e-08	-2.85987	0.000130952	-2.92013	9.63339e-05	-1.94133	0.00865789	-3.34272	1.16675e-05	-4.1389	2.91764e-07
ENSG00000260664	AC004158.1	362.352	-1.55999	7.11972e-06	1.22724	4.53333e-05	-1.81333	4.38229e-07	1.80697	5.4183e-10	2.46658	5.36764e-18	2.39984	3.114e-17	2.65464	2.85591e-21	2.72321	3.05895e-22	-4.09781	1.74976e-11	1.09692	0.000467715	3.45542	1.60717e-35	2.43176	9.26528e-18	3.13566	2.05966e-29	1.86823	9.44953e-11	2.25965	2.50329e-15
ENSG00000050820	BCAR1	5663.14	-0.972197	1.97437e-10	-1.69856	3.31018e-30	-2.03868	9.37455e-43	-1.34877	3.84257e-19	-1.01511	3.73409e-11	-1.33527	7.47262e-19	-1.68009	1.26153e-29	-2.43398	8.86398e-61	-0.818836	1.24269e-07	-1.34616	4.73435e-19	-1.34416	3.33746e-19	-1.71623	1.15216e-30	-1.39478	1.09831e-20	-1.50949	4.82193e-24	-1.42886	1.95845e-21
ENSG00000178573	MAF	1828.35	3.80495	8.84279e-20	4.58556	9.75999e-29	4.27265	9.09103e-25	3.02643	9.39984e-13	3.17154	7.40397e-14	3.80584	8.21027e-20	3.94488	1.90977e-21	3.71824	4.87805e-19	2.93961	3.97428e-12	4.46322	6.26974e-27	4.23294	1.84219e-24	4.77278	7.25051e-31	1.44484	0.001084	2.80265	3.23117e-11	3.16197	6.7442e-14
ENSG00000184860	SDR42E1	6.45237	-5.24783	0.000176158	-7.58619	2.15264e-05	-6.38359	8.98975e-05	-3.62166	0.0058304	-8.74266	9.86171e-06	-6.37106	9.89083e-05	-8.99008	3.69109e-06	-4.04419	0.00194726	-8.41848	1.98325e-05	-5.19738	0.000399652	-7.30482	0.000192608	-7.38412	0.000149944	-8.71249	6.84945e-06	-4.76528	0.000477932	-5.42709	0.000167562
ENSG00000176692	FOXC2	307.335	-5.83477	1.38831e-25	-14.6636	2.94169e-20	-9.77502	6.93811e-44	-10.8045	3.33186e-40	-11.1099	2.90972e-33	-4.25005	2.55025e-14	-14.7857	1.49415e-20	-5.85519	6.46725e-26	-10.4472	3.2411e-34	-10.1842	9.07107e-39	-10.5155	2.97347e-38	-12.1535	1.01557e-24	-14.5081	8.00636e-20	-10.5364	2.57174e-38	-5.95483	1.9706e-26
ENSG00000051523	CYBA	279.015	-8.8001	2.48347e-67	-7.75756	2.70629e-69	-5.34585	4.24527e-45	-8.60233	2.97201e-70	-1.82109	2.32378e-06	-11.1583	5.73258e-33	-5.96711	1.7105e-54	-9.31414	4.9358e-63	-9.03243	7.85943e-53	-10.2399	9.68047e-42	-9.21931	3.19976e-58	-7.54039	1.7905e-67	-9.63946	2.12153e-52	-11.105	1.07945e-32	-9.96334	1.60029e-50
ENSG00000261373	VPS9D1-AS1	92.6168	-3.84894	9.0885e-11	-3.56791	1.66503e-09	-2.40161	5.75274e-05	-3.57745	1.56951e-09	-1.93107	0.00160872	-2.93458	7.06809e-07	-3.2498	2.81255e-08	-2.44954	3.41796e-05	-3.92789	1.07046e-10	-4.88536	1.10581e-14	-1.75497	0.00351269	-1.97187	0.00099296	-2.67129	5.2696e-06	-1.88821	0.00164398	-2.90187	9.58322e-07
ENSG00000183688	RFLNB	1340.47	-3.30572	8.19076e-18	-1.83297	3.10808e-06	-1.24978	0.00243643	-2.81338	3.86427e-13	-2.89558	8.81607e-14	-1.60226	6.29133e-05	-3.2359	2.50627e-17	-2.0979	8.18053e-08	-1.18609	0.00443232	-1.34396	0.00119733	-3.0214	3.80736e-15	-4.09083	1.11966e-26	-3.67979	5.61489e-22	-2.42409	3.76533e-10	-2.38606	9.49265e-10
ENSG00000167693	NXN	1367.91	-5.40681	7.6582e-43	-4.00126	1.64679e-24	-1.95997	1.50882e-06	-2.09343	2.62432e-07	-2.89491	4.3234e-13	-3.56351	1.61074e-19	-3.44809	1.46912e-18	-2.44245	9.5726e-10	-2.74297	5.79523e-12	-2.71351	1.23298e-11	-2.51775	2.51737e-10	-1.91057	2.36168e-06	-3.1058	2.96016e-15	-2.84026	6.85359e-13	-3.83951	1.84793e-22
ENSG00000159842	ABR	112.897	-3.06334	1.33519e-15	-3.11782	6.36306e-16	-1.12504	0.00416188	-2.99002	4.76238e-15	-2.07538	5.65329e-08	-1.16259	0.00280549	-3.44672	4.44576e-19	-3.55634	7.45631e-20	-1.24826	0.00150221	-3.92626	2.18448e-21	-1.83199	1.1673e-06	-1.1232	0.00374991	-3.0544	2.18918e-15	-2.33908	5.73936e-10	-2.36113	4.76269e-10
ENSG00000166582	CENPV	794.335	-4.01551	7.99119e-20	-7.77289	6.16505e-60	-2.0077	1.1426e-05	-6.46797	2.90661e-47	-6.59714	8.16561e-48	-4.55907	3.8223e-25	-2.96653	1.96075e-11	-1.54125	0.000913676	-10.0663	5.45104e-50	-3.9895	1.80999e-19	-4.8941	9.48205e-29	-2.00414	9.86928e-06	-5.38952	2.23876e-34	-4.91733	3.93773e-29	-3.39212	1.87143e-14
ENSG00000188522	FAM83G	199.461	-2.94321	5.91313e-15	-10.7438	2.79479e-31	-5.18304	1.58492e-40	-3.4916	1.9345e-20	-3.21953	2.01947e-17	-2.87561	2.60283e-14	-9.64036	1.38519e-42	-7.74051	9.78488e-59	-5.16165	7.94463e-39	-9.85378	1.44596e-32	-5.35508	3.31064e-42	-8.59317	2.25979e-50	-11.9405	8.25688e-15	-11.9722	3.23545e-15	-6.02076	1.41115e-49
ENSG00000185158	LRRC37B	508.244	0.848853	0.000390799	1.1309	1.09506e-06	2.06503	1.46789e-20	1.26406	4.4641e-08	0.817523	0.000841229	1.30677	1.34611e-08	2.19156	2.08409e-23	1.67178	9.46138e-14	1.21004	2.34176e-07	0.989723	3.88283e-05	1.86163	7.26471e-17	2.0974	2.82008e-21	2.28798	2.45224e-25	1.85644	7.86404e-17	0.745742	0.00221943
ENSG00000141314	RHBDL3	870.057	2.02146	1.96657e-05	3.7829	4.0639e-17	3.58491	2.99638e-15	3.82231	3.43826e-17	2.45793	1.65395e-07	3.07589	1.93324e-11	3.77803	4.48413e-17	3.80686	3.22357e-17	3.94483	2.23996e-18	3.33222	3.40666e-13	5.16361	4.57893e-31	4.59174	1.09484e-24	3.99393	5.59205e-19	2.96543	8.35724e-11	2.1236	6.86941e-06
ENSG00000141738	GRB7	12.294	-5.52041	8.49519e-07	-8.14496	3.88573e-07	-3.54397	0.000443	-3.30441	0.00100438	-3.13485	0.00206576	-4.76092	7.41557e-06	-5.78171	4.08039e-07	-5.0414	2.2395e-06	-4.55706	2.87026e-05	-3.17688	0.0020378	-7.86058	1.15925e-05	-4.80875	5.72952e-06	-6.82409	1.44351e-06	-7.87519	9.58057e-06	-4.23618	3.81365e-05
ENSG00000126351	THRA	3978.33	1.65665	1.88992e-09	1.88571	3.9322e-12	1.60494	6.79327e-09	1.22726	1.5328e-05	1.39692	6.82255e-07	1.36053	1.14528e-06	0.798848	0.00601287	1.64723	2.11925e-09	1.22799	1.43132e-05	1.01821	0.000482622	1.20896	1.54387e-05	1.85416	1.12542e-11	0.791619	0.00604191	1.6121	4.25103e-09	0.966955	0.000785159
ENSG00000171345	KRT19	38.8564	-6.15194	3.8493e-18	-10.2626	5.81478e-13	-8.1298	5.2725e-17	-6.39119	7.6745e-19	-8.00144	1.82936e-16	-2.6967	2.60534e-05	-9.25107	5.21005e-14	-10.2277	2.35903e-10	-11.1071	1.3045e-11	-6.70131	1.7424e-17	-9.99042	8.90808e-10	-7.27311	1.94977e-18	-11.4012	2.43686e-12	-9.9956	5.58565e-10	-11.5173	2.1821e-12
ENSG00000108797	CNTNAP1	3009.26	4.19223	6.47106e-59	4.25888	3.59476e-61	4.51477	3.14871e-68	3.25289	1.63637e-35	2.72068	8.32579e-25	4.4029	6.36044e-65	2.81134	6.21016e-27	3.40005	5.06177e-39	5.58097	1.22575e-104	3.40744	6.23083e-39	4.00052	1.02983e-53	3.46595	1.88421e-40	3.11215	8.1321e-33	3.20095	1.09564e-34	4.01007	6.81222e-54
ENSG00000170689	HOXB9	608.633	8.78485	1.64152e-08	6.08222	0.000135282	6.21762	0.000113544	11.0575	6.54263e-13	7.05214	1.01741e-05	6.64063	3.07954e-05	5.80722	0.00029282	11.7836	1.10983e-14	10.6642	3.81335e-12	7.44195	2.99683e-06	9.31655	1.47898e-09	9.91767	1.13068e-10	6.94821	9.18337e-06	5.47838	0.00069743	12.4893	2.60554e-16
ENSG00000159184	HOXB13	213.053	12.1176	1.14101e-14	10.9306	2.88285e-12	9.1057	1.24122e-08	11.5876	1.95937e-13	9.91508	5.40093e-10	6.08815	0.000265351	6.4106	9.40518e-05	7.55329	2.99841e-06	11.0653	2.09959e-12	6.12554	0.00031252	7.33426	5.60134e-06	8.99437	1.56716e-08	7.95182	6.3833e-07	8.1404	3.58861e-07	7.94363	8.95757e-07
ENSG00000006283	CACNA1G	350.963	4.31781	1.62552e-11	4.68885	1.35119e-13	5.14289	4.84704e-16	5.68775	1.92997e-19	3.03564	6.23008e-06	4.97325	4.75585e-15	7.67079	2.37189e-35	5.17729	2.36499e-16	6.56525	6.61868e-26	2.33187	0.000974275	5.09973	6.83611e-16	3.5765	3.77511e-08	4.81115	2.69427e-14	6.16554	4.94073e-23	5.86193	1.10051e-20
ENSG00000175155	YPEL2	438.167	3.04129	2.93333e-10	2.58225	1.17346e-07	4.45891	2.8139e-21	3.3333	4.00271e-12	3.66717	1.92795e-14	4.7829	2.00158e-24	2.6017	8.48128e-08	5.39211	4.4444e-31	5.65378	4.69574e-34	3.47314	4.97365e-13	3.39119	1.16724e-12	3.80061	1.08533e-15	3.21542	1.63054e-11	3.79697	9.70611e-16	3.46758	4.27401e-13
ENSG00000161509	GRIN2C	101.676	3.78764	3.80526e-13	4.37998	1.40154e-17	2.86001	1.07413e-07	3.30478	4.45667e-10	2.4473	1.01388e-05	2.80619	1.90427e-07	4.0068	7.8792e-15	2.26624	3.78307e-05	2.66033	1.2431e-06	2.13758	0.000184703	3.53983	1.32126e-11	3.96969	1.96052e-14	3.24908	6.46428e-10	2.63907	1.00062e-06	2.41379	1.12904e-05
ENSG00000170190	SLC16A5	12.7551	-4.72103	5.42557e-05	-8.34187	5.39983e-07	-3.07332	0.00845225	-7.44742	1.01601e-06	-5.58351	8.93656e-06	-4.48983	0.000123717	-7.50621	9.59666e-07	-6.46036	9.72849e-07	-3.81826	0.00123177	-7.12823	5.05294e-06	-8.23213	1.14453e-05	-8.31056	8.1042e-06	-8.20148	1.17399e-05	-7.19136	2.09317e-06	-9.75654	2.18369e-07
ENSG00000141576	RNF157	2854.02	1.44466	1.82134e-06	5.20436	1.35368e-75	4.71083	1.37961e-61	2.13564	4.41506e-13	-1.56471	1.85252e-06	1.28974	2.49266e-05	3.01222	1.0394e-25	4.86435	5.89767e-66	4.71137	9.38941e-62	1.936	8.17742e-11	3.86119	1.3568e-41	3.90852	1.15797e-42	3.93924	1.85985e-43	3.19685	7.88485e-29	2.94621	2.38457e-24
ENSG00000092931	MFSD11	954.911	1.94686	2.93125e-30	0.868874	1.25388e-06	1.55896	1.60822e-19	1.27391	3.18687e-13	1.53648	8.62869e-19	1.64426	1.14847e-21	0.662836	0.000290579	0.797295	9.88291e-06	1.39274	1.42544e-15	1.60001	2.20662e-20	0.916359	2.73709e-07	1.14499	6.85433e-11	0.82177	4.50269e-06	0.628571	0.000666441	1.75692	1.18012e-24
ENSG00000141582	CBX4	3338.99	1.55932	1.69077e-07	2.9146	2.52152e-24	1.27001	2.9426e-05	1.75607	3.32288e-09	1.76292	3.20257e-09	1.52205	3.45755e-07	1.72788	4.15313e-09	1.92493	5.16373e-11	2.65941	3.24009e-20	1.51964	4.62382e-07	1.90853	7.03646e-11	2.2485	1.05097e-14	1.54215	1.75132e-07	1.83594	3.75545e-10	1.72032	6.54794e-09
ENSG00000181523	SGSH	1693.4	3.22638	2.20788e-30	2.40288	2.32949e-17	1.56185	1.04483e-07	2.35354	1.96176e-16	2.34392	3.23708e-16	3.22269	2.4056e-30	1.26455	1.89871e-05	2.21191	9.88685e-15	2.38922	5.3615e-17	1.80445	6.39422e-10	2.32384	3.37545e-16	1.51092	2.37094e-07	2.05484	6.33802e-13	1.52705	1.62481e-07	2.39191	5.26415e-17
ENSG00000181045	SLC26A11	1135.96	2.69171	2.99616e-17	3.21354	1.41681e-24	2.79666	1.46605e-18	1.84846	1.6622e-08	2.14213	4.37658e-11	3.09502	1.27324e-22	1.98412	7.38075e-10	2.63148	1.2732e-16	2.17984	1.48011e-11	2.44484	2.90568e-14	2.98956	3.00188e-21	2.64349	9.45194e-17	2.50506	3.12463e-15	2.29639	6.85253e-13	2.96449	8.70814e-21
ENSG00000176108	CHMP6	949.058	-1.233	1.85083e-09	-1.7968	6.25393e-19	-1.62695	1.23685e-15	-1.46199	7.86389e-13	-1.35546	4.73231e-11	-1.59792	4.04749e-15	-1.70281	2.82751e-17	-1.25893	7.11907e-10	-0.589585	0.00763585	-1.14866	3.40691e-08	-1.6408	5.87209e-16	-1.12996	3.79751e-08	-1.64456	4.13777e-16	-1.27336	4.30952e-10	-1.28316	4.04724e-10
ENSG00000184009	ACTG1	117055	-1.06026	8.2632e-05	-1.42479	4.95862e-08	-2.06902	1.08215e-15	-1.07913	6.84939e-05	-1.27631	1.83588e-06	-2.15156	6.26996e-17	-1.61586	4.84879e-10	-1.32783	4.81584e-07	-1.4651	2.58332e-08	-0.767768	0.00710697	-1.29681	8.28784e-07	-1.20838	5.11483e-06	-2.73378	4.60102e-27	-2.17543	1.89959e-17	-1.12342	2.81621e-05
ENSG00000168502	MTCL1	3463.31	-1.22233	3.9376e-09	-2.15524	1.49318e-26	-2.09177	7.29367e-25	-1.50782	2.45457e-13	-2.65794	3.72938e-39	-0.830868	0.000100044	-0.863928	4.28359e-05	-1.12397	6.5769e-08	-1.83142	2.75232e-19	1.52229	1.14589e-13	-2.16271	1.28239e-26	-1.16347	2.03788e-08	-2.6034	4.37928e-38	-2.6483	2.25179e-39	-2.2702	4.47655e-29
ENSG00000154040	CABYR	23.3679	-3.47141	3.43572e-09	-5.22383	3.02717e-13	-4.06393	8.0289e-11	-5.45954	2.8865e-13	-2.65235	4.2966e-06	-2.79271	1.07197e-06	-2.69856	1.46918e-06	-2.66385	2.19612e-06	-3.20085	1.29827e-07	-3.54786	7.52369e-09	-3.11694	8.00899e-08	-1.75422	0.00182098	-3.39045	9.70968e-09	-3.44661	6.39892e-09	-4.38577	1.78305e-11
ENSG00000167216	KATNAL2	290.465	4.13005	6.41116e-32	2.94663	1.40235e-16	1.44239	0.000182761	1.20395	0.00234115	2.96512	1.83542e-16	2.73648	3.11718e-14	3.25372	3.4736e-20	2.60983	4.26067e-13	2.14828	6.68966e-09	2.09956	1.72391e-08	2.10519	9.43614e-09	3.49593	4.85983e-23	2.26561	4.45314e-10	1.86515	4.88113e-07	1.99883	7.03022e-08
ENSG00000166510	CCDC68	17.8728	-9.27992	4.04061e-06	-10.6588	1.26582e-07	-10.658	1.70114e-07	-10.8197	1.18042e-07	-10.5334	2.82371e-07	-8.15636	2.28968e-06	-10.7809	9.19513e-08	-9.33897	3.89335e-06	-10.2093	5.88619e-07	-5.78467	7.78442e-05	-10.5331	1.88834e-07	-10.6025	1.63275e-07	-9.06559	7.54939e-06	-8.14298	2.39538e-06	-7.61872	2.25547e-06
ENSG00000081923	ATP8B1	172.576	-3.91122	1.7556e-21	-4.56109	2.34968e-27	-4.75875	3.1967e-29	-2.65394	7.97764e-11	-2.78707	1.14053e-11	-1.25918	0.00318497	-3.93654	5.08109e-22	-3.73138	5.65202e-20	-4.96638	2.05731e-29	-1.31668	0.00246429	-4.57909	2.04565e-27	-3.73033	8.84757e-20	-4.64287	5.25025e-28	-4.25856	1.27883e-24	-4.04097	1.56543e-22
ENSG00000129946	SHC2	1364.26	1.99071	7.29651e-06	5.09917	1.84695e-34	4.58389	1.20955e-27	4.34049	8.57751e-25	2.094	2.68408e-06	2.66237	8.39019e-10	4.77166	3.12088e-30	4.20829	1.49504e-23	1.90349	2.28906e-05	-1.52953	0.00387822	5.43414	8.26312e-39	4.77439	4.2092e-30	4.9049	7.04172e-32	5.52587	2.71834e-40	4.90156	1.44441e-31
ENSG00000099822	HCN2	1096.64	2.03463	2.55022e-10	3.45936	7.73939e-29	1.00136	0.00400068	1.01757	0.00342878	4.30306	8.54534e-44	3.15856	6.63547e-24	3.30126	2.41727e-26	3.66789	2.83438e-32	3.52545	1.00805e-29	3.42123	6.76992e-28	3.90672	1.93334e-36	1.95532	1.24144e-09	3.50634	1.40609e-29	4.58145	3.15516e-50	2.51812	2.12866e-15
ENSG00000064666	CNN2	4550.09	-2.66726	1.25736e-31	-5.51967	1.02252e-128	-3.23521	4.02729e-46	-2.0519	5.37175e-19	-2.32686	3.98259e-24	-2.28162	2.12659e-23	-2.53616	5.58263e-29	-3.2809	1.24837e-47	-1.94669	2.65711e-17	-1.71201	1.84772e-13	-2.49046	7.99914e-28	-4.53229	7.08591e-89	-6.65314	1.8981e-177	-3.20532	1.29774e-45	-1.4655	3.70764e-10
ENSG00000267317	AC027307.2	167.263	2.06399	2.70051e-13	1.89125	3.19431e-11	2.89046	4.06849e-26	2.56023	1.85294e-20	2.82341	1.24533e-24	2.76303	8.38702e-24	2.35531	1.56598e-17	2.10676	6.30153e-14	3.05932	5.03049e-29	1.56828	1.56176e-07	1.1362	0.00020978	1.99091	2.36928e-12	2.23521	1.37709e-15	1.343	7.15043e-06	1.73852	2.0242e-09
ENSG00000104899	AMH	1071.21	2.3215	7.79987e-06	3.21501	1.64888e-10	6.23287	6.5229e-37	3.73163	1.25184e-13	3.09515	1.46034e-09	1.74351	0.00110598	3.91506	3.66461e-15	3.70645	1.38828e-13	1.75697	0.00112967	2.81695	4.68443e-08	4.21305	2.41066e-17	3.03761	2.04043e-09	2.77459	4.42294e-08	4.12236	1.07082e-16	3.15741	5.08142e-10
ENSG00000065717	TLE2	1270.47	1.77242	7.92208e-09	5.15493	1.08138e-70	2.56359	1.17851e-17	3.39221	1.74381e-30	2.40206	1.98744e-15	3.75649	2.05663e-37	4.46494	4.28185e-53	2.33164	8.29301e-15	3.34521	8.87824e-30	1.52814	1.25675e-06	2.11072	2.84259e-12	2.61508	1.94147e-18	3.3962	7.34126e-31	4.06226	5.30101e-44	3.35077	8.32726e-30
ENSG00000105376	ICAM5	303.956	4.84629	3.41128e-12	8.3908	7.05455e-36	2.21628	0.00500031	6.82005	1.49134e-23	4.9698	1.2274e-12	6.80479	1.52879e-23	4.60603	3.43127e-11	6.96053	9.98451e-25	7.9138	8.62501e-32	3.74706	2.46131e-07	6.08275	5.12945e-19	6.93644	1.61845e-24	4.91381	1.18907e-12	4.52116	9.37429e-11	5.31439	1.58013e-14
ENSG00000065989	PDE4A	563.645	2.41425	8.5721e-07	2.01364	4.82567e-05	2.79212	9.02624e-09	5.01472	1.34438e-26	3.10099	1.54017e-10	3.95613	7.06937e-17	2.42784	6.00323e-07	3.66809	1.11417e-14	5.40593	4.60605e-31	-1.91322	0.00149325	2.99719	4.24218e-10	1.65181	0.00111572	1.99276	5.34189e-05	3.02078	2.92364e-10	2.08084	2.91582e-05
ENSG00000130176	CNN1	121.163	-1.38939	0.00971416	-8.07647	2.74933e-23	-3.39793	4.49854e-11	-1.57023	0.00344756	-1.77927	0.000847972	-2.42687	2.64895e-06	-3.83218	8.43339e-14	-2.39425	3.20615e-06	-5.12827	2.20703e-19	-1.75568	0.00110739	-4.18032	1.69307e-15	-4.30515	2.84862e-16	-4.80691	6.13762e-19	-3.34965	6.87978e-11	-1.9764	0.000153875
ENSG00000105137	SYDE1	2650.12	-1.24809	1.23808e-10	-0.667398	0.000912475	-0.591274	0.00429406	-1.00681	3.43164e-07	-0.871578	1.37107e-05	-0.583349	0.00458697	-1.13824	4.10757e-09	-0.856422	1.51284e-05	0.788762	8.15513e-05	-0.798116	8.46009e-05	-0.997459	3.28713e-07	-1.64825	7.43987e-18	-1.22005	2.47163e-10	-1.07525	3.21978e-08	-0.595896	0.00368404
ENSG00000130477	UNC13A	1752.06	4.14433	2.22923e-17	9.07804	8.08228e-83	3.2867	4.51304e-11	6.38064	1.01514e-40	5.48269	5.5264e-30	3.50555	1.52993e-12	9.09433	4.35754e-83	7.21377	2.77025e-52	6.95755	1.43359e-48	1.90697	0.000500309	5.42212	1.23913e-29	7.11999	7.05978e-51	7.57777	8.01642e-58	7.33144	3.8134e-54	6.57553	2.32043e-43
ENSG00000268119	AC010615.2	40.7529	-9.95667	9.26824e-10	-4.86687	6.35936e-12	-7.52978	7.94349e-16	-4.69662	2.06557e-11	-4.5861	1.02758e-10	-4.6082	5.63357e-11	-4.51295	6.66114e-11	-6.9271	8.46461e-17	-6.62588	2.24719e-14	-7.31963	8.96924e-15	-4.44668	1.87993e-10	-7.83783	4.41048e-15	-3.81237	2.70393e-08	-3.39833	6.92199e-07	-4.21454	1.37961e-09
ENSG00000197134	ZNF257	26.5848	-9.30264	3.41036e-09	-4.93318	9.8058e-17	-5.04318	8.57338e-17	-5.59096	1.66757e-18	-4.72201	2.34749e-15	-7.56472	4.91495e-14	-5.17967	8.00159e-18	-5.73875	1.49565e-18	-6.75864	7.11325e-14	-6.97548	1.50893e-14	-2.80963	1.02949e-07	-5.68901	1.24377e-17	-4.46687	9.16535e-15	-2.91778	3.44991e-08	-6.37063	2.49214e-17
ENSG00000173809	TDRD12	31.6144	-5.30163	2.9627e-13	-6.44175	1.64449e-15	-6.42744	3.68256e-15	-4.69435	2.43866e-11	-5.24422	1.36327e-12	-7.23765	1.03249e-14	-5.69529	1.5279e-14	-7.10917	9.84992e-16	-6.17778	2.02063e-13	-6.57519	3.34078e-14	-5.31572	5.16841e-13	-5.2526	6.26539e-13	-4.75663	2.01024e-11	-3.563	1.88154e-07	-4.40794	3.17565e-10
ENSG00000167642	SPINT2	32.5865	-11.3558	2.95812e-11	-5.47075	7.37911e-11	-5.20399	3.88501e-10	-6.46697	3.52367e-13	-3.95343	1.34022e-06	-6.44734	1.00452e-12	-6.61543	1.54482e-13	-6.88551	1.05742e-13	-7.07715	5.90646e-12	-8.0052	8.86645e-12	-5.87889	9.95271e-12	-7.02676	2.67147e-13	-5.21084	3.39322e-10	-7.1691	3.6457e-13	-6.40083	1.08332e-12
ENSG00000128626	MRPS12	1058.09	-2.03647	1.16218e-22	-0.858155	6.44099e-05	-0.820786	0.000166937	-0.593287	0.00887243	-1.17772	3.48941e-08	-1.38435	4.54104e-11	-1.4207	9.03778e-12	-1.1355	7.70409e-08	-0.978415	5.7465e-06	-1.24273	5.40046e-09	-1.97284	2.19938e-21	-1.53887	1.71411e-13	-1.75862	2.36165e-17	-1.08491	2.86228e-07	-1.7843	1.16801e-17
ENSG00000197019	SERTAD1	580.682	-2.35068	6.79406e-17	-0.965626	0.00097216	-2.04042	5.33969e-13	-0.844054	0.00524519	-1.33045	4.67508e-06	-1.44256	4.80189e-07	-2.58629	2.15603e-20	-1.52673	7.85929e-08	-1.2773	1.11994e-05	-1.03627	0.000530991	-2.05046	3.23845e-13	-1.70149	1.85231e-09	-2.12831	3.34987e-14	-1.41354	6.97752e-07	-1.32056	4.6566e-06
ENSG00000125753	VASP	2415.88	-2.07858	1.61261e-33	-1.81791	4.13549e-26	-2.03757	3.07403e-32	-1.62991	5.82562e-21	-1.0227	9.84832e-09	-1.68011	2.87326e-22	-2.70024	4.6609e-56	-2.1646	1.62321e-36	-0.945418	1.17187e-07	-0.987256	3.3978e-08	-2.43948	9.94458e-46	-2.99409	1.04811e-67	-2.51656	1.0327e-48	-2.68473	3.47354e-55	-1.28139	2.4577e-13
ENSG00000105499	PLA2G4C	84.8421	3.70369	6.48179e-07	4.54234	3.81487e-10	3.43358	5.17897e-06	4.82318	3.53171e-11	2.5089	0.0016556	4.29859	4.73154e-09	2.40764	0.00204048	5.18413	6.16341e-13	3.83882	2.73695e-07	3.01129	0.000110205	4.02383	4.27328e-08	3.94336	8.63273e-08	3.49317	2.50542e-06	3.7392	4.23339e-07	4.27644	5.96639e-09
ENSG00000063177	RPL18	17168.9	-2.09955	6.52254e-17	-1.02315	8.54443e-05	-0.961156	0.000297517	-0.831978	0.00213811	-2.30436	4.52667e-20	-1.62245	1.81976e-10	-1.20816	2.70593e-06	-0.841487	0.00160771	-1.67781	3.85614e-11	-1.03519	0.000103244	-2.09076	6.62666e-17	-2.11395	3.10918e-17	-0.973083	0.000184088	-0.789709	0.00309247	-1.60386	3.09333e-10
ENSG00000183207	RUVBL2	4213.64	-2.23126	4.64286e-20	-1.19163	1.78797e-06	-1.53752	5.42739e-10	-0.805018	0.00220576	-2.02872	1.32929e-16	-1.49115	1.80092e-09	-1.39113	1.79578e-08	-1.04519	3.61851e-05	-1.38371	2.87743e-08	-1.00327	0.000106169	-2.20634	9.23196e-20	-1.48943	1.60634e-09	-1.78544	2.34643e-13	-1.95244	9.76887e-16	-1.73137	1.94379e-12
ENSG00000142552	RCN3	415.732	-3.88146	1.89508e-28	-3.03985	1.48388e-18	-1.66194	2.36883e-06	-2.21926	1.67366e-10	-1.65081	3.24954e-06	1.52147	1.31699e-05	-4.23427	3.13663e-33	-4.38925	5.02863e-35	-5.4664	6.04684e-42	-5.10552	7.18803e-41	-1.78131	3.02843e-07	-3.1904	3.28037e-20	-2.32142	1.54171e-11	-4.28882	3.96141e-33	-3.35417	5.71703e-22
ENSG00000126453	BCL2L12	958.021	-2.48104	1.37501e-13	-1.57988	3.61227e-06	-1.24318	0.000415241	-1.47846	2.09935e-05	-2.20663	7.86775e-11	-1.88681	2.83015e-08	-1.80137	9.9448e-08	-2.68792	7.61007e-16	-1.1237	0.00164885	-1.2064	0.000757041	-2.36178	1.70236e-12	-2.54288	2.85372e-14	-2.12609	2.16822e-10	-3.43782	4.56494e-25	-2.04494	1.55998e-09
ENSG00000179820	MYADM	1161.73	-1.89683	1.65855e-10	-2.81501	5.57202e-22	-2.97852	2.86451e-24	-1.3814	5.82219e-06	-1.00358	0.00145258	-1.01056	0.00115248	-2.78343	1.24795e-21	-2.18462	1.14701e-13	-1.18679	0.000117859	-1.6644	3.44001e-08	-1.30658	1.45773e-05	-2.66448	9.20228e-20	-2.48655	1.84901e-17	-3.1108	1.63708e-26	-1.05245	0.00067769
ENSG00000108107	RPL28	17995.4	-2.12081	7.28114e-17	-1.57211	8.2168e-10	-1.00643	0.000171734	-0.972337	0.000313734	-1.26595	1.60946e-06	-1.57393	1.08058e-09	-1.60489	3.68129e-10	-1.20692	4.04812e-06	-1.35912	1.90948e-07	-1.42902	4.68582e-08	-2.47926	6.90148e-23	-2.03643	1.05727e-15	-1.34364	1.88419e-07	-0.856606	0.00141099	-1.39715	7.96491e-08
ENSG00000134308	YWHAQ	23622.3	-1.15415	1.25146e-06	-1.27928	4.86851e-08	-1.32219	2.19265e-08	-0.783318	0.00163348	-0.889497	0.000296362	-1.2042	3.87734e-07	-0.965043	5.61163e-05	-1.42789	1.03528e-09	-0.865971	0.00041507	-0.705023	0.00568951	-1.188	4.70266e-07	-1.07352	6.44053e-06	-1.30985	2.06292e-08	-0.8141	0.000809257	-0.892025	0.000242562
ENSG00000225649	AC064875.1	423.188	3.13593	1.15538e-06	6.61163	1.49815e-27	4.67073	7.02269e-14	4.23691	1.62715e-11	5.47549	1.00096e-18	5.44993	1.0378e-18	6.12206	1.06583e-23	5.87154	9.63417e-22	5.63224	5.54779e-20	5.92033	6.81574e-22	5.89372	6.84253e-22	4.51238	4.36172e-13	5.07189	1.76693e-16	4.21449	1.46967e-11	5.55699	2.05387e-19
ENSG00000079785	DDX1	5763.87	-0.904503	2.04053e-07	-0.973423	1.52747e-08	-1.33642	4.61151e-15	-0.794629	7.07145e-06	-0.892238	3.79536e-07	-0.887609	3.55066e-07	-0.804188	3.92498e-06	-0.957679	3.01712e-08	-0.791031	7.41226e-06	-0.549281	0.00310075	-1.46966	3.73738e-18	-1.29969	2.22101e-14	-1.16062	9.20404e-12	-1.07322	3.68693e-10	-0.898291	2.59501e-07
ENSG00000143867	OSR1	670.026	7.71161	8.2735e-38	3.70154	3.01344e-09	7.52181	5.19856e-36	2.93448	5.69884e-06	5.81221	1.56039e-21	6.10525	6.77171e-24	2.52242	0.000103991	7.55108	1.785e-36	7.19083	4.52913e-33	4.88802	2.12336e-15	6.97301	4.09237e-31	6.51192	3.36511e-27	4.5041	2.02398e-13	5.05283	1.0885e-16	5.68837	8.48357e-21
ENSG00000143878	RHOB	5404.76	-2.09779	9.76565e-09	-1.74257	2.11014e-06	-3.06925	1.18383e-17	-3.06857	1.39423e-17	-3.82594	8.518e-27	-2.9006	7.15194e-16	-3.16059	6.89027e-19	-3.0066	4.50982e-17	-3.79045	1.42266e-26	-1.11298	0.00485381	-3.61737	2.51359e-24	-2.89974	6.19128e-16	-3.82627	3.40775e-27	-3.34843	4.78906e-21	-2.71762	4.93779e-14
ENSG00000115138	POMC	67.4335	-3.79596	1.04753e-05	-6.4075	8.68353e-06	-3.94578	1.38184e-05	-3.63099	1.1857e-05	-2.65294	0.000474245	-6.2036	0.000239536	-6.38644	0.000106684	-3.57806	1.34465e-05	-2.99709	0.000353849	-6.02155	0.000433969	-3.32997	4.87139e-05	4.82345	1.32905e-18	-3.11841	8.4358e-05	-4.16158	1.70862e-05	-3.65382	2.24121e-05
ENSG00000198522	GPN1	1239.62	-1.52526	1.661e-09	-1.61207	1.30695e-10	-1.97845	2.82551e-15	-1.95457	6.46268e-15	-1.74515	5.41913e-12	-1.65347	5.55388e-11	-1.64356	5.27873e-11	-2.0172	5.90324e-16	-1.42463	2.31167e-08	-1.18557	5.2588e-06	-2.22407	3.89785e-19	-1.70906	9.82839e-12	-2.0595	1.17745e-16	-1.53564	1.01948e-09	-1.50787	2.75634e-09
ENSG00000115875	SRSF7	5377.01	-1.92207	1.18471e-21	-0.660213	0.00199003	-0.812802	0.00012853	-1.10088	1.14382e-07	-1.20885	5.11034e-09	-1.69446	4.74288e-17	-0.957087	3.79103e-06	-0.963308	3.54747e-06	-0.761128	0.000376919	-0.808128	0.00017007	-1.65119	2.49481e-16	-1.3817	1.04022e-11	-1.11436	4.9285e-08	-1.08023	1.43619e-07	-1.23232	1.96005e-09
ENSG00000115484	CCT4	7311.18	-1.29038	9.27094e-10	-1.21047	8.31477e-09	-1.98743	7.02607e-22	-1.11891	1.68196e-07	-1.32476	4.11522e-10	-1.83396	8.75675e-19	-1.27605	1.13898e-09	-1.59229	1.91354e-14	-1.30942	5.26733e-10	-0.716665	0.00145958	-2.12118	5.81947e-25	-1.68754	4.13907e-16	-1.8606	1.67777e-19	-1.68239	4.17551e-16	-1.36092	9.89807e-11
ENSG00000138071	ACTR2	16990.3	-0.827369	2.06114e-06	-0.91547	9.59463e-08	-1.28288	4.25696e-14	-1.0555	8.56918e-10	-0.663421	0.000215197	-1.20788	1.27683e-12	-1.0606	4.68362e-10	-1.14738	1.53249e-11	-0.727415	3.8511e-05	-0.881199	4.76095e-07	-1.76904	3.10533e-26	-1.15058	1.31258e-11	-1.59655	1.2868e-21	-1.17403	4.18716e-12	-0.578844	0.00127218
ENSG00000135638	EMX1	58.5999	-8.27473	4.99292e-20	-8.62757	8.64412e-20	-9.75349	8.30327e-15	-8.192	1.56453e-20	-6.30421	3.28007e-17	-6.18734	3.59289e-17	-7.09967	3.23409e-20	-4.98228	7.97282e-13	-9.33058	1.68307e-13	-7.34206	1.00112e-18	-7.06833	3.65792e-19	-7.18947	1.48169e-19	-6.36499	1.13465e-17	-6.84712	7.33654e-19	-4.68614	1.84316e-11
ENSG00000115363	EVA1A	494.078	-2.99655	1.29873e-24	-6.06478	5.68489e-82	-5.10531	1.70485e-64	-3.1653	3.00145e-27	-3.17543	3.33238e-27	-2.55246	3.43633e-18	-10.4689	8.35589e-56	-4.03122	3.74963e-43	-2.985	2.50258e-24	-2.77103	4.29567e-21	-5.95815	6.9917e-80	-3.62373	3.10046e-35	-4.85286	3.59483e-59	-3.30049	1.08589e-29	-4.28137	1.03944e-47
ENSG00000071073	MGAT4A	738.061	3.47243	6.1665e-25	4.71281	2.95717e-46	4.78024	3.18191e-47	3.6725	8.11577e-28	3.3895	1.45494e-23	3.82377	3.1645e-30	3.77241	9.92294e-30	4.64805	6.89286e-45	4.28963	4.60826e-38	3.99029	8.03777e-33	4.18351	2.96654e-36	5.01867	3.22713e-52	5.54039	7.05868e-64	4.50144	3.57766e-42	2.95598	4.1341e-18
ENSG00000198142	SOWAHC	900.417	-1.13506	2.55327e-07	-11.3808	1.32793e-27	-1.65667	2.23918e-14	-1.73883	9.79946e-16	-1.04991	2.63623e-06	-0.911101	4.68849e-05	-0.953015	1.62528e-05	-2.19268	1.91387e-24	-0.985395	1.09339e-05	-1.51686	4.21639e-12	-1.3169	1.44475e-09	-0.737793	0.0011168	-1.01679	3.61615e-06	-1.33316	8.51625e-10	-1.16886	1.11997e-07
ENSG00000188177	ZC3H6	878.318	2.93019	2.09291e-33	1.99885	6.09621e-16	1.05758	5.65148e-05	1.61766	1.50974e-10	2.58568	6.61622e-26	2.6903	3.0752e-28	2.68629	1.89638e-28	1.68472	1.67717e-11	2.82175	4.97186e-31	1.45537	1.4359e-08	2.32477	2.82285e-21	2.63281	3.90846e-27	2.39918	1.04093e-22	2.42174	3.97819e-23	2.2877	1.62902e-20
ENSG00000163064	EN1	1326.85	6.00559	7.02401e-61	4.12925	6.47291e-29	4.63577	3.35466e-36	7.90352	1.18632e-105	5.30908	2.75611e-47	4.43319	4.13651e-33	4.76327	1.46401e-38	3.71327	2.26842e-23	4.19826	1.24127e-29	6.47189	1.06325e-70	4.96728	1.1979e-41	4.77749	1.39272e-38	6.39955	2.02573e-69	5.44504	2.52904e-50	7.34357	3.28061e-91
ENSG00000153253	SCN3A	1330.96	-1.84696	0.00869279	6.47196	1.52645e-42	2.67005	1.26053e-07	4.44126	5.02807e-20	2.05702	9.32343e-05	4.77476	3.75549e-23	6.16081	1.41457e-38	4.79882	1.6739e-23	-3.32571	0.00194805	8.33843	6.34085e-70	6.54722	2.84851e-43	6.92653	1.97873e-48	6.67556	3.69223e-45	7.03026	4.34492e-50	6.60785	5.25413e-44
ENSG00000138385	SSB	3836.29	-0.856679	5.73238e-10	-0.848222	6.86877e-10	-1.19373	2.01598e-18	-1.34954	2.94097e-23	-0.677363	1.70965e-06	-1.10791	5.21982e-16	-0.826096	1.91966e-09	-0.806565	5.42636e-09	-0.496393	0.000630553	-0.61346	1.86268e-05	-1.46565	2.23262e-27	-0.757596	4.70078e-08	-1.40966	1.68825e-25	-1.14075	4.58836e-17	-0.735738	1.3957e-07
ENSG00000128710	HOXD10	504.065	12.2377	2.87417e-15	6.84744	2.03397e-05	12.103	6.02467e-15	10.6209	1.16566e-11	11.7609	4.68625e-14	10.4369	2.39881e-11	5.24189	0.00173814	10.9854	1.53278e-12	9.61811	9.37074e-10	8.52785	9.58255e-08	12.726	1.42908e-16	9.98362	1.60474e-10	10.2821	3.31676e-11	12.678	1.63046e-16	9.82892	3.82256e-10
ENSG00000128709	HOXD9	239.974	10.9967	3.92352e-12	7.40028	5.0758e-06	11.215	1.50488e-12	8.85439	4.27247e-08	10.3529	9.90473e-11	9.38307	4.67404e-09	5.16743	0.00248084	9.61263	1.61401e-09	8.2413	3.82743e-07	6.43544	0.000144432	11.6393	1.37236e-13	8.99368	1.87365e-08	9.3364	3.99482e-09	11.8422	4.54382e-14	9.34496	5.64662e-09
ENSG00000175879	HOXD8	157.239	11.4445	1.40667e-13	9.49818	9.53059e-10	8.92812	1.44192e-08	8.08925	3.8462e-07	8.61303	5.89637e-08	8.18593	2.34412e-07	7.27161	4.80403e-06	8.44239	8.10379e-08	7.02411	1.43155e-05	6.63289	5.60485e-05	12.0238	5.29004e-15	8.10778	2.73676e-07	4.99113	0.00290698	9.62984	5.69136e-10	6.69896	3.53013e-05
ENSG00000162944	RFTN2	1297.83	1.57077	0.000563217	3.19264	6.62626e-14	3.50481	2.05462e-16	4.64497	2.78007e-28	2.08629	3.07471e-06	4.07177	5.96655e-22	4.82413	7.35751e-31	4.50234	7.6427e-27	4.67951	6.67587e-29	-1.86784	0.000599271	5.52424	4.7082e-40	3.81644	1.91118e-19	5.68447	1.427e-42	5.92659	3.01745e-46	4.6906	6.4386e-29
ENSG00000175084	DES	61.9227	-3.16258	6.96421e-13	-3.19554	5.24739e-13	-3.41171	2.18961e-14	-3.17294	5.82784e-13	-2.21834	5.07259e-07	-2.45379	2.00969e-08	-2.88613	2.95433e-11	-4.75412	7.82416e-23	-2.48009	2.35714e-08	-3.09988	4.744e-12	-3.67852	5.19631e-16	-3.61362	1.06491e-15	-4.37995	4.92261e-20	-4.25826	1.77193e-19	-3.64247	7.69385e-16
ENSG00000152049	KCNE4	3231.39	9.41574	8.02564e-145	7.80753	9.40599e-100	3.77309	4.5857e-23	7.39605	5.02888e-89	8.3215	1.40622e-112	7.66797	7.24389e-96	7.03655	4.62131e-81	3.60153	3.45532e-21	5.31352	7.1696e-46	7.4031	2.48211e-89	5.75009	7.95831e-54	5.5997	4.33477e-51	5.98647	1.24765e-58	6.86075	6.29066e-77	8.274	1.40311e-111
ENSG00000171951	SCG2	24427.3	3.14693	5.39169e-13	2.2216	5.05632e-07	4.32865	7.62354e-24	5.38487	1.86619e-36	6.72949	1.6624e-56	3.81505	1.04314e-18	4.88564	1.81665e-30	2.76894	2.59395e-10	2.19064	9.74176e-07	8.20361	3.13115e-84	4.83996	9.06804e-30	5.37034	1.71955e-36	2.59986	2.67116e-09	3.33087	1.33685e-14	4.28291	2.30656e-23
ENSG00000135905	DOCK10	3460.65	5.13458	3.31632e-47	3.96432	1.43362e-28	5.35053	3.53741e-51	2.94056	8.71939e-16	5.25802	3.37286e-49	4.294	3.87011e-33	2.93037	6.30552e-16	6.46479	7.02601e-75	5.65865	2.16786e-57	3.49948	4.38582e-22	6.28191	1.28325e-70	6.5253	4.77007e-76	3.10625	8.76955e-18	6.39623	2.3471e-73	3.1465	4.9918e-18
ENSG00000123977	DAW1	12.5309	-10.1678	3.50322e-07	-8.0558	2.39854e-06	-10.08	4.74486e-07	-8.77198	8.90195e-06	-8.54716	1.70167e-05	-7.58401	6.52275e-06	-10.2028	2.58496e-07	-10.1877	2.98382e-07	-7.21152	2.21188e-05	-4.83767	0.000534533	-6.91898	7.24325e-06	-10.0244	4.52784e-07	-8.4872	1.96345e-05	-9.95597	5.14443e-07	-5.77242	4.07407e-05
ENSG00000144481	TRPM8	580.364	4.35778	1.61757e-12	7.49315	1.80877e-36	5.03899	1.50362e-16	5.80723	8.39823e-22	5.95374	8.57408e-23	5.35811	1.13613e-18	5.64181	6.86657e-21	7.24499	5.01605e-34	3.42868	8.58693e-08	5.67093	9.02947e-21	8.07814	4.63691e-42	9.2914	1.72447e-55	4.55679	8.95443e-14	5.82048	3.7862e-22	5.30671	2.60161e-18
ENSG00000115694	STK25	4501.04	-0.642398	5.21845e-05	-0.437434	0.00746022	-1.33922	1.47031e-18	-1.03337	2.15992e-11	-0.75084	2.11548e-06	-0.95248	7.4901e-10	-0.956378	4.68362e-10	-0.886029	1.03125e-08	-0.707481	7.9965e-06	-1.2406	5.81886e-16	-1.09026	1.00276e-12	-0.953022	6.15225e-10	-1.14671	4.87529e-14	-0.765022	8.81588e-07	-0.626225	8.39831e-05
ENSG00000176720	BOK	325.038	-5.50794	1.59598e-24	-8.58498	1.25082e-37	-3.62177	1.13667e-11	-5.88702	2.48948e-27	-7.59548	2.34981e-35	-2.10342	0.000128859	-2.68634	5.28931e-07	-1.99083	0.000289319	-2.01808	0.000277109	-1.93639	0.000590288	-6.47163	7.63941e-31	-8.72629	8.25698e-36	-6.54969	2.41833e-31	-4.4812	3.10335e-17	-1.97067	0.000360314
ENSG00000088881	EBF4	1434.02	4.2598	2.93631e-55	3.26243	1.10928e-32	4.14627	2.7494e-52	2.94101	2.41504e-26	2.61469	9.17713e-21	3.31876	1.43064e-33	4.02039	1.5489e-49	3.64193	1.35722e-40	3.41513	1.47879e-35	2.2913	4.57535e-16	3.89939	2.33181e-46	4.17832	3.1953e-53	4.07907	6.27231e-51	4.15769	6.10016e-53	3.97167	4.7707e-48
ENSG00000088836	SLC4A11	626.576	-2.7772	2.86317e-15	-1.88724	8.21633e-08	-2.85401	5.97556e-16	-1.43232	7.14865e-05	-2.91539	2.68788e-16	-2.11426	2.00914e-09	-2.53043	3.79538e-13	-1.07829	0.00315209	-2.36774	2.66903e-11	3.14266	1.0272e-20	-3.79597	1.38079e-25	-1.17077	0.00122241	-3.75455	3.64189e-25	-1.96939	2.02227e-08	-1.4464	5.48085e-05
ENSG00000089199	CHGB	387.614	3.84607	1.04891e-12	2.93221	9.11302e-08	3.42618	3.36426e-10	3.41778	4.03391e-10	6.06906	1.75895e-30	2.71853	1.02339e-06	4.53795	1.30619e-17	3.11211	1.26789e-08	1.8509	0.0017389	3.85691	1.18177e-12	5.04121	1.8798e-21	3.68787	8.58565e-12	4.64776	1.99985e-18	4.33664	4.11131e-16	4.25921	2.06726e-15
ENSG00000125827	TMX4	5897.17	3.75872	3.31708e-57	2.39535	8.17065e-24	1.88586	7.23449e-15	2.22179	2.71243e-20	2.97424	9.09256e-36	2.72032	3.32492e-30	1.50537	6.48627e-10	2.09955	2.27876e-18	3.57775	5.56506e-52	2.38252	3.04281e-23	2.44918	1.00479e-24	2.3628	5.06593e-23	1.91462	1.63913e-15	2.40451	6.10601e-24	3.07999	1.48613e-38
ENSG00000182621	PLCB1	1423.19	1.71599	3.15449e-06	5.26663	6.62197e-53	3.69302	5.31462e-26	3.53688	7.8354e-24	3.32152	5.44129e-21	2.23449	5.84549e-10	3.55887	1.84546e-24	3.48378	2.40733e-23	4.79919	9.94995e-44	4.37537	2.65442e-36	-1.7093	3.35034e-05	4.16723	4.00671e-33	4.25802	1.10363e-34	4.036	3.11635e-31	1.84837	4.55848e-07
ENSG00000125820	NKX2-2	484.699	5.02342	3.39067e-15	6.32369	4.90076e-24	3.56999	5.95469e-08	2.55239	0.000216829	4.07468	4.57042e-10	4.8099	5.61258e-14	6.73846	3.33157e-27	7.73941	1.428e-35	6.87193	4.27456e-28	3.33288	6.77185e-07	5.99652	1.50908e-21	6.25194	2.46106e-23	6.85249	4.53786e-28	7.65587	6.67813e-35	6.3562	5.1895e-24
ENSG00000088305	DNMT3B	425.592	-3.66061	2.57681e-20	-3.24347	2.21717e-16	-2.30775	9.68828e-09	-2.99633	5.1739e-14	-3.01062	5.13091e-14	-3.42918	5.41106e-18	-2.97676	4.61602e-14	-2.77332	2.8516e-12	-2.65652	3.15676e-11	-3.46293	3.64129e-18	-3.24303	2.55268e-16	-3.65584	2.54703e-20	-2.45072	6.73903e-10	-3.3145	4.86468e-17	-3.53602	5.03976e-19
ENSG00000242372	EIF6	1940.52	-1.03353	9.0032e-06	-1.69853	4.16144e-14	-2.08049	1.96217e-20	-1.43138	3.97718e-10	-1.2389	9.04016e-08	-1.31924	8.55719e-09	-2.0648	2.17186e-20	-2.15286	5.87703e-22	-0.946689	5.91782e-05	-1.57042	5.85896e-12	-2.46913	2.04179e-28	-2.39213	9.54533e-27	-1.9855	6.88349e-19	-2.14727	7.05048e-22	-1.89103	4.71823e-17
ENSG00000125965	GDF5	75.8353	-5.00832	1.62355e-11	-9.22191	2.34331e-18	-8.98362	7.26581e-18	-5.46691	3.15234e-13	-4.18099	2.2958e-08	-2.53858	0.000844132	-9.06999	1.20769e-18	-8.70631	3.05434e-19	-5.66458	1.80991e-13	-8.69899	5.43373e-17	-12.2637	2.19935e-13	-8.93468	9.59062e-18	-8.78507	1.35472e-17	-9.24965	1.67154e-16	-7.36112	1.31757e-18
ENSG00000101335	MYL9	222.398	-5.74843	4.61625e-28	-13.4416	1.64991e-17	-2.57138	7.8493e-07	-4.11733	8.85991e-16	-3.11601	1.84864e-09	-2.67315	2.47932e-07	-10.5249	1.56084e-26	-2.72334	1.27255e-07	-4.95056	1.79404e-21	-3.72656	4.72446e-13	-8.28507	6.43655e-37	-5.23733	4.63607e-24	-10.8439	1.56439e-20	-6.61032	1.47147e-33	-4.19347	2.6615e-16
ENSG00000026559	KCNG1	114.32	-4.2303	1.70652e-16	-5.60407	4.76351e-24	-1.44361	0.00670936	-3.84717	4.00708e-14	-1.91116	0.000251709	-1.62601	0.00187244	-2.10111	3.53395e-05	-2.22599	1.19586e-05	-3.79281	2.20635e-13	-11.6793	2.95038e-13	-9.35231	1.33064e-15	-10.4206	2.57781e-11	-5.79332	2.88644e-24	-4.6643	5.49058e-19	-3.65991	6.53369e-13
ENSG00000182463	TSHZ2	851.529	9.03565	5.22737e-56	6.33189	6.09874e-28	5.04742	1.03735e-17	5.69325	2.26688e-22	6.59864	7.90487e-30	7.56128	2.71293e-39	2.69744	1.50975e-05	5.44849	1.024e-20	3.80732	3.49748e-10	7.38882	1.59879e-37	6.19548	1.24941e-26	5.03928	9.51217e-18	5.37571	3.03705e-20	6.36232	3.61724e-28	9.22902	2.08214e-58
ENSG00000087589	CASS4	23.8042	-4.86263	7.69884e-14	-5.70511	2.1587e-15	-6.08482	8.31956e-15	-4.88629	4.81201e-14	-3.74961	9.18729e-10	-6.53877	4.81053e-14	-6.71378	5.8227e-15	-5.56972	2.84275e-15	-4.87805	2.5866e-12	-4.77051	1.25777e-12	-2.0102	0.000569328	-5.69756	1.15938e-14	-4.00497	6.70685e-11	-5.47101	2.6249e-14	-4.21961	1.26272e-11
ENSG00000166265	CYYR1	69.7148	-8.9579	1.41715e-25	-11.3095	2.43333e-16	-12.6546	3.96621e-15	-10.361	3.40951e-18	-11.0896	1.12065e-12	-11.1556	5.46328e-12	-12.7774	1.34417e-15	-12.7623	1.83799e-15	-10.7653	2.12519e-11	-12.4147	1.58368e-14	-12.5296	5.75579e-15	-12.5991	4.3002e-15	-11.0586	4.44616e-12	-11.0936	2.25113e-12	-7.46801	5.59717e-28
ENSG00000156299	TIAM1	3246.19	-1.81717	4.1779e-08	-4.03635	1.91032e-36	-1.51474	6.85087e-06	-1.75889	1.37879e-07	-1.94557	4.84251e-09	-1.68476	4.24226e-07	-2.48102	1.81924e-14	-2.47745	2.48099e-14	-2.32301	1.17115e-12	-1.80743	6.36749e-08	-2.52978	6.32415e-15	-2.06137	3.17647e-10	-2.40312	1.19221e-13	-2.83139	1.62245e-18	-1.10064	0.00142852
ENSG00000142207	URB1	3013.06	-1.13657	0.000297108	-1.44859	2.1519e-06	-0.884888	0.00640935	-1.27238	4.91463e-05	-1.69144	3.66915e-08	-1.56318	3.38289e-07	-1.08081	0.000556679	-1.37733	7.84361e-06	-1.22327	9.67393e-05	-1.31135	3.07759e-05	-1.42098	3.44134e-06	-1.05434	0.00079654	-1.40314	4.24985e-06	-1.69994	1.9597e-08	-1.67288	4.38813e-08
ENSG00000205927	OLIG2	5958.21	-5.68435	3.67201e-09	7.36739	4.08937e-97	6.20369	1.76333e-68	1.89783	6.09692e-07	-1.87829	5.49044e-05	-7.10587	9.91061e-06	6.79628	1.16969e-82	7.99151	4.5606e-114	2.34364	3.60429e-10	-5.33874	3.95262e-08	7.0242	4.29034e-88	7.05394	1.37238e-88	7.45681	2.23429e-99	8.5589	7.45853e-131	1.13732	0.00458882
ENSG00000159131	GART	4190.82	-1.756	9.09882e-19	-1.23788	6.43415e-10	-0.717691	0.000683563	-1.18373	5.63654e-09	-1.78161	3.94533e-19	-2.22419	1.48117e-29	-1.24431	5.29077e-10	-1.21369	1.6558e-09	-1.51383	3.48456e-14	-0.787752	0.000201995	-1.58143	1.71953e-15	-1.11847	3.14633e-08	-1.23231	7.26976e-10	-1.81126	4.37728e-20	-1.9696	2.2929e-23
ENSG00000180509	KCNE1	18.86	-4.9148	1.57088e-13	-5.99953	6.90643e-14	-2.74068	4.58299e-07	-4.55691	3.17793e-13	-3.6489	4.96477e-10	-4.88829	6.87149e-13	-4.05941	4.49235e-12	-2.83168	1.4485e-07	-3.07227	8.79372e-08	-3.39115	4.99548e-09	-3.24159	6.93476e-09	-3.69758	1.66951e-10	-3.86601	6.94856e-11	-4.04065	2.23814e-11	-5.07823	4.41137e-13
ENSG00000205581	HMGN1	13468	-1.21992	5.52055e-09	-1.32076	1.64742e-10	-1.14081	6.03161e-08	-2.25978	1.42602e-28	-1.38075	3.9436e-11	-1.89304	2.23459e-20	-1.29621	3.90716e-10	-1.73268	2.71805e-17	-1.2241	4.98081e-09	-1.04326	1.02176e-06	-1.50037	3.19173e-13	-1.32606	1.63541e-10	-1.16405	2.12204e-08	-1.50177	2.83973e-13	-1.72787	4.17331e-17
ENSG00000160194	NDUFV3	1812.6	-0.803516	1.30147e-07	-0.440192	0.00562762	-0.722215	2.65639e-06	-1.21726	3.93453e-16	-0.716688	3.73429e-06	-1.20806	6.66553e-16	-1.15801	6.40363e-15	-0.726094	1.97283e-06	-0.614774	8.6218e-05	-0.530908	0.000944697	-0.921104	9.31949e-10	-1.0321	5.91733e-12	-1.29463	2.94837e-18	-1.2492	4.58836e-17	-1.02384	1.05732e-11
ENSG00000160208	RRP1B	3422.82	-1.81504	4.69092e-20	-1.31165	4.61903e-11	-0.568256	0.00865007	-1.21461	1.90089e-09	-1.86675	5.46198e-21	-1.8221	3.26983e-20	-0.976271	1.48207e-06	-0.953777	2.93462e-06	-0.915351	9.06595e-06	-1.62088	4.38549e-16	-1.40395	1.76635e-12	-1.21913	1.24292e-09	-1.05532	1.55428e-07	-1.65892	4.57156e-17	-1.71433	5.47078e-18
ENSG00000160214	RRP1	1969.97	-1.85083	6.02533e-18	-0.883762	6.77097e-05	-0.727945	0.00148248	-1.82273	2.18629e-17	-1.89012	1.69312e-18	-1.96333	4.62831e-20	-1.31189	1.28134e-09	-1.17767	6.80593e-08	-0.662736	0.00441001	-1.30393	2.77437e-09	-1.74635	3.56663e-16	-1.44804	1.97956e-11	-1.46514	9.09103e-12	-1.89715	5.90894e-19	-1.8886	1.2694e-18
ENSG00000184900	SUMO3	5651.79	-1.12727	8.87845e-07	-0.656435	0.00592368	-1.17604	2.87068e-07	-0.711682	0.0031847	-1.32463	6.81474e-09	-1.36946	1.50317e-09	-1.62064	3.62826e-13	-1.27865	1.68629e-08	-0.636796	0.00937171	-1.34035	4.31437e-09	-1.76603	2.23471e-15	-1.4103	3.81171e-10	-1.45019	9.13958e-11	-1.62252	3.60484e-13	-1.58322	1.90095e-12
ENSG00000160307	S100B	14166.5	5.3447	1.17002e-58	5.42051	9.77441e-61	6.40147	1.2063e-83	2.09805	1.35955e-09	4.76904	1.48379e-46	1.98105	1.07804e-08	4.3102	1.38131e-38	6.97352	6.88978e-100	6.65387	7.77569e-91	2.93473	5.21687e-18	6.39342	5.83021e-84	7.51863	1.47199e-115	4.60818	5.57105e-44	6.06695	9.23143e-76	1.60712	5.08169e-06
ENSG00000206195	DUXAP8	154.383	8.91238	1.81582e-08	6.90383	1.7939e-05	8.48453	1.00412e-07	5.45677	0.00129602	6.16514	0.000220221	10.8665	3.58129e-12	6.02671	0.000237851	10.0296	1.48919e-10	7.83495	1.08878e-06	11.6759	7.61351e-14	9.16636	5.35932e-09	5.82235	0.000433313	10.5146	1.27485e-11	10.1967	6.10662e-11	5.31282	0.00169165
ENSG00000169184	MN1	724.41	-6.92022	1.75091e-59	-3.67684	1.8938e-19	-6.92703	4.63228e-59	-4.23029	4.86501e-25	-4.95437	2.38216e-33	-2.51193	1.57841e-09	-2.19944	1.25998e-07	-4.06256	2.14255e-23	-2.52603	1.30706e-09	-10.6521	6.48177e-49	-4.82794	3.95786e-32	-4.92226	2.35144e-33	-2.79192	1.03529e-11	-3.30049	6.85629e-16	-3.89092	2.08172e-21
ENSG00000100285	NEFH	65.9922	-4.90291	1.80203e-22	1.51776	7.58805e-05	-6.05923	6.35509e-21	-4.38095	2.49682e-21	-6.35878	8.70164e-19	-6.99516	7.74429e-17	-6.5863	1.65313e-20	-5.70474	7.57933e-23	-4.01341	4.75313e-17	-4.35672	4.54772e-19	-4.23051	1.87123e-19	-5.54221	1.39239e-21	-5.19159	4.26709e-21	-6.60572	4.71495e-18	-4.56025	7.05753e-21
ENSG00000186575	NF2	3683.48	-2.43798	1.3542e-14	-2.74958	1.52066e-18	-3.29458	6.7225e-26	-2.47453	5.82681e-15	-1.93886	1.84089e-09	-2.10239	4.28735e-11	-3.47883	4.50037e-29	-2.36066	8.1944e-14	-1.31097	7.40769e-05	-1.33282	6.45054e-05	-2.34792	1.03075e-13	-2.55577	4.94342e-16	-3.17217	2.65563e-24	-2.59019	1.56729e-16	-2.27284	8.40851e-13
ENSG00000100314	CABP7	196.611	-8.31385	4.6132e-29	-9.221	7.02837e-30	-6.38314	1.53029e-20	-3.37324	1.07042e-06	-7.62281	6.10968e-26	-7.80878	4.90589e-27	-6.59411	5.23501e-22	-8.09446	1.1361e-28	-5.98005	3.60529e-18	-7.33642	1.16178e-24	-7.32272	4.60627e-25	-6.72708	2.49357e-22	-5.85203	6.90215e-18	-6.89661	3.44826e-23	-6.49305	4.56516e-21
ENSG00000128342	LIF	632.762	-4.53076	2.66229e-18	-4.77483	2.37526e-20	-5.87659	1.4673e-29	-5.76202	1.55203e-28	-4.44798	1.62861e-17	-3.71853	1.12488e-12	-4.59274	5.33326e-19	-6.87135	3.50103e-39	-2.87827	5.77862e-08	-4.906	4.26883e-21	-3.10558	3.08706e-09	-4.7948	2.03416e-20	-8.32287	8.89608e-50	-5.00973	3.11402e-22	-4.35155	5.77341e-17
ENSG00000268812	AC004264.1	13.704	-3.79352	4.1481e-07	-2.47848	0.000405779	-4.12668	1.4784e-07	-4.32228	4.20865e-08	-4.151	2.5366e-07	-3.60775	1.43434e-06	-2.99228	2.06392e-05	-6.68266	1.0418e-07	-3.11398	3.45086e-05	-1.88479	0.0096804	-3.12073	1.47059e-05	-3.19205	9.66746e-06	-7.41485	7.71817e-06	-3.48868	2.4519e-06	-2.83708	6.7007e-05
ENSG00000100003	SEC14L2	1000.39	-3.64029	4.75624e-64	-4.78496	3.37566e-101	-2.24696	1.14743e-25	-2.98623	3.24622e-44	-2.43109	1.39556e-29	-2.49583	2.29858e-31	-2.69036	1.35496e-36	-1.85233	6.32264e-18	-1.65925	1.9148e-14	-1.36872	4.66361e-10	-2.31568	2.84089e-27	-2.56025	4.93925e-33	-2.93066	1.0419e-42	-2.32189	1.58815e-27	-3.4703	2.13027e-58
ENSG00000241878	PISD	916.093	-2.05051	1.15151e-21	-2.21993	3.78881e-25	-1.22103	2.25888e-08	-2.25354	7.78921e-26	-1.16655	1.21262e-07	-0.63108	0.00598042	-0.808868	0.000275113	-0.979233	8.53024e-06	-0.957064	1.77005e-05	-0.801157	0.000463627	-0.960285	1.21454e-05	-1.54615	6.93149e-13	-1.63473	2.39233e-14	-1.11379	3.12312e-07	-1.22904	1.79379e-08
ENSG00000221963	APOL6	1777.34	3.10277	1.97683e-20	2.29587	1.03598e-11	1.08971	0.00278074	1.86677	7.0592e-08	3.1678	3.96078e-21	3.87265	1.62728e-31	-1.6894	2.4302e-06	1.54834	8.83374e-06	4.14142	4.32376e-36	2.91386	4.83775e-18	1.86386	5.35013e-08	0.997416	0.00597962	-1.42789	7.66918e-05	1.06852	0.00294983	2.51281	1.1237e-13
ENSG00000100065	CARD10	869.243	-1.69065	9.14935e-07	-3.88939	1.38202e-31	-4.18872	3.93268e-36	-5.50999	1.02796e-59	-3.3373	2.59121e-23	-2.05565	1.55318e-09	-4.6227	7.13911e-44	-4.30493	2.62792e-38	-2.3179	7.38788e-12	-2.58553	2.00696e-14	-4.64456	9.93485e-44	-4.13518	2.37613e-35	-3.56643	7.82166e-27	-4.17053	5.02884e-36	-3.79195	6.70489e-30
ENSG00000100206	DMC1	20.5581	-5.89545	5.96732e-11	-5.52835	1.74857e-10	-3.97554	4.26016e-07	-4.90705	1.9045e-09	-3.17158	5.09061e-05	-2.64415	0.000636613	-7.29979	9.55602e-11	-6.30852	2.87446e-11	-3.78984	2.2093e-06	-5.05196	4.22956e-09	-6.31784	1.41156e-10	-4.13292	1.54407e-07	-7.02522	4.75067e-10	-6.66432	1.83692e-10	-6.75644	1.40652e-10
ENSG00000100316	RPL3	37384.1	-1.9075	1.45059e-18	-1.98678	2.53308e-20	-1.47568	1.92072e-11	-1.8947	2.92837e-18	-1.73693	2.03581e-15	-1.96973	9.13681e-20	-1.65393	2.43928e-14	-1.31865	2.15798e-09	-1.03391	4.49784e-06	-1.06601	2.51928e-06	-2.18363	3.12947e-24	-2.09089	3.04275e-22	-1.80159	7.24744e-17	-1.01423	5.50892e-06	-1.43943	6.07564e-11
ENSG00000172346	CSDC2	348.631	-3.54672	1.67211e-15	-6.64325	4.89228e-45	-6.2167	2.22216e-41	-2.46829	5.37382e-08	-4.27899	1.15685e-21	-2.09809	4.33821e-06	-5.54632	3.89046e-35	-7.67912	4.33595e-53	-8.60315	2.13991e-45	-7.92736	9.41994e-50	-6.83554	2.68971e-46	-4.88238	7.71654e-28	-5.66614	8.58989e-36	-7.96506	1.61244e-51	-2.106	4.0386e-06
ENSG00000100427	MLC1	12710.4	3.06095	4.76879e-15	4.03125	7.70385e-26	1.70603	2.75367e-05	2.35887	3.03569e-09	2.84039	5.64965e-13	1.50033	0.000254246	3.47575	2.14449e-19	3.26107	4.51269e-17	-4.50064	7.97026e-29	-1.56968	0.000169584	2.1796	3.61879e-08	2.77675	1.2736e-12	2.80828	5.38187e-13	2.80512	6.33558e-13	3.29492	2.55964e-17
ENSG00000156959	LHFPL4	1023.03	6.49372	7.20144e-17	8.63159	1.14434e-29	7.99655	2.83718e-25	8.84635	1.02831e-30	6.78601	3.15818e-18	6.41433	1.73618e-16	2.99462	0.00035669	8.15209	2.17655e-26	8.9849	6.52217e-32	6.61628	2.09168e-17	8.40192	5.57837e-28	9.652	1.01355e-36	10.2373	2.21704e-41	9.18158	2.05978e-33	6.35168	3.57123e-16
ENSG00000157150	TIMP4	891.042	4.72923	9.37289e-35	6.35717	3.26671e-63	3.95179	2.59077e-24	3.20172	4.89923e-16	4.32215	7.45825e-29	1.22421	0.00579901	4.12859	8.11174e-27	7.16136	6.18489e-80	2.57375	2.17107e-10	2.69021	2.66171e-11	6.23105	1.9185e-60	6.06026	3.65811e-57	4.36894	6.68099e-30	5.67474	2.1793e-50	3.63601	1.32389e-20
ENSG00000114166	KAT2B	3158.89	2.32721	9.4404e-22	2.08192	8.86571e-18	2.60015	5.41314e-27	1.53396	7.36847e-10	2.40881	4.04482e-23	1.44654	6.53393e-09	1.42349	9.0066e-09	2.47062	1.40178e-24	1.5799	1.91245e-10	1.34409	1.04568e-07	2.4561	2.64342e-24	3.1025	2.24532e-38	2.54015	4.9296e-26	2.57007	1.21188e-26	2.05384	4.09138e-17
ENSG00000151090	THRB	442.164	5.25834	6.10928e-20	5.43482	1.72465e-21	2.75984	7.31408e-06	2.91532	1.81805e-06	5.47552	2.02141e-21	6.86638	9.12634e-34	4.15069	9.18059e-13	8.07624	9.88902e-47	3.91642	3.55362e-11	6.92532	2.77661e-34	2.5465	3.66231e-05	7.14973	1.0754e-36	5.83793	1.04988e-24	4.20068	5.34597e-13	5.8372	1.80077e-24
ENSG00000077092	RARB	147.851	-3.89064	2.02277e-19	-7.61859	5.59426e-46	-4.53821	2.29831e-25	-6.30929	8.42972e-42	-6.15708	5.84317e-39	-5.85737	2.41493e-37	-6.90806	1.935e-45	-4.36331	5.95316e-24	-8.02835	1.29264e-37	-7.74828	1.73608e-41	-4.23377	1.63177e-22	-6.54882	3.89543e-42	-4.11982	1.56575e-21	-4.15157	7.81309e-22	-5.0841	1.67281e-30
ENSG00000144681	STAC	578.206	-2.01219	1.45274e-07	-5.28238	1.90162e-41	-6.65002	1.28928e-54	-2.09863	4.42462e-08	-2.19554	1.08415e-08	-2.68034	1.37263e-12	-9.88884	4.43813e-39	-5.21512	1.93585e-41	-11.6293	5.11787e-14	1.30549	0.00114934	-5.33596	6.19431e-42	-3.70068	9.17823e-23	-11.9245	9.10862e-15	-13.3971	3.9941e-18	-3.18436	3.04031e-17
ENSG00000163814	CDCP1	624.586	-9.28288	4.84515e-44	-9.2189	1.70478e-45	-3.10588	2.32136e-11	-8.40555	5.34347e-49	-1.97847	3.90311e-05	1.3892	0.00460461	-8.75995	7.11002e-48	-6.79478	2.24882e-43	-8.57801	3.39517e-40	-9.30034	1.70689e-38	-8.14966	6.61161e-46	-9.51002	5.50132e-40	-5.51589	1.00294e-31	-5.34022	3.68993e-30	-4.62358	2.07709e-23
ENSG00000178467	P4HTM	1577.19	1.9342	1.80907e-13	0.989834	0.00030697	1.62379	1.0182e-09	1.00328	0.000311654	1.65985	5.13136e-10	1.57618	3.18693e-09	0.988086	0.000313906	1.73544	4.56842e-11	0.844435	0.00302819	1.99306	3.77761e-14	2.20382	2.36638e-17	1.99896	2.14873e-14	1.18035	1.12309e-05	1.62889	6.66006e-10	1.88134	8.98365e-13
ENSG00000114738	MAPKAPK3	1623.66	-0.944303	7.16715e-05	-0.790059	0.000971373	-1.71057	9.48922e-14	-1.93439	2.73712e-17	-1.45674	3.92181e-10	-1.59178	4.70566e-12	-1.72547	3.55355e-14	-1.34262	6.4912e-09	-1.67994	2.73734e-13	-1.90659	9.52183e-17	-2.36842	1.54325e-25	-1.19199	3.02308e-07	-2.72524	2.04117e-33	-2.66307	5.31129e-32	-1.84961	6.21836e-16
ENSG00000136068	FLNB	4955.58	-1.26611	2.96438e-05	-3.03848	4.1777e-26	-1.11967	0.000276122	-2.24554	1.83878e-14	-0.891669	0.00502887	-1.93412	5.26019e-11	-3.66519	1.74177e-37	-1.70801	7.75856e-09	-1.29704	1.94354e-05	-1.07335	0.000611409	-2.87621	2.28086e-23	-2.57553	6.61858e-19	-2.26499	6.04479e-15	-2.74746	1.75635e-21	-3.06725	2.73982e-26
ENSG00000241472	PTPRG-AS1	54.334	-4.00523	4.98118e-18	-1.77784	1.07398e-05	-1.73488	1.91068e-05	-1.87275	3.6494e-06	-2.34892	1.54667e-08	-1.9968	8.92883e-07	-2.34141	6.20056e-09	-3.01918	5.66211e-13	-2.01819	1.3106e-06	-4.90501	7.12052e-18	-1.68084	3.0316e-05	-1.76448	1.1992e-05	-2.9287	4.77075e-12	-1.84653	4.76087e-06	-1.2233	0.00283256
ENSG00000153266	FEZF2	12.0068	-9.94929	5.41673e-08	-9.86222	5.62292e-08	-7.38717	5.01358e-07	-4.50733	2.93884e-05	-6.74888	5.76883e-07	-6.36274	3.94154e-07	-7.54289	2.55e-07	-6.58313	1.64007e-07	-7.97478	1.66866e-05	-6.60013	9.80473e-07	-9.73648	8.85925e-08	-9.80594	7.46603e-08	-4.92527	7.10245e-06	-4.25457	6.78895e-05	-5.5845	1.28144e-06
ENSG00000242516	LINC00960	23.3066	-5.73911	1.32588e-12	-5.94632	7.5279e-13	-3.96614	1.63424e-08	-4.78934	5.48564e-11	-5.78908	7.61543e-12	-5.18697	1.82446e-11	-3.37695	6.52773e-07	-4.48208	3.33086e-10	-9.82187	3.56387e-09	-6.27506	2.09892e-11	-2.55936	0.000163471	-4.0039	1.15386e-08	-4.21114	3.13686e-09	-3.50435	3.57574e-07	-4.09234	7.46302e-09
ENSG00000175105	ZNF654	716.598	1.53335	6.95848e-16	0.776285	0.000110009	0.730384	0.000341969	2.03695	1.13031e-27	1.94156	5.66533e-25	1.58489	6.50488e-17	1.27438	2.50997e-11	2.1408	7.96359e-31	1.13854	6.67424e-09	1.5701	1.94184e-16	1.30527	9.77946e-12	0.943495	1.63215e-06	1.75653	7.82754e-21	1.47214	8.84362e-15	1.65651	2.02378e-18
ENSG00000206530	CFAP44	445.429	2.13844	8.5937e-06	2.19397	4.22376e-06	3.08001	4.07846e-11	3.86041	4.84894e-17	2.1069	1.50828e-05	3.92061	1.26762e-17	3.35582	2.99089e-13	3.79918	1.12718e-16	1.52509	0.00274227	5.4664	1.11178e-33	3.43545	8.93778e-14	3.01675	8.87859e-11	4.0205	1.09383e-18	3.07905	3.06257e-11	3.34948	5.00286e-13
ENSG00000185565	LSAMP	10107.4	3.00777	1.45442e-23	1.26585	5.55318e-05	4.24917	1.98926e-46	2.79833	1.90936e-20	2.4271	1.68494e-15	3.35736	2.98696e-29	2.45992	3.15391e-16	4.1402	2.64859e-44	2.93134	1.52665e-22	2.70246	4.01374e-19	3.66334	8.81893e-35	3.40753	3.34632e-30	2.65713	8.69835e-19	3.97346	5.48881e-41	3.27335	8.52311e-28
ENSG00000158234	FAIM	286.289	-1.64529	2.70893e-12	-4.35908	5.39389e-60	-1.6324	4.76304e-12	-1.66877	1.40443e-12	-1.67053	2.18194e-12	-2.41158	3.62119e-24	-3.05078	5.21134e-37	-1.11924	2.53446e-06	-0.819724	0.000953589	-1.57519	3.97743e-11	-1.80606	1.76348e-14	-3.1234	1.43739e-37	-1.76646	5.50421e-14	-4.48358	7.99688e-60	-1.72133	3.06256e-13
ENSG00000175093	SPSB4	832.479	-5.33389	1.75505e-27	2.36269	2.52641e-13	1.84893	2.29465e-08	2.35972	4.43459e-13	-4.46025	2.22607e-24	-3.20795	8.37572e-18	2.26724	2.48774e-12	2.6711	1.07134e-16	-1.99204	3.17534e-08	1.44005	2.50256e-05	1.80149	4.32922e-08	1.79755	4.87188e-08	2.7182	2.28283e-17	2.0551	2.87868e-10	-1.15913	0.00113899
ENSG00000169860	P2RY1	792.804	2.69678	2.82192e-12	2.99568	4.00516e-15	4.06862	3.92861e-27	3.57363	5.2846e-21	3.18594	1.07984e-16	3.34719	1.53667e-18	2.75532	6.25591e-13	4.72817	9.56063e-37	2.46028	3.03136e-10	1.82089	7.18272e-06	5.01269	3.92795e-41	3.31826	2.59364e-18	4.67349	5.76535e-36	5.55162	1.28754e-50	2.20686	2.00884e-08
ENSG00000168779	SHOX2	833.314	7.20861	1.69746e-31	7.53655	9.44085e-35	5.64462	1.81054e-19	5.30417	3.37754e-17	6.16339	5.47885e-23	8.57076	2.00685e-44	7.24735	3.76153e-32	8.07576	1.1417e-39	7.71757	3.20057e-36	8.20798	9.63433e-41	6.61753	9.33688e-27	5.61935	2.11944e-19	8.49363	6.4634e-44	5.10421	3.73268e-16	8.60503	8.53574e-45
ENSG00000178053	MLF1	793.409	1.38195	9.40768e-10	1.03018	8.212e-06	1.69303	3.17149e-14	1.7744	1.44112e-15	1.11246	1.75597e-06	2.02871	3.26983e-20	2.2046	4.44559e-24	2.35002	3.65106e-27	1.19854	2.13454e-07	1.55375	5.90307e-12	2.26118	4.079e-25	2.98577	1.31444e-43	1.67737	3.82214e-14	1.87771	1.58242e-17	2.09206	1.92409e-21
ENSG00000079257	LXN	33.7278	-8.4103	5.53534e-13	-8.35034	1.83739e-13	-9.92675	5.42464e-09	-4.75916	7.58211e-09	-8.29392	3.93629e-12	-8.8627	2.62159e-11	-7.68351	3.88514e-14	-6.83356	1.04141e-13	-7.48994	6.25628e-12	-8.6793	8.65316e-11	-6.65102	5.875e-13	-5.57803	4.78787e-11	-7.1791	2.9489e-13	-11.2374	4.14685e-11	-3.42999	2.77076e-05
ENSG00000213186	TRIM59	295.845	-2.46359	1.8825e-09	-4.44214	2.791e-27	-4.25481	2.77049e-25	-2.1026	4.24122e-07	-3.74815	6.1662e-20	-4.44102	3.24786e-27	-5.01192	5.81649e-34	-3.803	6.91095e-21	-2.57138	4.02416e-10	-2.04835	1.00569e-06	-3.64057	3.42932e-19	-4.86119	8.71649e-32	-3.17329	4.77618e-15	-3.46727	1.2631e-17	-4.18635	1.57767e-24
ENSG00000114200	BCHE	2623.73	5.61481	3.90028e-62	7.34374	1.00757e-106	5.75455	3.58487e-65	5.7038	5.01906e-64	7.03466	1.69179e-97	5.08585	6.19876e-51	4.50846	2.33396e-40	6.31888	6.10886e-79	4.53698	1.46482e-40	4.65394	1.43284e-42	6.48292	4.67424e-83	4.29195	2.10384e-36	5.69178	3.84654e-64	7.4817	1.01292e-110	6.05052	3.5497e-72
ENSG00000154310	TNIK	5307.44	3.46498	5.25843e-36	0.887583	0.00305637	1.70976	2.35338e-09	3.31091	7.30978e-33	1.49528	2.73134e-07	1.64657	9.27145e-09	2.50524	2.26892e-19	2.58889	1.59604e-20	1.8679	5.14208e-11	3.66111	3.80747e-40	2.75387	4.03044e-23	2.07258	1.9658e-13	2.60972	6.15617e-21	3.53959	7.38634e-38	2.00698	1.41732e-12
ENSG00000279673	AC092919.2	269.538	3.19784	6.30945e-16	1.86032	8.0072e-06	2.64152	5.45184e-11	4.17815	6.51592e-27	1.5972	0.000226944	1.46086	0.000742936	2.85232	6.10509e-13	3.9956	7.62489e-25	2.93776	2.18277e-13	5.53336	3.2236e-47	3.04188	1.62997e-14	2.14252	1.69445e-07	2.58787	1.03187e-10	4.34471	2.14727e-29	1.95005	2.85935e-06
ENSG00000242808	SOX2-OT	9753.15	4.25986	1.05196e-62	1.18687	1.05638e-05	3.67297	1.11743e-46	3.55112	1.32308e-43	3.00264	3.35139e-31	0.966946	0.000475504	2.8941	1.7456e-29	4.38708	9.75327e-67	-1.09572	9.57253e-05	3.00299	2.19162e-31	4.44122	3.23748e-68	4.39914	6.74587e-67	1.71287	6.57293e-11	4.95061	7.52992e-85	2.20315	3.17929e-17
ENSG00000163888	CAMK2N2	595.072	2.42177	1.75312e-05	6.84653	6.65913e-39	3.8912	7.49899e-13	5.0728	2.37264e-21	2.78337	7.18865e-07	2.07608	0.000303486	5.07876	1.06142e-21	5.05312	2.19911e-21	3.19702	6.88418e-09	5.0386	4.53487e-21	3.85838	8.90413e-13	3.75962	3.85586e-12	4.8019	1.84118e-19	5.16088	2.38605e-22	3.34341	1.09036e-09
ENSG00000182580	EPHB3	5559.11	2.99766	1.11409e-20	5.45279	1.16505e-67	3.98821	3.58063e-36	4.67168	2.41095e-49	2.67876	1.53306e-16	1.69886	3.18714e-07	3.42427	4.42869e-27	4.43054	1.07192e-44	4.91508	7.4829e-55	2.1566	5.31696e-11	5.10755	3.85016e-59	3.8835	1.91777e-34	4.34942	3.33739e-43	4.44281	4.41119e-45	3.05053	2.10388e-21
ENSG00000272970	AC107294.2	125.49	4.90423	1.83434e-23	4.03707	4.25846e-16	2.71339	2.20834e-07	4.00616	1.07157e-15	3.27348	1.98899e-10	2.81363	6.52962e-08	3.56973	1.03242e-12	4.20931	1.89204e-17	2.19377	7.27359e-05	3.00495	8.44015e-09	4.93642	6.9795e-24	4.52599	4.3322e-20	4.41582	3.22096e-19	3.9392	2.57255e-15	3.79543	4.13995e-14
ENSG00000273403	AC107294.3	46.2151	8.63751	1.15387e-07	7.94404	1.07906e-06	6.59381	8.97547e-05	7.31811	1.12234e-05	6.9304	3.84011e-05	6.7876	4.87684e-05	7.15911	1.37176e-05	7.84819	1.65409e-06	5.79375	0.000828525	5.07905	0.00486249	9.14314	1.42359e-08	8.01755	8.90069e-07	8.42578	1.83787e-07	7.9622	1.0149e-06	7.93862	1.3571e-06
ENSG00000119227	PIGZ	266.995	7.25493	6.32153e-30	4.56948	2.70754e-12	6.59937	7.47215e-25	5.2666	5.87623e-16	6.07095	6.05257e-21	3.40046	5.62352e-07	6.43731	6.25988e-24	5.34374	1.48182e-16	5.55782	9.08378e-18	4.97423	3.3117e-14	6.13151	1.2369e-21	6.03802	5.64569e-21	5.36862	8.57341e-17	5.40609	5.48714e-17	5.82394	1.89793e-19
ENSG00000075711	DLG1	4472.54	-2.1719	5.65672e-34	-2.10597	2.7348e-32	-2.36755	3.29198e-40	-1.61468	4.12934e-19	-1.70284	4.55293e-21	-2.25001	2.00507e-36	-2.03784	2.46588e-30	-1.87753	8.95487e-26	-1.83547	1.39041e-24	-1.08396	4.80419e-09	-1.76159	8.74192e-23	-1.81692	3.85478e-24	-2.87812	3.59483e-59	-1.50156	7.14583e-17	-2.15352	1.95021e-33
ENSG00000186777	ZNF732	13.3444	-6.33173	2.63198e-08	-2.88104	0.00147368	-9.68401	3.64424e-08	-4.2802	4.50416e-06	-5.21252	3.39143e-07	-8.18569	3.98544e-06	-4.06169	8.77987e-06	-6.77898	2.84006e-08	-6.78014	9.72121e-07	-8.00454	7.58197e-06	-5.80734	8.04751e-08	-5.87638	5.79571e-08	-4.01455	1.3312e-05	-5.28376	1.88682e-07	-3.7497	4.55713e-05
ENSG00000163132	MSX1	782.029	4.53613	1.65879e-35	5.0611	1.65185e-44	1.95257	5.0278e-07	3.26022	1.84704e-18	3.53849	1.51184e-21	5.77991	1.49182e-57	2.88533	8.39789e-15	3.95225	3.52245e-27	5.18015	2.50877e-46	3.0202	8.06821e-16	4.11505	2.24973e-29	4.49728	4.93076e-35	3.50407	1.6712e-21	4.22403	4.55752e-31	3.4871	4.23915e-21
ENSG00000109705	NKX3-2	224.647	7.43673	1.91933e-10	8.19729	1.13992e-12	5.48881	5.02566e-06	7.11618	1.45285e-09	7.60708	9.16277e-11	6.2962	1.04158e-07	6.41111	4.62316e-08	7.23009	5.78405e-10	9.34255	4.86462e-16	6.34106	1.06797e-07	6.45992	3.72914e-08	7.6519	4.56368e-11	6.61635	1.44836e-08	8.03654	3.54705e-12	8.48868	2.43631e-13
ENSG00000137449	CPEB2	1580.52	3.39474	1.82249e-41	1.55536	2.37664e-09	2.20454	8.68545e-18	1.22241	5.39245e-06	2.14549	9.65446e-17	2.44321	1.0106e-21	1.42999	4.66023e-08	3.2335	7.41501e-38	1.46916	2.74291e-08	2.16962	3.75745e-17	2.64768	1.57769e-25	3.00342	1.16323e-32	1.57648	1.27507e-09	2.41489	2.05886e-21	2.69389	2.99557e-26
ENSG00000163682	RPL9	11992.1	-1.37754	3.7185e-06	-1.51032	2.60063e-07	-1.20327	6.78212e-05	-2.09565	5.69583e-13	-1.45452	1.13263e-06	-1.51234	3.1189e-07	-1.28937	1.41384e-05	-1.70626	5.37957e-09	-1.42501	1.68686e-06	-0.834324	0.00922825	-2.24281	6.74785e-15	-1.64732	1.82142e-08	-2.29498	1.20041e-15	-0.818085	0.00819698	-1.34111	7.04611e-06
ENSG00000188848	BEND4	43.7056	-8.74569	2.77506e-20	-3.51525	4.26034e-18	-8.64575	6.05621e-20	-8.41785	1.68954e-23	-5.42614	5.62986e-30	-8.17403	1.85027e-22	-7.35934	2.9812e-30	-3.70469	5.39519e-20	-8.78565	1.03115e-14	-8.99086	2.84243e-15	-9.10587	7.78036e-16	-11.6172	9.59312e-14	-6.61521	6.17753e-30	-5.71259	4.59826e-31	-6.04262	6.69677e-32
ENSG00000138772	ANXA3	106.643	-9.28658	6.88698e-40	-13.2371	8.76041e-18	-8.35487	1.27632e-47	-7.64646	5.7017e-55	-13.1118	4.20305e-17	-7.83065	2.67919e-50	-13.3592	4.61156e-18	-10.3177	1.7867e-28	-10.346	2.88429e-20	-6.09674	7.74059e-47	-11.6684	3.70767e-14	-11.743	1.16249e-14	-13.0816	2.26221e-17	-13.1124	2.06046e-17	-8.18104	2.05271e-48
ENSG00000109339	MAPK10	786.708	3.38816	4.00777e-31	3.006	8.35901e-25	1.19416	0.000168321	1.48715	1.64709e-06	3.39056	5.82459e-31	2.27732	2.4864e-14	2.10804	1.50521e-12	3.02457	4.96508e-25	-4.02509	1.44904e-13	1.05148	0.0013756	3.80322	2.90191e-39	3.8074	2.16664e-39	2.35411	1.89937e-15	3.67071	9.25007e-37	3.43191	6.36098e-32
ENSG00000138823	MTTP	518.826	4.11279	2.32719e-30	1.16406	0.00430968	1.64244	2.71369e-05	3.65997	5.06798e-24	3.9545	7.28987e-28	3.57425	5.69065e-23	3.84203	8.28656e-27	5.12765	2.20755e-47	-4.14322	2.62474e-05	5.81808	9.59651e-61	4.89099	5.31352e-43	4.82154	7.49606e-42	1.75335	4.89565e-06	1.91782	4.83737e-07	3.67941	2.61688e-24
ENSG00000138794	CASP6	741.646	-1.65229	4.27865e-12	-1.95272	1.55924e-16	-1.93044	4.68127e-16	-1.18601	1.17452e-06	-1.34506	3.13308e-08	-1.72014	5.64807e-13	-2.56194	1.3046e-27	-2.59233	4.4606e-28	-2.03925	1.18067e-17	-1.18755	1.33349e-06	-2.0424	6.52001e-18	-1.70765	7.12372e-13	-2.92795	6.3385e-35	-3.30626	1.54906e-43	-0.948916	0.000121569
ENSG00000145423	SFRP2	1736.4	-3.78895	1.80638e-12	-11.7677	1.40581e-13	-5.32263	1.87478e-20	-7.85163	1.97146e-23	1.55983	0.00530356	5.28268	1.86026e-25	-3.6673	5.8458e-12	-6.96061	6.94028e-25	-7.29601	5.28677e-20	-8.50699	5.05835e-17	1.72377	0.00139065	-11.7115	2.40658e-13	-9.16575	7.05713e-15	-2.3713	9.7049e-06	-3.97633	2.21303e-13
ENSG00000150625	GPM6A	25282.2	-2.05065	6.4258e-06	3.92873	9.18853e-20	-1.94356	2.1901e-05	3.70281	2.33287e-17	2.07546	5.05323e-06	2.54168	1.10835e-08	3.87911	2.89685e-19	4.17898	4.17354e-22	-7.25937	1.74585e-39	5.18156	2.0853e-33	4.45189	5.39538e-25	4.92768	2.11132e-30	3.61696	7.03449e-17	5.1234	5.94908e-33	4.49135	2.91596e-25
ENSG00000151718	WWC2	1618.21	-1.72519	1.56373e-11	-0.895209	0.000754077	-2.892	2.05521e-30	-2.20024	4.60577e-18	-1.25481	1.84005e-06	-1.10008	2.98643e-05	-2.2729	1.70672e-19	-1.5213	3.1376e-09	-1.15956	1.08777e-05	-1.85524	4.72443e-13	-1.76221	4.50716e-12	-2.44831	3.04275e-22	-2.62942	1.46021e-25	-2.33896	1.72334e-20	-1.3791	1.07376e-07
ENSG00000145476	CYP4V2	1065.31	4.0098	2.10778e-54	4.02655	3.50604e-55	1.37287	7.06552e-07	2.50609	2.46411e-21	3.06566	1.37445e-31	2.14082	9.92218e-16	2.40102	6.59323e-20	3.00359	9.59345e-31	1.70669	3.85865e-10	3.44881	3.80419e-40	3.31305	3.31949e-37	3.27255	2.3656e-36	2.10441	2.18894e-15	2.65753	3.61798e-24	3.30367	6.25267e-37
ENSG00000186493	C5orf38	40.2332	2.6073	0.000319104	-6.02519	0.000507582	-6.02444	0.000618272	-6.18611	0.000447837	-5.89983	0.00088989	-5.96839	0.000657625	-6.14725	0.000392309	-6.13216	0.000426468	-5.57565	0.00171849	5.32414	6.3035e-15	3.41789	1.01236e-06	-5.96891	0.000605156	-5.86967	0.000672559	-5.90044	0.000689075	-5.98582	0.000631499
ENSG00000170549	IRX1	358.602	-8.31659	1.40645e-07	-5.46636	4.40605e-09	-8.22877	2.05116e-07	-6.95772	7.03385e-06	-6.67115	1.56557e-05	2.29587	8.07381e-13	-6.91103	9.83688e-06	2.49064	3.83057e-15	3.88562	2.79608e-36	5.39418	4.32204e-70	2.48442	5.12526e-15	4.76381	1.06887e-54	-5.63311	6.46708e-07	-8.10477	2.46134e-07	3.41623	5.06633e-28
ENSG00000078295	ADCY2	713.732	3.14221	2.44448e-05	3.48225	1.99735e-06	2.32583	0.00272509	4.18926	9.39076e-09	3.98058	6.12644e-08	2.8308	0.000171846	4.90688	6.3219e-12	5.69619	1.09575e-15	2.88426	0.000140583	2.64021	0.000654521	8.09953	6.18313e-31	6.63893	5.04878e-21	4.65138	7.75454e-11	7.15489	2.03669e-24	5.02099	2.73062e-12
ENSG00000247516	MIR4458HG	311.334	1.94168	2.59607e-10	2.60651	3.30425e-18	2.78717	1.46789e-20	-3.89661	3.39172e-15	1.59377	4.5972e-07	1.37597	1.49432e-05	-3.35403	4.35405e-14	-4.91933	2.29926e-14	1.31233	5.00125e-05	3.06061	1.29122e-24	2.64291	1.23893e-18	-2.61617	1.34502e-10	2.01407	3.73042e-11	2.37559	3.31235e-15	2.18519	7.77656e-13
ENSG00000112902	SEMA5A	7138.24	2.23415	9.33393e-09	5.46836	6.0589e-49	4.73221	1.74005e-36	1.80997	5.38453e-06	2.73566	1.43015e-12	4.86171	1.7938e-38	4.96017	2.50174e-40	5.47397	8.52866e-49	4.33638	7.2802e-31	2.19702	2.17499e-08	5.56423	2.35659e-50	5.95885	1.2466e-57	4.04189	5.14056e-27	4.38983	9.7541e-32	3.48832	4.00585e-20
ENSG00000176788	BASP1	1878.28	-15.4663	4.42041e-23	-15.4731	2.04474e-29	-5.54383	3.20521e-22	-1.87671	0.00245924	-5.2462	7.1662e-20	-10.7428	5.58462e-64	-7.64166	4.89638e-41	-4.54938	2.26121e-15	-12.3468	8.02599e-51	-10.7601	3.96609e-62	-11.1626	1.85848e-63	-12.7558	7.24996e-54	-6.12859	4.07863e-27	-6.83723	2.62478e-33	-3.01505	3.12101e-07
ENSG00000039560	RAI14	2701.95	-2.63041	2.20092e-23	-1.19069	1.27635e-05	-1.09721	7.94753e-05	-2.35995	5.93263e-19	-1.43578	1.53589e-07	-1.96127	1.98248e-13	-1.82714	6.39364e-12	-1.80566	1.36304e-11	-1.28439	2.88409e-06	-1.21082	1.34601e-05	-2.28611	5.14486e-18	-1.89154	1.26421e-12	-2.59027	6.50777e-23	-1.90037	8.53046e-13	-2.00284	5.87803e-14
ENSG00000164187	LMBRD2	1687.09	1.42393	6.85475e-13	2.1653	3.74955e-29	0.873081	2.34201e-05	1.49499	4.47199e-14	1.39744	2.67038e-12	1.43144	5.39242e-13	1.65387	2.50979e-17	1.21519	1.1457e-09	1.20396	2.21481e-09	1.53152	1.16981e-14	1.78469	6.34532e-20	2.50113	1.43878e-38	1.0964	4.24932e-08	1.67852	9.24974e-18	1.20825	1.75649e-09
ENSG00000215068	AC025171.2	138.259	3.72042	1.35619e-15	3.74681	6.106e-16	3.47641	1.26973e-13	3.79162	3.72272e-16	3.48414	1.51412e-13	4.09157	8.5387e-19	3.58759	1.01858e-14	3.18855	1.24146e-11	1.48775	0.00663832	2.98035	5.80467e-10	3.31518	1.63236e-12	4.19386	8.01132e-20	3.84756	8.22917e-17	3.03014	1.54992e-10	3.88866	5.4284e-17
ENSG00000177453	NIM1K	482.717	4.96837	1.11474e-29	5.25223	1.95521e-33	3.6594	3.83593e-16	4.51785	1.71985e-24	4.72055	1.31917e-26	5.30605	7.30401e-34	5.67899	4.22396e-39	4.49316	1.96279e-24	5.35253	1.69973e-34	2.54239	8.26328e-08	5.17845	2.46123e-32	6.07061	1.81644e-44	5.72878	1.02321e-39	6.64891	1.65079e-53	5.72915	1.71192e-39
ENSG00000123213	NLN	2632.91	-0.479286	0.00377288	-1.84765	1.46198e-33	-1.50753	1.28383e-22	-1.28444	1.14942e-16	-1.15752	1.31417e-13	-1.16854	5.52951e-14	-0.474659	0.00383306	-1.25281	4.879e-16	-1.37878	5.00118e-19	-0.956892	1.39671e-09	-1.3774	3.7394e-19	-0.850195	6.39593e-08	-1.14259	1.40211e-13	-1.02753	3.80549e-11	-0.705723	1.04247e-05
ENSG00000138829	FBN2	4218.56	-2.75511	2.97902e-08	-9.98078	1.61423e-83	-2.57331	2.72391e-07	-1.70708	0.00107081	-6.87048	8.45583e-46	-2.09313	3.69745e-05	-9.63444	2.43648e-82	-6.03344	3.33932e-36	-12.5584	1.18229e-65	-4.09295	5.19651e-17	-1.58498	0.00204643	-10.5074	3.3317e-87	-7.20491	1.4031e-50	-8.11931	1.28217e-62	-1.92995	0.000157541
ENSG00000164398	ACSL6	227.682	5.66643	5.0655e-11	7.01077	1.11338e-16	3.64797	5.74624e-05	5.46026	3.23586e-10	4.14198	3.97416e-06	3.58087	7.81569e-05	7.28123	6.40558e-18	6.28672	1.85075e-13	5.71206	3.70888e-11	3.56975	0.000110615	5.02363	6.86172e-09	7.6606	1.2329e-19	6.9308	2.54831e-16	7.80811	1.84478e-20	5.46645	2.80273e-10
ENSG00000113621	TXNDC15	2687.01	1.59711	5.57791e-14	0.938753	1.76345e-05	0.995939	5.96352e-06	0.623473	0.00726346	1.48685	4.19751e-12	1.35159	3.01834e-10	0.77867	0.000461468	1.41994	2.73741e-11	2.15098	8.02359e-25	2.06456	8.81046e-23	1.54035	3.67422e-13	1.59895	4.43878e-14	1.01465	2.75769e-06	1.45933	6.24589e-12	1.25601	5.90889e-09
ENSG00000069011	PITX1	1633.15	6.82526	8.13085e-68	-2.51609	0.000125708	3.2138	3.7691e-15	7.25087	1.72314e-76	6.54374	3.99153e-62	1.65863	0.000171642	1.84386	1.75743e-05	6.8154	6.81107e-68	5.77038	1.52447e-48	8.56457	7.12049e-107	4.5566	2.422e-30	6.33912	1.38964e-58	4.94961	6.4175e-36	6.09402	2.04993e-54	5.91819	5.16747e-51
ENSG00000185129	PURA	2523.37	1.59175	1.26811e-12	1.71657	1.03987e-14	1.14073	7.01866e-07	1.16942	3.72293e-07	1.47652	7.51375e-11	1.38501	9.50218e-10	0.81514	0.000499499	1.20817	1.09297e-07	1.13836	7.65683e-07	1.46892	9.19016e-11	1.68605	3.78586e-14	1.51909	1.24936e-11	0.732104	0.00181402	1.31601	5.35251e-09	1.60542	8.36149e-13
ENSG00000182700	IGIP	273.849	3.39961	2.09168e-24	2.81487	6.9715e-17	2.42747	1.58951e-12	2.75223	4.87034e-16	3.44788	7.06803e-25	3.31774	3.0888e-23	2.67582	2.10326e-15	2.8514	2.46157e-17	2.44701	1.44438e-12	2.8916	1.6988e-17	3.92417	1.33903e-32	3.1737	2.4442e-21	2.36236	5.12932e-12	3.48859	7.12614e-26	3.45052	4.27214e-25
ENSG00000113068	PFDN1	1699.18	-1.41228	3.14532e-10	-0.920798	5.89377e-05	-1.18263	1.98957e-07	-1.67443	6.4665e-14	-1.23296	6.54074e-08	-1.59768	8.76265e-13	-1.28725	9.18152e-09	-1.50136	1.7266e-11	-1.18992	1.74807e-07	-0.638979	0.00942287	-1.61853	3.38368e-13	-1.32753	3.38018e-09	-1.78357	7.18885e-16	-1.11977	7.30908e-07	-1.38862	6.86575e-10
ENSG00000113070	HBEGF	671.626	-3.69678	4.09368e-33	-2.30487	8.86785e-14	-3.60068	1.77426e-31	-3.24217	7.94927e-26	-2.6365	2.39532e-17	-3.42098	1.32768e-28	-3.97165	2.9625e-38	-3.22056	1.04715e-25	-2.97783	5.89676e-22	-2.3396	6.66385e-14	-2.33333	4.86947e-14	-2.53168	2.65064e-16	-5.23502	2.25049e-61	-4.24375	7.56113e-43	-4.51479	9.35942e-48
ENSG00000120314	WDR55	908.552	-1.313	2.34006e-21	-0.899343	1.097e-10	-0.950171	1.0187e-11	-1.11107	1.16519e-15	-1.14143	3.47331e-16	-1.2181	1.75095e-18	-1.13135	1.98914e-16	-1.39236	5.24305e-24	-1.09653	5.76358e-15	-0.625922	1.56446e-05	-1.11376	1.02237e-15	-1.03299	1.04661e-13	-1.05183	3.16972e-14	-1.60569	5.29646e-31	-1.11786	8.86639e-16
ENSG00000170445	HARS1	3641.48	-1.28859	1.85853e-19	-0.81218	2.1669e-08	-1.16319	5.2179e-16	-1.23825	5.57509e-18	-0.99836	6.33417e-12	-1.64317	5.17806e-31	-1.19463	4.61706e-17	-1.36683	6.53165e-22	-0.817895	2.34175e-08	-0.546069	0.000364166	-1.37663	3.69559e-22	-1.26269	8.54553e-19	-1.80095	3.24859e-37	-1.25887	9.18509e-19	-1.19503	7.49951e-17
ENSG00000113209	PCDHB5	1307.34	2.70776	9.97288e-24	-2.92311	2.28708e-20	2.90273	3.58238e-27	3.71947	2.67072e-44	2.73657	4.47876e-24	-3.91159	1.14338e-27	4.20052	7.33406e-57	-3.81261	1.7425e-28	-5.63895	2.36175e-23	-1.17455	0.000127818	1.18614	2.70879e-05	-3.37059	4.89009e-24	3.20155	3.04411e-33	1.91701	2.25193e-12	2.15736	2.5694e-15
ENSG00000272674	PCDHB16	866.325	6.32113	4.79685e-68	4.95442	5.39849e-42	4.17411	1.55969e-29	5.72373	1.06109e-55	4.99994	3.05263e-42	4.73464	4.49178e-38	5.79293	1.73526e-57	2.3715	8.82831e-10	2.34119	2.99689e-09	-2.70429	0.000457936	7.44211	1.18052e-94	4.07884	2.65873e-28	6.11249	6.03118e-64	2.01795	3.35832e-07	6.22231	5.61701e-66
ENSG00000177839	PCDHB9	993.069	6.83399	1.21509e-54	6.73568	1.9521e-53	6.06136	6.3329e-43	6.29936	2.6438e-46	6.95334	2.87126e-56	6.26439	7.46142e-46	6.61995	1.44236e-51	6.42139	2.23677e-48	6.35099	3.41761e-47	3.51188	2.87993e-14	6.59152	7.06015e-51	6.85814	4.52207e-55	6.50851	8.28018e-50	7.32761	4.26877e-63	6.96194	1.12964e-56
ENSG00000120324	PCDHB10	840.78	5.23003	3.79462e-48	5.95946	6.46902e-63	4.15937	2.15955e-30	4.87496	9.30411e-42	6.01551	1.73293e-63	4.48031	2.75516e-35	4.8221	3.15489e-41	5.27279	4.20653e-49	3.89093	1.42963e-26	2.05759	1.47506e-07	5.34802	2.03322e-50	5.28602	2.68537e-49	4.81955	4.1794e-41	4.79542	1.05408e-40	4.97407	1.48187e-43
ENSG00000120327	PCDHB14	1156.98	2.65664	8.20194e-28	5.43229	5.19634e-121	3.1577	1.31925e-39	3.87605	1.44142e-60	6.19903	6.6333e-158	3.67131	5.31428e-54	2.63269	1.2626e-27	5.41283	5.75078e-120	1.15689	3.40843e-05	3.99789	3.41775e-64	6.26472	1.13986e-161	4.85667	6.40429e-96	3.91693	5.6442e-62	4.94377	5.94454e-100	5.16402	5.29745e-109
ENSG00000204956	PCDHGA1	211.189	2.8502	6.85081e-14	5.44084	5.97598e-51	2.75166	6.70584e-13	3.69146	3.67524e-23	3.57507	1.59372e-21	1.84063	4.93317e-06	4.17015	6.15689e-30	3.60556	2.82283e-22	1.88412	4.15344e-06	1.28617	0.00353735	4.17578	8.97784e-30	2.85613	5.86376e-14	3.0239	1.06417e-15	2.83999	7.65375e-14	1.79776	8.78174e-06
ENSG00000276547	PCDHGB5	180.184	-6.90196	4.89296e-26	1.73156	0.000899728	-6.79016	2.05504e-25	-5.44982	1.0322e-22	-7.01361	3.36365e-24	-5.88321	1.05134e-23	-5.81467	1.67772e-24	-4.85603	1.27916e-19	-9.94719	4.69699e-10	-7.57249	6.51425e-22	-3.67323	1.63759e-12	-6.36552	7.2698e-25	-4.41836	8.70067e-17	-7.48201	1.58481e-23	-6.00373	4.07838e-24
ENSG00000253873	PCDHGA11	505.92	-5.66784	6.20904e-33	-2.10575	7.40266e-07	-4.78809	9.26023e-27	-4.27471	6.52654e-23	3.01067	3.13897e-13	-3.26209	1.89868e-14	-2.49206	3.31528e-09	-2.32056	4.3706e-08	-5.76743	8.03013e-30	-5.41191	1.05272e-29	-4.30118	8.90913e-23	-4.06765	5.54251e-21	-4.16518	1.0203e-21	-4.70349	5.52376e-26	-3.55714	9.16128e-17
ENSG00000113555	PCDH12	359.036	3.7952	1.39205e-07	10.0175	3.88584e-50	5.75737	1.01031e-16	3.37744	4.43964e-06	4.26333	2.84067e-09	3.23706	1.16395e-05	4.40708	3.77924e-10	4.06738	1.12344e-08	7.74867	4.87409e-30	4.56966	1.36081e-10	5.2322	5.36455e-14	5.02241	6.55099e-13	4.87404	2.7948e-12	4.25684	1.80716e-09	4.10999	9.3269e-09
ENSG00000156463	SH3RF2	86.6307	-3.31874	8.78061e-27	-8.80212	2.30331e-33	-4.89908	9.07075e-46	-7.82378	1.52007e-42	-3.6561	1.67934e-30	-6.44481	6.17986e-49	-8.62479	7.73131e-33	-4.9216	3.31701e-47	-2.79729	2.48139e-19	-3.53987	8.14455e-29	-5.08676	4.08703e-46	-4.69717	1.47258e-43	-9.66726	1.24745e-18	-6.44852	5.12878e-48	-3.85776	1.18129e-33
ENSG00000173210	ABLIM3	250.629	-1.91812	0.000561984	1.71558	0.000366515	-5.83043	1.19678e-06	1.61003	0.00107526	4.04416	5.67414e-19	4.98255	9.61575e-29	-4.36358	1.8857e-08	1.79509	0.000183002	4.04325	3.67968e-19	-2.66778	2.16575e-05	-6.69239	3.40378e-05	-3.96292	9.57118e-08	-1.71259	0.00201618	-2.6718	9.78899e-06	-4.18972	8.31583e-08
ENSG00000164330	EBF1	484.614	3.36504	1.87882e-11	4.73488	3.07682e-22	2.65424	2.23658e-07	3.30781	4.99671e-11	4.77618	3.3315e-22	6.22635	1.12189e-37	-4.48107	1.45531e-05	2.75986	5.40193e-08	5.24581	5.81915e-27	5.28628	3.09113e-27	3.11384	5.58015e-10	3.14969	3.58075e-10	2.66175	1.47953e-07	-5.81802	0.000362397	3.04923	1.6745e-09
ENSG00000170214	ADRA1B	92.2199	-4.21968	4.72689e-13	-2.86871	8.11462e-07	-5.31724	1.1549e-18	-3.80188	6.78986e-11	-3.11656	1.18327e-07	-4.39646	7.06013e-14	-10.902	7.74537e-12	-2.73528	2.7498e-06	-6.61544	1.22249e-21	-3.10316	1.43226e-07	-4.72347	1.32865e-15	-4.55795	8.72804e-15	-9.62571	1.08735e-15	-10.6493	1.91793e-11	-9.76161	8.48988e-16
ENSG00000134516	DOCK2	63.1554	-2.65222	3.49051e-06	-7.71203	4.55586e-21	-5.05007	4.83611e-17	-3.46847	1.29094e-09	-3.22123	2.32143e-08	-1.55553	0.00882257	-6.53385	5.40225e-22	-5.67407	7.06097e-20	-5.84144	3.73718e-18	-4.28066	3.93826e-13	-7.38717	1.13724e-19	-5.7385	1.68828e-19	-7.94276	6.5678e-18	-6.94826	1.84161e-20	-3.15066	3.60341e-08
ENSG00000204764	RANBP17	11.6573	-10.1208	6.98555e-08	-8.74965	2.50813e-07	-7.59202	8.10812e-07	-10.1947	6.43371e-08	-6.92203	1.02955e-06	-6.53427	8.04947e-07	-10.1558	5.04804e-08	-8.68651	2.96314e-06	-7.14195	3.87208e-06	-8.34555	1.29408e-05	-9.90801	1.1169e-07	-9.97747	9.47414e-08	-9.87823	1.09676e-07	-8.45518	5.11562e-06	-9.99438	1.06632e-07
ENSG00000164463	CREBRF	785.016	3.21642	7.71389e-26	0.979295	0.00342618	1.74582	4.16352e-08	1.76778	2.90714e-08	3.2089	1.44451e-25	3.39674	8.4487e-29	1.36263	2.31816e-05	2.12346	1.0213e-11	1.33	5.22162e-05	2.16577	5.79835e-12	2.54664	1.58536e-16	2.45141	2.41706e-15	2.87062	6.58412e-21	2.85222	1.26116e-20	2.71274	1.51424e-18
ENSG00000113758	DBN1	16334.5	-1.63771	2.0806e-23	-1.35555	1.60348e-16	-1.93754	1.81743e-32	-1.59062	4.52239e-22	-1.82178	1.22982e-28	-2.59747	8.35007e-58	-1.41039	8.60387e-18	-1.90449	1.3377e-31	-1.98947	2.39612e-34	-2.10042	4.8418e-38	-1.63985	1.27102e-23	-1.7895	6.20165e-28	-1.36383	1.0442e-16	-1.26407	1.90541e-14	-1.2339	1.16222e-13
ENSG00000196923	PDLIM7	3444.88	-2.00994	1.33243e-11	-2.6024	4.8992e-19	-2.58386	1.51071e-18	-2.65821	1.59757e-19	-2.02384	1.25648e-11	-2.48011	3.49628e-17	-3.22382	1.12777e-28	-2.21418	6.13764e-14	-2.39379	4.38902e-16	-1.76984	4.25918e-09	-1.95036	4.56455e-11	-2.31061	4.26602e-15	-3.76609	1.3703e-38	-2.2509	1.89313e-14	-1.69418	1.72703e-08
ENSG00000229950	TFAP2A-AS1	108.696	7.72523	1.13295e-06	6.82528	1.86741e-05	11.5924	5.79203e-14	7.7903	1.02868e-06	9.49155	1.52188e-09	9.00625	8.93555e-09	5.22944	0.00165032	9.40566	1.49972e-09	7.65498	1.59266e-06	7.47991	3.44082e-06	8.90029	1.11422e-08	8.0666	2.91444e-07	8.05232	2.63442e-07	8.75236	1.96371e-08	8.00152	4.35704e-07
ENSG00000112343	TRIM38	680.542	3.76581	1.32893e-28	5.29561	6.74837e-57	4.7323	4.35711e-45	3.30467	4.73639e-22	4.57354	6.76091e-42	4.93171	5.56839e-49	-4.04117	1.78064e-09	1.40303	0.000135455	4.72585	5.27886e-45	4.21442	9.92124e-36	2.82963	2.22041e-16	-1.3227	0.00277089	-1.39534	0.00170127	-3.29486	3.50502e-08	4.4318	1.35809e-39
ENSG00000180573	H2AC6	1297.6	4.01179	2.5544e-28	1.39318	0.000311015	1.77928	3.21439e-06	1.88217	7.93532e-07	2.71681	2.83077e-13	2.68774	3.97503e-13	1.3937	0.00030901	2.84395	1.11795e-14	2.09993	2.56876e-08	1.79574	3.11235e-06	2.22279	2.43653e-09	1.63796	1.75286e-05	3.05891	5.65248e-17	1.91919	3.31614e-07	3.75368	7.1526e-25
ENSG00000112763	BTN2A1	1514.91	1.37286	3.55055e-13	1.1453	1.65176e-09	1.41488	6.56248e-14	0.715958	0.000349076	2.13474	1.10041e-30	1.486	2.77033e-15	0.783287	6.08193e-05	0.72488	0.000242633	1.89857	1.44318e-24	0.784862	9.01383e-05	1.23526	6.77973e-11	0.557179	0.00601611	0.527634	0.00886492	0.799778	4.19901e-05	1.51756	6.43747e-16
ENSG00000137331	IER3	54.4076	-11.991	1.93921e-13	-11.9039	1.93636e-13	-11.9031	3.14847e-13	-12.0648	1.56504e-13	-10.3366	6.5914e-11	-1.68414	0.00918407	-12.0259	1.13245e-13	-12.0109	1.51078e-13	-11.4543	2.27379e-12	-9.22112	6.50897e-14	-11.7781	4.17029e-13	-11.8476	3.28341e-13	-11.7484	4.04716e-13	-11.7791	3.89241e-13	-5.99543	5.2651e-19
ENSG00000198755	RPL10A	13312.1	-2.12397	6.24316e-21	-1.59439	2.36754e-12	-1.12842	1.53876e-06	-1.84982	4.87306e-16	-1.81036	2.49804e-15	-2.15597	1.40537e-21	-1.53259	1.83983e-11	-1.62105	1.2404e-12	-1.13388	1.34245e-06	-1.25228	9.07159e-08	-2.39213	1.68199e-26	-2.11999	5.64363e-21	-1.84745	2.90205e-16	-1.21459	1.4934e-07	-1.71953	5.01097e-14
ENSG00000146072	TNFRSF21	6834.4	3.29479	4.87123e-22	4.8961	2.16447e-48	4.39986	7.59179e-39	3.17984	1.5772e-20	4.73587	1.05806e-44	3.77578	8.71744e-29	3.69157	8.55518e-28	4.13409	1.47078e-34	2.68956	5.4868e-15	2.84097	1.61277e-16	4.61011	1.05972e-42	4.88044	7.91574e-48	2.06951	2.35273e-09	4.40415	3.26302e-39	5.23353	9.15837e-55
ENSG00000198833	UBE2J1	3129.55	-1.35873	1.48302e-15	-0.616735	0.000519916	-1.40344	1.56656e-16	-1.48754	2.08198e-18	-0.788179	8.72992e-06	-1.22605	7.73099e-13	-2.39756	1.06373e-46	-1.52737	1.51889e-19	-1.52444	2.5098e-19	-0.681835	0.000161121	-1.36935	6.99153e-16	-2.11978	1.43981e-36	-1.82618	1.58724e-27	-1.34086	2.54052e-15	-1.23622	4.93772e-13
ENSG00000164418	GRIK2	1181.08	2.52109	4.38302e-07	-6.15141	1.55163e-07	3.35785	6.70954e-12	1.9592	0.000140518	5.27845	3.1745e-28	1.94864	0.000139485	4.01114	6.98253e-17	5.32316	5.06365e-29	2.61049	1.75929e-07	6.74166	5.54218e-46	4.85429	3.01669e-24	4.18669	3.3695e-18	3.93821	2.62508e-16	5.15926	2.10099e-27	3.39486	3.75656e-12
ENSG00000196591	HDAC2	7215.86	-1.47791	2.88436e-11	-1.07698	1.68905e-06	-1.19114	1.29489e-07	-0.874313	0.000168735	-1.10877	1.16539e-06	-1.59893	5.17572e-13	-0.689257	0.00319979	-1.00563	9.48272e-06	-1.65121	7.71288e-14	-1.01361	1.09879e-05	-1.32964	2.212e-09	-2.12857	1.8343e-22	-0.771473	0.000773858	-1.0836	1.43829e-06	-0.622533	0.0089422
ENSG00000118508	RAB32	700.958	-14.0349	3.22409e-20	-2.11029	1.22029e-17	-1.51655	1.58596e-09	-1.7836	8.79512e-13	-0.979316	0.000178685	-2.87637	3.03342e-31	-3.10976	1.30596e-36	-4.71659	1.94269e-75	-1.21761	1.88219e-06	-1.29694	3.94595e-07	-3.91873	1.50123e-54	-3.62241	8.67863e-48	-5.61647	2.4263e-91	-6.46531	7.38225e-101	-1.09207	2.05206e-05
ENSG00000131016	AKAP12	7111.79	-4.85372	2.00034e-72	-3.52028	6.26295e-39	-2.96736	1.25389e-27	-2.00899	4.41358e-13	-2.92539	9.50476e-27	-2.34098	1.52831e-17	-3.01863	7.01833e-29	-2.31693	2.77928e-17	-7.5651	1.84416e-162	-2.18421	2.75266e-15	-2.61946	7.38575e-22	-2.95753	1.35876e-27	-4.13601	2.84462e-53	-3.32139	9.87735e-35	-2.05228	1.13996e-13
ENSG00000155906	RMND1	695.699	-1.67053	1.82283e-22	-0.903307	2.03146e-07	-1.45647	2.24412e-17	-0.874268	6.29392e-07	-1.58553	4.59006e-20	-1.4819	6.42062e-18	-1.06505	5.53152e-10	-1.46903	7.87775e-18	-1.94713	5.00339e-29	-0.614831	0.000804496	-1.8549	3.76936e-27	-1.85625	3.00005e-27	-1.43687	4.68609e-17	-1.42997	6.86947e-17	-1.34117	6.55474e-15
ENSG00000091844	RGS17	1307.01	1.98799	0.000103846	2.00845	7.56555e-05	1.72491	0.000960702	2.70408	7.31971e-08	2.91072	6.20596e-09	3.96949	4.47997e-16	2.92185	3.2594e-09	3.23615	5.00861e-11	2.02623	8.13916e-05	2.8408	1.49665e-08	3.6312	1.08631e-13	1.79051	0.000498001	2.20177	1.13011e-05	3.28695	2.07133e-11	3.3063	2.14553e-11
ENSG00000092820	EZR	12146.5	-2.43687	1.60644e-21	-3.8945	3.07729e-54	-2.99729	3.61195e-32	-1.84878	1.03728e-12	-2.30628	3.08246e-19	-2.54232	2.13331e-23	-3.74891	2.82016e-50	-2.45864	4.84341e-22	-2.93293	5.5011e-31	-0.778136	0.00611879	-2.49656	1.05345e-22	-2.5636	7.45867e-24	-2.77261	6.74131e-28	-2.62894	3.62688e-25	-1.74107	2.07105e-11
ENSG00000203711	C6orf99	8.26812	-5.89909	3.73523e-06	-6.13929	2.8271e-06	-6.77479	5.94329e-06	-5.34778	7.88969e-06	-4.90427	3.70331e-05	-5.39551	1.03887e-05	-9.33827	3.2855e-07	-6.249	2.66758e-06	-5.32412	3.3411e-05	-4.23655	0.000244021	-6.63352	7.03534e-06	-6.71998	5.92728e-06	-6.60625	7.19796e-06	-5.64932	7.55268e-06	-4.91219	2.64478e-05
ENSG00000005020	SKAP2	2107.92	4.40675	1.21086e-47	2.52381	4.14931e-16	3.77212	5.80432e-35	3.11356	6.88084e-24	4.79878	3.47261e-56	4.22739	7.58969e-44	4.35449	7.55865e-47	2.05911	6.34413e-11	6.00281	2.17719e-88	2.51993	8.82371e-16	1.98071	3.5251e-10	4.30458	1.38307e-45	4.49609	7.45382e-50	2.15343	6.54155e-12	4.26746	1.0741e-44
ENSG00000233429	HOTAIRM1	58.0194	7.96417	2.05976e-06	8.02137	1.41738e-06	7.82027	3.47251e-06	7.08895	3.36896e-05	8.44928	5.03254e-07	8.38136	5.16058e-07	8.40277	3.92013e-07	6.37755	0.000196433	8.41288	4.98385e-07	6.74831	0.000101794	8.83163	8.90606e-08	7.97021	1.76918e-06	8.23301	6.38528e-07	7.04874	2.89627e-05	9.01945	5.67492e-08
ENSG00000106004	HOXA5	263.694	9.54134	1.15359e-09	11.2201	3.2975e-13	8.77549	2.8412e-08	9.6138	9.88081e-10	9.52024	1.65697e-09	11.1014	9.04115e-13	11.5866	5.29197e-14	9.59536	8.14994e-10	10.4534	1.95461e-11	7.00117	1.86838e-05	9.29144	2.70327e-09	9.625	6.98363e-10	10.9736	1.11569e-12	10.4383	1.61356e-11	10.0652	1.2234e-10
ENSG00000106052	TAX1BP1	8146.05	1.72416	1.84099e-13	0.742726	0.00270721	1.08149	7.99736e-06	0.960115	9.31428e-05	1.67951	1.06522e-12	2.10234	1.27041e-19	1.37891	4.85672e-09	1.07071	8.70974e-06	1.63689	3.09838e-12	1.11985	4.24671e-06	1.33348	1.6843e-08	1.17749	8.00302e-07	2.23054	3.3735e-22	1.9098	1.70611e-16	1.34139	1.74673e-08
ENSG00000058404	CAMK2B	321.347	3.60956	3.51704e-07	9.12027	3.08999e-43	6.40735	2.17215e-21	4.95722	5.6663e-13	4.56534	5.5121e-11	2.29093	0.00273022	6.33856	3.46827e-21	6.49508	4.19342e-22	5.46221	1.12995e-15	5.07256	1.73785e-13	5.64654	7.89161e-17	6.21755	2.85385e-20	5.58167	1.49757e-16	5.09848	7.32084e-14	3.8087	6.85895e-08
ENSG00000157224	CLDN12	1415.99	1.55387	4.20462e-10	1.77091	5.19719e-13	1.41077	1.91168e-08	1.05912	4.07255e-05	1.8747	3.53849e-14	1.87896	2.26908e-14	0.792199	0.00244347	0.955767	0.000207338	1.4242	1.43083e-08	1.18781	3.81369e-06	2.08569	1.21527e-17	1.92536	4.01126e-15	1.57962	1.48977e-10	1.68144	8.58671e-12	1.78018	5.65403e-13
ENSG00000106404	CLDN15	576.319	1.92779	1.64857e-07	2.17878	1.87104e-09	3.54832	1.2917e-23	2.33206	1.50508e-10	2.50138	5.9247e-12	2.64425	2.07483e-13	2.48039	4.84793e-12	1.49768	6.579e-05	2.40992	3.161e-11	1.41225	0.000260931	2.9071	3.68517e-16	2.34572	8.85587e-11	3.25594	3.49033e-20	2.62446	2.39847e-13	2.45546	1.19072e-11
ENSG00000232445	EMSLR	25.923	-3.61732	1.8249e-08	-2.1425	0.000568632	-3.84177	5.15927e-09	-4.31191	1.58586e-10	-3.13718	1.03814e-06	-2.15737	0.000552965	-3.54103	2.32253e-08	-3.98311	1.19252e-09	-3.32626	4.71758e-07	-4.94753	1.12727e-10	-2.72093	1.25636e-05	-3.36618	1.29466e-07	-2.83504	5.46879e-06	-2.55783	3.86892e-05	-3.51466	5.27882e-08
ENSG00000135269	TES	93.4567	-10.7011	1.58023e-20	-13.0486	6.95075e-17	-9.30698	4.5354e-31	-10.7995	1.24497e-20	-7.47129	1.13126e-38	-12.9918	1.5433e-16	-13.1706	3.71025e-17	-11.7127	3.42251e-14	-11.158	1.17115e-12	-5.51403	2.46996e-30	-11.4816	2.11426e-13	-11.5552	7.30815e-14	-12.893	1.68253e-16	-11.4809	9.90951e-14	-10.006	1.12415e-24
ENSG00000128510	CPA4	278.667	-3.91558	7.06104e-10	-8.50798	1.02901e-34	-8.4086	1.73586e-34	-6.28789	4.24257e-23	-6.79856	6.81966e-26	-7.19936	1.39753e-28	-7.00925	5.50457e-28	-8.37577	4.61237e-35	-8.83823	8.13317e-33	-5.65646	5.47384e-19	-5.18271	1.86325e-16	-7.32194	2.33259e-29	-7.84892	6.09455e-32	-5.18778	1.51814e-16	-7.06419	9.05629e-28
ENSG00000050327	ARHGEF5	22.9768	-11.1301	1.32715e-08	-11.043	1.33242e-08	-11.0422	1.85212e-08	-7.82213	7.67359e-08	-7.39848	2.97417e-07	-7.95743	1.31566e-07	-11.1651	9.32386e-09	-8.7565	9.53994e-08	-10.5935	7.25246e-08	-8.37818	4.34464e-07	-10.9173	2.10321e-08	-10.9867	1.79434e-08	-10.8875	2.05136e-08	-10.9182	2.04144e-08	-11.0036	2.04819e-08
ENSG00000106479	ZNF862	1327.43	2.61527	1.83701e-19	3.07597	5.87816e-27	2.07588	1.66332e-12	1.7282	6.94996e-09	2.31873	2.61799e-15	2.85801	3.91878e-23	2.81222	1.19606e-22	1.43057	1.93461e-06	1.78614	1.90576e-09	0.8721	0.00756173	3.3275	3.03111e-31	2.75212	1.43504e-21	3.11269	1.53034e-27	2.81429	1.24478e-22	2.2964	3.64966e-15
ENSG00000204934	ATP6V0E2-AS1	347.093	3.14932	5.30396e-41	1.98339	2.48665e-16	1.34651	9.38588e-08	2.71738	2.1524e-30	1.44343	1.10291e-08	1.75434	9.19048e-13	2.17775	8.09125e-20	1.24113	8.71293e-07	0.828324	0.00261131	1.80656	2.4907e-13	2.11725	1.58254e-18	1.77742	3.67701e-13	2.15099	3.49259e-19	1.90859	3.72028e-15	2.17638	1.78667e-19
ENSG00000188707	ZBED6CL	15.1354	-10.3056	4.31791e-09	-10.2185	4.49939e-09	-7.20409	5.07915e-09	-6.31675	2.01276e-09	-8.67511	5.1289e-07	-7.7207	2.39584e-08	-7.32382	1.97626e-09	-10.3255	3.60884e-09	-3.9565	2.40644e-05	-9.97787	1.77353e-08	-8.65354	7.73574e-07	-4.34873	2.37475e-06	-5.04864	1.25161e-07	-7.65384	2.52872e-08	-7.20336	6.42232e-09
ENSG00000127399	LRRC61	59.0383	-11.0031	2.00134e-12	-12.3591	7.01688e-15	-10.9145	4.9891e-12	-6.98351	3.84584e-29	-12.2337	2.81236e-14	-8.27582	2.01695e-25	-11.0372	2.33616e-12	-11.029	2.35122e-12	-6.7571	4.58576e-25	-12.1184	4.5499e-14	-12.2333	1.66645e-14	-6.9495	7.38071e-28	-5.60008	3.19941e-23	-12.2343	1.48456e-14	-9.89978	8.57364e-17
ENSG00000055118	KCNH2	2410.51	3.86084	6.64406e-43	3.04728	3.37242e-27	2.67007	8.31525e-21	4.29442	7.17333e-53	3.08813	1.91415e-27	2.73805	7.35477e-22	3.19311	8.8415e-30	1.64804	1.75403e-08	-4.33369	1.45788e-26	-2.17237	8.85446e-12	1.67622	8.96899e-09	3.72417	4.30297e-40	3.25371	7.4596e-31	3.21793	3.32788e-30	1.61431	4.2041e-08
ENSG00000213199	ASIC3	178.353	3.13075	3.46603e-07	3.03913	6.95246e-07	4.79614	8.01278e-16	3.37584	3.62461e-08	3.40908	2.93059e-08	3.21079	1.63764e-07	3.7213	6.00208e-10	3.35349	3.53195e-08	3.18116	2.51259e-07	1.81182	0.00734698	3.65003	1.44677e-09	3.2261	1.23119e-07	3.11105	3.21887e-07	3.6772	1.01948e-09	3.58853	3.57895e-09
ENSG00000106617	PRKAG2	433.734	-3.4906	9.45487e-59	-1.78439	2.49151e-17	-4.00698	2.07011e-72	-2.98222	1.08604e-44	-2.0799	1.20984e-22	-4.01375	2.19099e-72	-1.23043	6.76217e-09	-3.11645	1.73329e-48	-2.86003	4.30453e-40	-2.57208	1.66885e-33	-2.47541	1.4539e-31	-2.35272	7.71584e-29	-1.78671	2.08642e-17	-2.36485	3.61556e-29	-2.93926	3.53847e-43
ENSG00000105983	LMBR1	4549.96	1.12461	1.39947e-12	1.97982	1.00674e-37	0.967114	1.6966e-09	1.10301	4.51609e-12	0.956473	3.2417e-09	1.31693	6.19394e-17	1.07699	9.7964e-12	0.634565	0.00011831	0.566052	0.000815495	0.503311	0.00373057	1.40916	2.16557e-19	1.47062	5.17766e-21	1.21141	1.26236e-14	0.975547	8.87935e-10	0.900422	2.36517e-08
ENSG00000155093	PTPRN2	2342.7	3.46871	4.35116e-55	3.56679	1.43114e-58	1.39359	2.42645e-09	2.83563	9.13676e-37	3.78726	2.273e-65	1.96973	5.4758e-18	4.33403	2.0256e-86	2.05552	1.12635e-19	1.34608	1.07394e-08	3.25197	2.66617e-48	3.12542	9.00871e-45	2.9401	1.07218e-39	4.3999	7.3809e-89	3.41455	1.18406e-53	3.22747	1.05022e-47
ENSG00000091879	ANGPT2	430.382	-5.61319	2.15976e-11	-11.6301	2.54558e-27	-10.957	4.82503e-28	-6.59323	3.64181e-15	-6.83803	4.93121e-16	-5.09047	1.528e-09	-8.44995	1.87284e-23	-8.72372	1.98333e-24	-8.77014	1.25183e-23	-10.0194	7.05645e-27	-8.20162	4.81714e-22	-6.61677	2.36448e-15	-9.32353	4.45145e-26	-9.69441	4.40223e-27	-8.66133	7.6948e-24
ENSG00000253958	CLDN23	70.9956	-3.76328	2.25441e-28	-11.6906	2.70391e-14	-3.6704	4.75278e-27	-3.71481	5.11698e-28	-2.03803	4.96359e-10	-5.14634	2.96977e-38	-11.8127	1.52615e-14	-11.7976	2.05158e-14	-5.62732	4.2946e-34	-1.883	1.00802e-08	-5.12365	1.53818e-37	-3.99423	2.88613e-30	-10.0923	4.78618e-11	-6.66101	3.54551e-35	-3.07818	1.5617e-20
ENSG00000120896	SORBS3	2535.68	-1.44725	4.5218e-08	-1.90118	2.1541e-13	-1.50013	1.42611e-08	-1.56655	3.12458e-09	-1.69393	1.38625e-10	-1.59962	1.22386e-09	-1.17084	1.12097e-05	-2.8708	4.30522e-29	-1.90944	2.4423e-13	-1.25614	3.3285e-06	-1.43632	4.82018e-08	-1.06325	7.74469e-05	-1.30629	7.1226e-07	-4.45359	1.01476e-66	-2.44411	3.115e-21
ENSG00000120913	PDLIM2	340.018	-1.56785	3.96177e-08	-2.63019	1.81868e-20	-2.77768	1.55074e-22	-2.39829	2.39778e-17	-1.40019	1.40368e-06	-1.94386	7.6093e-12	-3.10671	5.92645e-28	-2.10609	8.26801e-14	-1.51444	1.53962e-07	-1.57428	5.03646e-08	-1.7456	7.35637e-10	-1.52799	8.20085e-08	-2.06011	2.79347e-13	-1.83436	8.91826e-11	-2.00572	1.61142e-12
ENSG00000173530	TNFRSF10D	313.642	-2.86217	4.15222e-14	-13.3133	4.40825e-24	-9.88366	5.65376e-62	-11.7898	2.70721e-36	-11.0867	1.18493e-40	-12.136	2.15244e-27	-7.72704	5.43747e-75	-7.75464	8.12426e-75	-7.94367	7.76855e-67	-11.9529	1.51273e-26	-11.4814	8.63199e-35	-14.5792	3.59717e-21	-14.48	5.09781e-21	-12.0726	2.40561e-27	-14.5961	4.09222e-21
ENSG00000168077	SCARA3	6388.27	-0.864441	0.00627008	-1.25855	3.17493e-05	-2.06578	2.86359e-12	-1.33782	1.21947e-05	-1.84745	6.63494e-10	-1.08595	0.000445698	-1.52439	3.31342e-07	-2.12954	4.4582e-13	-4.19668	9.05014e-48	-1.04431	0.000964221	-1.17112	0.000117513	-1.09528	0.000360464	-2.82655	1.89737e-22	-2.27719	6.75702e-15	-2.37735	5.43843e-16
ENSG00000253161	LINC01605	41.2407	-4.22007	0.000109033	-11.608	2.53145e-10	-9.16635	1.11486e-09	-5.43261	7.47672e-07	-4.37393	7.44746e-05	-5.40625	8.36015e-07	-11.7301	1.69504e-10	-11.715	2.09241e-10	-8.13891	2.81316e-09	-6.47433	1.91397e-08	-10.0442	5.14103e-08	-7.24038	8.51691e-10	-10.0057	5.14715e-08	-9.00417	1.25718e-09	-4.03819	0.000224217
ENSG00000104332	SFRP1	2924.91	-14.2304	9.60606e-57	-4.08647	2.0074e-46	-3.01881	1.48135e-25	-4.57298	2.21941e-57	-5.58993	3.2846e-84	-2.54248	2.18151e-18	-4.09333	1.22573e-46	-2.41086	1.05492e-16	-3.47831	8.99522e-34	-15.4877	1.41183e-24	-8.71188	9.98705e-172	-15.6764	5.26992e-26	-14.572	2.85094e-41	-9.06393	3.26339e-177	-3.34454	3.48822e-31
ENSG00000029534	ANK1	874.857	-2.53219	2.23247e-06	-8.57348	2.4225e-53	-4.97347	9.73133e-22	-2.67853	5.78268e-07	-5.34833	1.02398e-24	-3.23836	8.08166e-10	-6.1667	9.24426e-33	-6.51448	5.01988e-36	-10.943	1.21738e-43	-3.68414	2.48492e-12	-4.25616	2.39976e-16	-3.42049	6.4222e-11	-10.8099	3.36051e-50	-5.63052	1.30487e-27	-3.16459	2.06579e-09
ENSG00000104313	EYA1	436.124	2.48411	1.94535e-06	4.24894	1.01636e-17	3.02172	3.81244e-09	3.10244	1.36897e-09	6.45084	1.25174e-39	5.8937	2.44889e-33	1.88086	0.000442513	5.81494	1.2723e-32	-6.2824	0.000178997	5.99346	2.13109e-34	4.61715	1.02432e-20	2.40023	4.26051e-06	3.13297	6.14056e-10	4.01803	6.95842e-16	4.04253	6.4024e-16
ENSG00000254300	LINC01111	12.6608	-7.05545	8.92237e-08	-10.0144	3.21716e-08	-10.0137	4.39189e-08	-5.79855	3.31157e-07	-6.20478	3.75581e-07	-4.51628	2.3696e-05	-6.7355	6.14456e-08	-10.1214	2.61449e-08	-8.1174	1.07279e-05	-5.33089	2.98609e-06	-9.88869	5.14543e-08	-6.48596	1.57347e-07	-8.41267	3.57207e-06	-6.81796	1.83196e-07	-8.52122	2.41025e-06
ENSG00000180543	TSPYL5	108.57	-13.3943	2.1751e-17	-13.3072	2.02711e-17	-13.3064	3.49526e-17	-13.4681	1.6158e-17	-13.1818	9.45241e-17	-9.00061	1.71339e-35	-10.3923	8.02539e-27	-13.4141	1.50444e-17	-12.8576	3.70116e-16	-13.0665	1.55944e-16	-13.1814	5.31681e-17	-13.2509	3.84914e-17	-13.1517	5.05179e-17	-11.7446	3.26272e-14	-13.2678	4.26444e-17
ENSG00000164920	OSR2	101.675	7.52551	2.24176e-06	4.72663	0.00455477	6.88881	1.85381e-05	8.09515	3.54568e-07	7.39633	4.13454e-06	8.87029	1.62279e-08	6.37749	6.94968e-05	8.1117	2.60586e-07	6.16568	0.000159684	8.13452	3.37498e-07	6.26846	9.29205e-05	7.21498	5.49822e-06	6.77744	1.9169e-05	8.00932	3.40175e-07	6.72099	2.92975e-05
ENSG00000070756	PABPC1	28651.4	-1.20224	5.34729e-06	-2.82903	1.89734e-29	-1.7124	3.41966e-11	-1.67511	1.05238e-10	-1.29365	1.02841e-06	-1.84787	6.61662e-13	-2.49765	3.9943e-23	-0.878756	0.00115989	-1.18763	7.53132e-06	-1.20571	6.36077e-06	-1.83779	6.88008e-13	-1.64962	1.53418e-10	-0.74815	0.00570688	-1.50402	5.7341e-09	-1.24637	2.27184e-06
ENSG00000104490	NCALD	1456.61	4.37888	4.37547e-27	3.40977	6.66093e-17	1.68291	0.000108315	2.86191	5.99718e-12	2.65234	2.69101e-10	1.8649	1.36226e-05	4.3261	9.78298e-27	3.88677	1.28595e-21	-5.14201	1.28829e-10	-3.28674	9.58506e-10	3.88061	1.52267e-21	4.97471	6.08291e-35	5.10973	5.72674e-37	4.52697	3.56233e-29	4.07977	1.33009e-23
ENSG00000172164	SNTB1	1511.2	6.88102	1.24435e-45	6.68211	2.14743e-43	7.00219	3.57236e-47	3.10788	9.81421e-10	2.7766	7.67677e-08	2.20956	2.53884e-05	4.38309	5.0842e-19	7.60005	8.93875e-56	6.06625	1.10733e-35	3.56051	1.67652e-12	5.91006	7.47043e-34	7.09516	1.28603e-48	4.97339	2.95106e-24	6.56346	7.87978e-42	4.1349	8.62959e-17
ENSG00000105339	DENND3	448.376	-2.42458	2.17468e-21	-6.87681	3.43325e-104	-3.74627	7.4243e-48	-2.69657	4.24635e-26	-3.15405	1.2846e-34	-2.71707	1.88483e-26	-6.75008	7.38095e-106	-2.89363	4.91754e-30	-3.35854	1.08606e-38	-5.29358	7.9293e-81	-2.35814	2.29507e-20	-3.30304	3.51729e-38	-3.39819	3.49924e-40	-4.39782	6.20619e-63	-2.56279	1.07595e-23
ENSG00000261236	BOP1	2886.51	-1.85925	2.10696e-11	-1.30809	3.38608e-06	-2.12609	1.38948e-14	-1.71113	9.81421e-10	-1.72888	7.31832e-10	-2.1631	4.37084e-15	-2.23146	3.415e-16	-1.20073	2.46298e-05	-1.17481	4.41925e-05	-2.24889	3.86607e-16	-2.3493	9.85281e-18	-1.83375	3.54935e-11	-1.68001	1.26903e-09	-2.26632	1.24367e-16	-2.00426	4.47105e-13
ENSG00000260428	SCX	141.266	-1.4995	0.000394452	-6.05663	9.50611e-37	-3.27619	2.08498e-15	-3.2639	2.31003e-15	-1.71945	5.00885e-05	-3.98476	1.93809e-21	-5.12469	6.09069e-32	-4.42811	8.30403e-26	-5.84225	3.70648e-32	-4.47593	3.68937e-25	-4.69337	1.97329e-27	-1.92097	3.55973e-06	-3.51285	1.83549e-17	-3.87406	1.50574e-20	-4.19777	2.55383e-23
ENSG00000147804	SLC39A4	120.112	-2.42113	2.67643e-12	-4.65878	1.90566e-34	-2.00508	8.46889e-09	-2.07391	2.43841e-09	-5.8875	8.45471e-39	-7.45945	2.09855e-33	-6.73505	3.98522e-41	-3.01504	3.98584e-18	-2.34425	2.44514e-11	-3.00615	1.95679e-17	-2.70208	7.92263e-15	-2.06214	2.62297e-09	-3.615	5.24223e-24	-4.1375	2.61071e-29	-3.34873	2.87227e-21
ENSG00000161016	RPL8	40451.8	-1.35443	3.60362e-06	-2.52533	1.94616e-19	-1.72811	1.93949e-09	-0.959459	0.0016223	-1.4127	1.50893e-06	-1.91126	2.26983e-11	-2.34344	7.64998e-17	-1.08974	0.000236108	-1.35435	3.83064e-06	-1.08085	0.00035937	-2.11527	7.84208e-14	-1.56458	5.5219e-08	-1.64785	7.81787e-09	-1.13752	0.000108353	-1.82602	1.92416e-10
ENSG00000107099	DOCK8	22.7211	-3.83434	0.000818704	-6.76782	7.59375e-08	-8.26739	8.11119e-08	-6.22895	2.42725e-07	-5.98248	8.71104e-07	-6.62336	1.28224e-07	-5.94642	4.3125e-07	-6.55332	8.93654e-08	-7.83629	4.449e-07	-7.4342	1.4664e-07	-5.56801	2.04154e-06	-4.56956	6.43986e-05	-6.80275	9.33837e-08	-7.20172	6.11493e-08	-5.03565	1.39483e-05
ENSG00000080608	PUM3	1385.3	-1.51411	2.81619e-16	-2.62911	2.3023e-46	-1.44017	8.45206e-15	-1.29565	3.76628e-12	-1.32314	1.57169e-12	-1.81143	7.98729e-23	-1.25978	1.00279e-11	-2.3066	1.83328e-36	-1.40384	4.55685e-14	-0.930057	1.23528e-06	-1.78196	3.31399e-22	-2.15891	5.78452e-32	-1.84833	7.0293e-24	-2.43919	2.28123e-40	-1.6596	2.54098e-19
ENSG00000147872	PLIN2	368.453	-7.94815	1.24385e-69	-10.5432	4.17489e-55	-4.54052	2.15955e-30	-2.4264	1.77755e-09	-4.39724	2.12282e-28	-4.45252	2.52098e-29	-7.72318	2.86917e-69	-9.98449	1.26855e-60	-9.91352	3.35999e-48	-11.3415	2.89585e-33	-4.88829	8.74816e-35	-7.89239	1.22235e-67	-8.36028	4.1694e-67	-8.04001	2.00794e-67	-8.21016	1.04551e-68
ENSG00000107105	ELAVL2	199.302	-7.03158	1.53049e-05	-6.94451	1.66022e-05	-6.94376	2.11543e-05	4.33853	7.41988e-26	-6.81915	3.40213e-05	4.2412	8.85652e-25	5.42561	8.75544e-41	1.51793	0.000903336	-6.49497	7.73772e-05	2.2514	3.72022e-07	3.05727	4.18681e-13	2.96095	2.62066e-12	5.48013	1.52182e-41	-6.81976	2.44057e-05	-6.90514	2.25312e-05
ENSG00000165271	NOL6	2533.24	-1.54654	1.84434e-14	-1.24494	7.96154e-10	-2.06466	5.07411e-25	-1.10789	8.02203e-08	-2.7686	9.35316e-44	-1.58514	3.84007e-15	-1.81489	8.48143e-20	-2.60328	2.18544e-39	-1.7991	3.08081e-19	-1.1438	3.14044e-08	-1.90396	1.55704e-21	-1.98593	2.63906e-23	-1.7997	1.93656e-19	-1.68355	4.05095e-17	-1.77083	1.18063e-18
ENSG00000198467	TPM2	2982.11	-2.98312	3.90681e-19	-5.34527	1.68433e-59	-3.00445	2.17263e-19	-5.90602	9.98354e-72	-5.09909	8.77489e-54	-4.06897	7.30372e-35	-5.96639	1.35618e-73	-6.43723	1.21312e-84	-7.43847	7.20327e-107	-1.54391	1.06836e-05	-4.96977	1.71165e-51	-5.22225	1.12706e-56	-5.97296	2.3425e-73	-5.08796	3.95121e-54	-4.12441	8.29682e-36
ENSG00000137054	POLR1E	1467.4	-1.76334	1.15431e-14	-1.02148	1.25314e-05	-2.14839	2.88963e-21	-1.86886	2.65122e-16	-3.50989	1.28107e-53	-2.25284	2.76832e-23	-2.736	4.29937e-34	-1.60054	2.5361e-12	-1.98116	3.26595e-18	-1.04646	1.12242e-05	-2.68746	1.20857e-32	-2.16358	1.24203e-21	-1.87914	1.06927e-16	-1.70074	7.78813e-14	-2.59704	1.67246e-30
ENSG00000107338	SHB	456.959	-1.09374	0.0035168	-2.48152	2.20442e-12	-1.99424	2.75432e-08	-1.28823	0.000545416	-2.3602	4.48828e-11	-1.94604	5.85243e-08	-4.12456	3.47506e-31	-1.88113	1.46246e-07	-2.78137	5.61192e-15	-1.18584	0.00181727	-3.94877	2.06661e-28	-3.05532	5.38138e-18	-2.65367	5.19967e-14	-2.98522	2.64349e-17	-3.00741	2.11271e-17
ENSG00000188647	PTAR1	6079.33	1.3529	2.59367e-12	1.61829	1.87629e-17	1.31281	1.29524e-11	1.42626	1.60555e-13	1.23822	2.51475e-10	1.37334	1.20432e-12	2.36147	3.0259e-36	2.01269	2.07431e-26	1.85463	1.71821e-22	0.799585	8.7957e-05	1.86016	1.14403e-22	1.58885	9.86978e-17	1.6714	1.51697e-18	2.43994	1.27288e-38	1.13663	6.32469e-09
ENSG00000083067	TRPM3	642.628	2.17565	9.50638e-05	4.87511	6.2724e-21	3.91925	1.38052e-13	2.82619	2.19645e-07	4.22628	1.42172e-15	4.01062	3.21992e-14	3.89225	1.3231e-13	6.98132	4.21592e-42	1.98336	0.000532892	3.41654	2.14275e-10	5.63864	1.23959e-27	5.13294	5.58604e-23	6.59487	1.01563e-37	2.81731	1.80416e-07	3.51811	4.33614e-11
ENSG00000135002	RFK	1671.67	-1.27131	1.41632e-08	-1.87304	1.26531e-17	-1.81207	2.1449e-16	-1.99881	1.07784e-19	-2.09139	2.61489e-21	-2.02503	3.15785e-20	-1.5435	2.51352e-12	-1.68362	2.20708e-14	-1.66768	5.18469e-14	-0.739717	0.00196803	-1.80046	2.68806e-16	-1.61895	2.34315e-13	-2.20229	6.72241e-24	-1.29332	6.16376e-09	-0.942875	3.83197e-05
ENSG00000187210	GCNT1	851.649	-3.60587	2.3636e-17	-8.32946	6.66208e-69	-5.2921	1.26418e-35	-3.57989	4.47476e-17	-3.53428	1.44524e-16	-3.16434	1.31737e-13	-10.0027	9.10676e-69	-5.13721	5.30053e-34	-2.18579	5.73776e-07	-2.00538	6.23868e-06	-8.38699	3.90973e-68	-6.23796	1.0914e-47	-7.08706	8.01642e-58	-4.33671	9.29289e-25	-1.82073	3.82506e-05
ENSG00000081377	CDC14B	1974.98	1.54566	3.64367e-11	0.910451	0.000168165	1.57168	1.7721e-11	1.04924	1.4603e-05	2.05896	5.03541e-19	1.63524	2.23831e-12	1.85809	5.91783e-16	2.19991	6.07021e-22	1.76575	2.74058e-14	1.32126	2.95157e-08	3.32253	3.26511e-49	2.1569	4.46513e-21	2.21526	2.61462e-22	2.77031	1.61642e-34	1.75221	4.32697e-14
ENSG00000136842	TMOD1	688.881	3.36229	1.50584e-10	2.10684	0.000137679	5.34151	8.34494e-26	5.63254	1.42602e-28	1.57181	0.0080439	4.90279	8.01477e-22	4.86463	1.00168e-21	5.74581	5.47353e-30	3.03236	1.44623e-08	3.68616	2.08843e-12	8.13196	1.57109e-59	6.15727	2.55498e-34	4.66552	5.4811e-20	7.66373	3.674e-53	4.2588	1.4586e-16
ENSG00000095383	TBC1D2	166.183	-1.9414	1.72073e-12	-3.18849	3.57665e-28	-1.87227	1.2167e-11	-1.6139	4.89645e-09	-1.64778	3.51773e-09	-2.55632	9.32929e-20	-2.134	6.44197e-15	-1.48951	5.83359e-08	-1.10784	9.79838e-05	-1.80192	1.17464e-10	-2.27493	3.03373e-16	-2.02592	2.24052e-13	-1.97197	8.55968e-13	-1.18947	1.78788e-05	-2.8663	8.43441e-24
ENSG00000261534	AL596244.1	149.067	3.66677	6.6015e-16	2.18101	4.47254e-06	1.81986	0.000210058	2.25627	2.24817e-06	2.90282	5.00464e-10	2.66115	1.23274e-08	3.37099	1.04215e-13	3.13726	7.23556e-12	1.49763	0.00375719	1.71859	0.000674004	3.47912	1.89144e-14	2.88804	3.93319e-10	3.71618	1.65367e-16	3.74585	9.9079e-17	3.03818	4.55463e-11
ENSG00000106689	LHX2	1349.28	-3.1216	2.8416e-35	-2.89824	8.53998e-31	-2.24159	1.08521e-18	-3.47881	2.01025e-43	-5.51716	1.59777e-99	-3.84838	1.53808e-52	-2.35252	9.65221e-21	-2.33008	2.91895e-20	-4.37351	6.25454e-66	-2.91876	6.71471e-31	-3.72441	1.95364e-49	-3.67505	2.66848e-48	-1.94964	1.4639e-14	-1.26701	1.04635e-06	-5.6384	5.70477e-104
ENSG00000196358	NTNG2	592.811	3.85578	3.27584e-15	4.39096	9.15031e-20	1.82015	0.000577722	3.18331	1.55933e-10	4.26778	2.37168e-18	3.68957	5.585e-14	6.27829	8.83658e-40	4.45988	2.78518e-20	4.18216	8.34533e-18	2.09014	7.21697e-05	6.20747	1.03071e-38	3.40584	4.44394e-12	5.40588	1.25967e-29	5.46769	2.66947e-30	3.4563	2.4553e-12
ENSG00000232434	AJM1	1102.17	3.91892	1.46059e-25	3.68867	5.5452e-23	2.54505	3.45752e-11	3.89119	3.81764e-25	4.06291	2.83163e-27	3.01808	1.9131e-15	2.03058	1.54163e-07	2.65897	3.13825e-12	2.50439	7.48556e-11	2.82514	1.56895e-13	3.35898	4.36486e-19	3.07476	4.42259e-16	2.7739	2.4381e-13	3.61909	4.20158e-22	3.02182	1.74891e-15
ENSG00000107331	ABCA2	6133.42	2.78606	6.77383e-19	1.72857	6.3649e-08	1.34344	4.55913e-05	1.23287	0.000219463	1.76628	5.00695e-08	0.970005	0.00419623	1.41367	1.32517e-05	2.17213	6.98489e-12	1.46533	7.5114e-06	1.14629	0.00073527	2.61562	7.20074e-17	2.14292	1.33117e-11	1.07899	0.00105766	1.98193	4.18518e-10	1.51338	3.33408e-06
ENSG00000197355	UAP1L1	1862.9	2.66935	6.75083e-17	2.32993	3.1347e-13	4.11002	3.4724e-39	1.87051	1.1458e-08	2.70604	3.28007e-17	2.5971	4.76755e-16	1.73502	9.97981e-08	2.60422	3.23936e-16	2.67602	5.05337e-17	2.58299	8.66991e-16	2.69639	2.4006e-17	3.19993	4.46523e-24	2.16508	1.46645e-11	2.71746	1.1579e-17	2.01413	5.80021e-10
ENSG00000231834	HLA-A	603.092	-4.48906	2.93538e-15	-4.50235	3.20616e-15	-4.68934	3.74476e-16	-5.20845	6.86868e-19	-3.47775	6.74521e-10	2.81152	2.34267e-07	-6.54269	3.05665e-23	-5.60994	1.1551e-20	-3.39119	1.8738e-09	-4.43731	1.66933e-14	-4.60486	1.15296e-15	3.15738	4.2594e-09	-6.06762	4.67952e-21	-6.965	1.11858e-21	-4.32842	2.69659e-14
ENSG00000232126	HLA-B	5290.16	8.02946	1.0949e-68	1.6785	0.000902243	1.82983	0.000299302	5.15785	1.66155e-28	10.1797	3.21113e-110	7.03834	7.19882e-53	4.87983	6.32803e-26	4.74689	1.94022e-24	8.18329	1.90332e-71	2.79429	9.43161e-09	4.79134	6.79452e-25	5.9572	3.66227e-38	2.01001	4.45157e-05	8.03274	4.08986e-69	6.70254	4.75347e-48
ENSG00000223980	HLA-A	75.8518	-3.03032	2.45601e-08	-4.33345	5.67951e-11	-6.25274	9.26767e-08	-3.85082	2.86298e-10	-3.56956	6.66214e-09	2.48384	3.82563e-09	-1.34242	0.00539061	-1.50027	0.00200203	1.46033	0.00116024	-4.21283	5.07565e-09	-2.72782	3.66506e-07	2.60843	4.50464e-10	-1.67068	0.000671121	-6.13622	1.35106e-07	-6.22461	1.1031e-07
ENSG00000169239	CA5B	571.836	2.27454	2.11252e-24	-0.885822	0.00087198	1.82863	7.44137e-16	1.69637	1.01545e-13	1.9171	3.39166e-17	3.86099	1.17401e-70	1.39424	1.29062e-09	1.29293	2.56779e-08	3.82382	3.62846e-69	2.16124	7.58604e-22	1.16858	6.46362e-07	2.31694	2.33113e-25	1.3418	6.49408e-09	1.08988	4.00257e-06	0.672882	0.00751106
ENSG00000049769	PPP1R3F	780.626	2.95279	2.41271e-18	3.21517	7.28217e-22	2.6263	1.20874e-14	1.29283	0.000359475	2.12508	9.26206e-10	2.2262	9.32747e-11	2.21709	8.20719e-11	1.02319	0.00534984	2.95042	2.37199e-18	1.09147	0.00365768	1.53703	1.17678e-05	2.62057	1.11929e-14	2.28101	2.05382e-11	1.62759	3.17634e-06	1.82818	1.61362e-07
ENSG00000184083	FAM120C	2226.09	2.42992	8.63749e-17	1.50523	4.53732e-07	1.77876	2.25655e-09	2.18848	1.0119e-13	1.90043	1.7535e-10	1.47825	9.14351e-07	2.19082	5.65951e-14	2.07837	1.41175e-12	1.11618	0.000329517	1.59715	1.22383e-07	2.30252	2.89603e-15	3.16885	3.57003e-28	2.20921	3.29198e-14	1.91836	6.70609e-11	1.76567	2.95787e-09
ENSG00000181704	YIPF6	3399.98	0.909551	2.54558e-07	0.931007	1.03727e-07	1.2295	1.2969e-12	0.509543	0.00685925	0.972763	3.91302e-08	1.28161	1.15651e-13	0.999141	9.38087e-09	1.91581	8.47949e-30	1.16889	1.74574e-11	1.20255	5.02931e-12	1.55335	8.02851e-20	1.2511	3.99557e-13	0.792447	6.98295e-06	1.2698	1.47315e-13	0.982614	2.26585e-08
ENSG00000050030	NEXMIF	281.415	-4.45803	1.77511e-10	-5.45701	3.23089e-11	-7.72872	1.74759e-06	-7.89852	6.81895e-07	-5.23561	7.19705e-10	-6.08315	2.86211e-09	3.69623	2.26346e-13	3.26601	1.46805e-10	-8.71773	9.09602e-08	-5.48025	3.49401e-09	-3.03028	5.14624e-07	2.83175	3.58167e-08	3.88935	9.93164e-15	-5.61362	9.54329e-10	-5.38774	3.47851e-10
ENSG00000147145	LPAR4	514.071	-5.03829	3.00647e-17	-5.61164	2.1198e-17	2.61209	3.74476e-16	-5.97155	2.02582e-15	-1.2937	0.000575684	-2.59078	5.86503e-11	2.71365	1.31116e-17	3.31946	6.87313e-26	3.1697	1.46492e-23	-3.34138	1.3251e-13	3.11565	7.35293e-23	2.13044	4.65389e-11	3.33869	2.98932e-26	2.92301	2.93129e-20	-2.78376	5.17296e-12
ENSG00000131171	SH3BGRL	4482.61	1.7036	1.00987e-15	1.0578	1.0753e-06	1.95069	2.15077e-20	1.0458	1.98929e-06	1.87397	9.76877e-19	1.47354	5.48101e-12	1.64569	6.40073e-15	2.11237	6.33954e-24	1.52715	8.05809e-13	1.08626	8.12768e-07	1.70241	8.02055e-16	1.60475	3.93649e-14	1.68505	1.30458e-15	1.66642	3.00221e-15	1.83219	4.43844e-18
ENSG00000133169	BEX1	3258.58	2.55207	8.139e-22	1.23766	7.31829e-06	1.56306	1.11918e-08	3.61362	4.03092e-43	2.66262	1.49264e-23	1.24704	7.24692e-06	2.68731	2.13466e-24	3.25824	2.08287e-35	-4.49601	3.77748e-36	2.77931	1.00735e-25	4.69903	5.94588e-73	-6.29135	4.30297e-40	2.59378	9.53224e-23	3.06707	1.62473e-31	1.19762	1.77826e-05
ENSG00000123560	PLP1	4653.66	3.63061	1.56405e-07	6.23569	5.55839e-21	11.0081	2.11095e-63	2.03786	0.00656637	4.56745	2.43949e-11	2.34884	0.00126174	5.08697	3.28908e-14	10.4743	1.05249e-57	7.57443	1.89123e-30	2.40723	0.00118569	10.7941	3.86612e-61	9.12158	7.17395e-44	6.70695	3.99503e-24	8.99213	8.20412e-43	5.87073	1.84301e-18
ENSG00000125355	TMEM255A	2095.88	4.26859	2.11401e-36	4.91425	1.55125e-48	5.18355	1.6016e-53	4.22507	1.25263e-35	3.90601	2.42963e-30	4.77028	2.1494e-45	4.72146	7.91076e-45	5.63317	1.70888e-63	-1.22179	0.00489379	2.92777	2.93474e-17	6.10706	1.99814e-74	5.22773	1.42837e-54	3.72042	5.78028e-28	5.82872	5.49974e-68	1.11662	0.00306216
ENSG00000232611	AL683813.2	111.632	1.97715	0.000120891	2.36463	2.41799e-06	2.14618	2.72113e-05	1.98358	0.00012635	3.03339	8.26869e-10	2.45307	1.02339e-06	3.32948	4.91914e-12	2.86031	5.52705e-09	1.63003	0.00278704	2.14941	3.54131e-05	3.35495	3.97525e-12	2.87305	4.8495e-09	3.95156	1.06718e-16	3.77476	3.01043e-15	2.96986	1.54389e-09
ENSG00000011677	GABRA3	208.744	-6.03348	1.82578e-19	3.00823	4.91974e-09	-10.9602	9.91291e-12	-3.80365	5.49962e-12	-5.41462	1.8561e-17	-4.87447	2.47755e-16	-8.05303	1.01839e-15	-1.83432	0.000820477	-10.5114	6.84984e-11	-10.7202	3.38173e-11	-7.06	4.22275e-17	-4.32038	3.23174e-14	-7.7762	1.00683e-14	-5.55636	4.97057e-18	-1.99661	0.000271932
ENSG00000147394	ZNF185	464.904	-2.60661	7.22381e-30	-7.62907	6.46162e-144	-4.04637	3.96554e-68	-5.35154	5.32128e-110	-4.08556	1.09079e-68	-3.65365	1.91275e-56	-6.60105	6.68312e-141	-5.6116	1.66798e-117	-5.78803	5.59779e-113	-4.44064	3.15105e-79	-6.15702	8.02014e-127	-4.85188	9.06753e-93	-5.50954	2.57779e-111	-6.09495	1.14199e-125	-5.8786	1.10618e-121
ENSG00000067840	PDZD4	3540.97	3.12239	8.42613e-28	3.84182	3.53278e-42	3.51862	3.65596e-35	2.74887	1.24249e-21	1.62707	4.92915e-08	1.66225	1.87645e-08	3.71736	1.7205e-39	3.12621	5.05862e-28	3.07118	5.13433e-27	1.26108	3.89782e-05	3.3961	6.6296e-33	3.46153	3.54658e-34	3.86596	1.20283e-42	3.52034	1.77258e-35	2.98407	1.97013e-25
ENSG00000198910	L1CAM	3807.62	6.57633	1.58975e-49	6.51978	4.79332e-49	8.56523	1.30703e-83	4.82601	1.09783e-26	7.9752	1.6685e-72	8.58061	2.52017e-84	6.96598	7.35391e-56	7.18661	2.53429e-59	10.6236	2.18269e-129	4.23451	1.41081e-20	6.80745	3.93082e-53	1.91274	9.17578e-05	4.73783	5.09834e-26	4.11754	9.6525e-20	3.50051	2.94266e-14
ENSG00000155962	CLIC2	148.971	4.60049	4.76376e-13	5.38859	7.18757e-18	2.39366	0.000517449	2.92647	1.24177e-05	5.80801	2.77187e-20	5.31251	3.38256e-17	5.41827	4.53576e-18	4.41334	4.0719e-12	3.72764	1.08365e-08	2.14873	0.00278104	3.43684	1.26633e-07	4.07933	1.92221e-10	3.8191	2.63865e-09	3.85433	1.98259e-09	3.05582	4.19e-06
ENSG00000134201	GSTM5	10.7517	-7.24246	1.26831e-06	-2.81855	0.00864948	-9.54554	2.1278e-07	-5.43529	2.81994e-06	-6.09991	2.35993e-06	-6.04368	1.6285e-06	-9.66835	1.10852e-07	-5.95184	9.78926e-07	-7.6492	3.86747e-05	-4.87762	2.64146e-05	-5.38359	4.32206e-06	-5.7117	2.13197e-06	-5.94815	1.859e-06	-6.44052	1.47672e-06	-5.50712	3.37562e-06
ENSG00000162641	AKNAD1	127.328	4.36042	1.09396e-07	4.88001	1.47566e-09	2.84539	0.00120065	5.21573	1.18477e-10	4.66054	1.46058e-08	5.63834	2.14798e-12	4.29962	1.37559e-07	4.87837	1.65065e-09	3.77487	7.89884e-06	3.77262	8.84687e-06	4.65274	9.96627e-09	2.5479	0.00404797	8.46357	2.19005e-27	3.78192	5.25338e-06	4.03507	1.17247e-06
ENSG00000117598	PLPPR5	656.538	4.5232	1.65382e-11	9.09186	1.41433e-45	3.5306	3.73423e-07	4.65439	4.19128e-12	5.71231	6.59543e-18	6.29166	7.59708e-22	7.43362	1.28029e-30	7.025	2.82651e-27	7.54676	2.27875e-31	8.55982	4.30504e-40	9.20194	2.16023e-46	6.46048	4.33047e-23	7.38489	3.50675e-30	8.42679	3.66178e-39	6.14819	7.26543e-21
ENSG00000117525	F3	1163.92	-4.38741	5.07402e-41	-3.4644	1.71864e-26	-3.51772	4.69197e-27	-2.51362	2.38617e-14	-4.39603	1.0976e-40	-1.387	4.70391e-05	-0.991307	0.00440335	-2.99814	3.64005e-20	-3.17373	2.99936e-22	-3.02999	2.63947e-20	-1.96652	2.78315e-09	-1.58481	2.30371e-06	-2.98127	5.36376e-20	-1.23907	0.000281704	-1.36046	6.70594e-05
ENSG00000137941	TTLL7	1368.46	2.17812	2.83978e-22	1.80972	9.31125e-16	1.91595	2.20954e-17	1.21269	2.10687e-07	1.84541	4.99825e-16	1.8269	7.13914e-16	2.47474	6.7158e-29	1.90151	3.03713e-17	-1.15486	3.65432e-06	1.7177	5.28282e-14	1.33023	7.15143e-09	1.4551	2.02782e-10	2.00419	3.7115e-19	1.59785	1.94229e-12	1.76062	8.686e-15
ENSG00000162618	ADGRL4	68.1413	-12.7166	1.80948e-14	-12.6296	1.73236e-14	-12.6288	2.86884e-14	-11.3642	2.23147e-12	-10.0337	1.33411e-15	-12.5728	3.54954e-14	-12.7516	1.01116e-14	-12.7365	1.36623e-14	-12.18	2.1731e-13	-8.12493	1.99559e-20	-12.5038	3.89174e-14	-10.1573	1.09687e-15	-11.0296	2.0672e-11	-11.0586	1.12014e-11	-12.5902	3.31571e-14
ENSG00000162614	NEXN	391.32	-2.03076	1.93269e-08	-8.51092	1.59674e-60	-3.73053	1.67264e-25	-4.37825	3.96235e-34	-2.87521	1.22928e-15	-1.96684	5.72798e-08	-3.51936	2.95699e-23	-3.31733	9.45556e-21	-3.96274	5.01177e-28	-2.12508	5.10643e-09	-2.67742	5.89027e-14	-3.12599	1.62339e-18	-4.32204	3.2749e-33	-3.26507	4.0723e-20	-2.35115	6.16836e-11
ENSG00000232284	GNG12-AS1	93.2037	2.90569	2.21503e-07	1.90221	0.0012723	2.46678	1.74409e-05	1.59852	0.00933559	2.31357	7.54755e-05	4.39974	4.47787e-16	3.11597	1.72144e-08	2.71234	1.46308e-06	2.08792	0.000461438	3.55436	1.4564e-10	3.09804	2.37663e-08	1.7927	0.00261975	3.20124	6.40786e-09	3.24794	3.99301e-09	2.57657	6.21527e-06
ENSG00000116729	WLS	10004.2	2.91634	3.86899e-25	2.8817	7.26616e-25	2.77102	8.84479e-23	2.2768	1.40467e-15	1.5889	5.65329e-08	4.11122	2.10574e-49	2.42026	9.04929e-18	2.30887	3.83716e-16	2.83214	6.99701e-24	4.22576	3.64834e-52	2.17488	1.90018e-14	1.63284	1.5466e-08	2.64053	5.57823e-21	3.04255	1.40674e-27	2.29021	8.05159e-16
ENSG00000011009	LYPLA2	1902.47	-0.607859	3.08049e-06	-0.622145	1.56477e-06	-0.885317	4.42991e-12	-0.842655	4.89269e-11	-0.676746	2.24998e-07	-0.728764	1.61614e-08	-0.573652	9.83945e-06	-1.44935	8.16814e-31	-0.464668	0.000564775	-0.851374	4.057e-11	-1.20324	1.72555e-21	-0.498887	0.000150194	-0.893485	1.94201e-12	-0.749303	4.85062e-09	-1.97204	1.34745e-54
ENSG00000158246	TENT5B	115.147	-2.66211	1.4386e-11	-8.93983	1.15899e-27	-2.65285	1.95682e-11	-3.48778	1.66757e-18	-3.13189	4.44071e-15	-1.96989	7.56796e-07	-8.87903	1.78164e-26	-4.50972	3.57507e-28	-2.55006	1.59768e-10	-5.08557	4.77136e-31	-4.89733	1.77009e-30	-4.32041	5.94528e-26	-2.68344	8.53189e-12	-4.73736	2.17651e-29	-9.12765	4.08793e-22
ENSG00000142765	SYTL1	38.5969	-2.59107	1.98637e-06	-4.11349	2.00792e-12	-2.68151	1.03026e-06	-3.33499	1.90803e-09	-2.2908	3.49552e-05	-3.4816	7.06928e-10	-3.98117	3.06955e-12	-2.44181	6.6055e-06	-4.7516	1.03793e-12	-1.5985	0.005062	-4.21552	1.62371e-12	-3.19094	8.66194e-09	-3.68518	1.07607e-10	-4.77269	5.36086e-14	-1.51047	0.00654802
ENSG00000242125	SNHG3	463.12	-3.06674	3.51712e-17	-2.22874	9.96098e-10	-1.25794	0.00104061	-2.4077	5.05764e-11	-2.9439	9.74149e-16	-3.17148	3.16852e-18	-2.6836	1.20177e-13	-1.81277	9.24563e-07	-1.38636	0.000275542	-1.47517	0.000114498	-2.87023	2.87224e-15	-2.33501	1.58606e-10	-2.0592	1.6794e-08	-2.11981	6.59686e-09	-2.52871	4.65131e-12
ENSG00000187513	GJA4	6.3461	-8.84617	1.35351e-06	-6.17121	8.67127e-06	-3.75601	0.000638001	-7.49925	3.64937e-05	-5.19459	4.00197e-05	-6.26154	2.24228e-05	-4.26125	0.000115151	-8.86607	1.17194e-06	-5.2753	8.41828e-05	-6.07611	5.15645e-05	-4.60567	7.26829e-05	-8.70282	1.79015e-06	-3.47158	0.00122875	-7.1831	7.37877e-05	-6.32347	2.19227e-05
ENSG00000185090	MANEAL	1106.37	3.12397	7.39985e-20	5.63985	1.52571e-64	2.42703	3.57254e-12	4.37891	1.21775e-38	2.652	2.7301e-14	2.93051	1.57776e-17	4.67629	1.76036e-44	4.10937	2.49889e-34	5.05927	1.0456e-51	3.26703	1.4744e-21	3.24401	1.78728e-21	4.54028	9.65514e-42	5.03979	1.56295e-51	5.18229	1.71584e-54	3.93049	3.27777e-31
ENSG00000117016	RIMS3	695.972	2.36508	7.78278e-15	2.69854	2.61342e-19	1.88275	1.16159e-09	2.52615	8.92176e-17	2.32593	3.15399e-14	2.80501	1.33561e-20	1.09871	0.000626965	1.53616	9.00089e-07	-0.9874	0.00580586	1.04763	0.00169713	1.30636	3.57338e-05	2.26362	1.03302e-13	2.42421	9.9128e-16	2.71975	1.44061e-19	1.87264	1.43596e-09
ENSG00000127129	EDN2	28.5769	-2.78891	0.00835588	-5.98369	3.06322e-08	-7.03127	1.77321e-09	-7.41191	5.97206e-10	-7.01312	3.66959e-09	-6.73358	3.68319e-09	-8.14562	5.70907e-10	-11.1456	7.98987e-10	-10.5891	6.68056e-09	-6.3551	2.06888e-08	-8.48524	6.45405e-09	-6.55934	4.82774e-09	-8.45271	6.41537e-09	-6.52658	5.86841e-09	-4.87072	3.14264e-06
ENSG00000117395	EBNA1BP2	2063.15	-1.57065	2.43155e-13	-0.877335	7.00247e-05	-1.96553	2.64768e-20	-1.14121	1.94983e-07	-1.31828	1.47898e-09	-1.16032	1.02976e-07	-1.31749	8.64719e-10	-1.56798	2.28891e-13	-0.635548	0.00628197	-0.64322	0.00620357	-1.66674	5.70705e-15	-1.06068	1.15912e-06	-1.8958	3.84373e-19	-1.54796	4.26694e-13	-1.40623	7.26099e-11
ENSG00000117407	ARTN	90.9939	-3.61945	1.3377e-17	-4.0128	1.69157e-20	-3.08841	1.96785e-13	-3.29588	4.27978e-15	-3.05602	5.40226e-13	-4.17084	1.25817e-21	-3.07683	1.2639e-13	-2.86722	5.55225e-12	-5.12331	1.49797e-25	-4.61481	5.62473e-24	-2.89672	4.22018e-12	-3.40705	7.22276e-16	-2.01653	1.25483e-06	-2.78047	2.59644e-11	-4.48168	6.86951e-24
ENSG00000126088	UROD	2193.1	-0.769282	5.09562e-06	-0.989398	2.03475e-09	-1.49039	6.91829e-20	-0.509321	0.00395488	-0.747054	1.20952e-05	-0.984223	3.15956e-09	-1.50675	1.44424e-20	-1.51113	1.4276e-20	-1.5374	5.35646e-21	-0.808486	1.99339e-06	-1.26868	8.98965e-15	-1.72195	3.0125e-26	-1.63153	8.68643e-24	-0.51395	0.00300323	-1.31375	1.11367e-15
ENSG00000123080	CDKN2C	5896.57	2.39095	1.03891e-17	2.42775	1.75797e-18	2.4204	3.90776e-18	2.3816	1.60359e-17	1.86759	4.93307e-11	2.4736	6.29871e-19	1.75065	5.10076e-10	-13.4045	1.69719e-18	2.49329	2.80763e-19	0.820491	0.00826287	-13.1718	6.54944e-18	-1.10604	0.000167535	2.69536	1.55099e-22	1.57048	3.03951e-08	1.47236	2.91768e-07
ENSG00000133216	EPHB2	1713.55	-2.46068	1.53505e-14	-6.18722	1.82928e-81	-5.97271	4.931e-77	-1.89681	5.80637e-09	-2.39217	1.12485e-13	-1.63807	5.68674e-07	-2.64807	6.73483e-17	-3.35528	2.29851e-26	-6.3664	1.76335e-83	-3.68449	2.72897e-31	-4.23148	5.96273e-41	-2.49102	5.91506e-15	-2.3621	1.18121e-13	-3.1714	9.99417e-24	-3.01952	2.10216e-21
ENSG00000117115	PADI2	173.782	-3.22266	5.57862e-09	-8.47661	4.27044e-36	-3.01569	5.83714e-08	-5.53644	2.35729e-23	-3.99623	5.2909e-13	-5.37541	4.12004e-22	-13.6226	1.14023e-17	-10.6036	2.08475e-25	-6.91588	3.71461e-30	-5.5103	9.90469e-23	-9.93262	1.99522e-27	-6.21735	7.73898e-28	-7.25934	5.11153e-33	-7.0709	2.0396e-32	-8.674	1.25818e-34
ENSG00000169991	IFFO2	1172.89	-1.51648	1.71454e-08	-0.875754	0.00164906	-1.30348	1.70308e-06	-1.66893	5.11463e-10	-1.4074	2.39906e-07	-2.59042	8.54628e-23	-3.06551	1.05969e-31	-2.35479	3.54877e-19	-2.25909	1.44756e-17	-1.45559	8.8155e-08	-2.33421	7.88274e-19	-2.67442	2.79401e-24	-2.35275	3.4917e-19	-1.70614	1.37542e-10	-2.33965	8.51612e-19
ENSG00000162496	DHRS3	271.585	-5.78459	2.30954e-09	-8.90838	1.95469e-18	-8.9265	1.73431e-18	-7.48845	1.63664e-14	-7.15701	2.73946e-13	-4.85345	6.57457e-07	-8.12519	1.01585e-16	-7.91175	5.99729e-16	-6.37717	5.5561e-11	-6.78215	3.81714e-12	-4.42713	5.3931e-06	-6.16817	1.63541e-10	-5.27819	4.16127e-08	-7.74948	2.27946e-15	-4.1911	2.12055e-05
ENSG00000162576	MXRA8	1063.46	-3.00832	6.89849e-12	-5.0107	3.1941e-31	-3.83089	1.24384e-18	-2.42896	5.22489e-08	-3.93273	1.95786e-19	-2.55152	8.32027e-09	-4.84412	2.0681e-29	-5.32822	4.54355e-35	-4.99165	9.99871e-31	-5.66922	7.38266e-39	-6.27556	6.85078e-47	-4.19153	3.4295e-22	-4.54246	5.98586e-26	-5.68342	1.98112e-39	-3.8818	4.13965e-19
ENSG00000178821	TMEM52	14.1569	-3.31562	2.16077e-06	-5.97259	4.89191e-10	-2.52157	0.000251565	-2.90756	2.5302e-05	-3.27051	4.82299e-06	-2.92518	2.52607e-05	-9.45362	9.63858e-09	-4.11124	2.37775e-08	-7.43766	9.20835e-06	-5.32933	1.08863e-08	-3.59306	5.81431e-07	-9.27528	2.04631e-08	-2.87813	2.89712e-05	-9.20681	2.42774e-08	-3.40423	1.65363e-06
ENSG00000142611	PRDM16	517.716	-5.76773	5.99437e-51	-10.0301	2.10266e-63	-2.12381	3.57089e-08	-2.60952	7.888e-12	-5.11719	6.88572e-41	-4.25612	1.51927e-29	-2.57552	9.77418e-12	-5.22846	2.6528e-43	-3.01608	1.71951e-15	-12.8967	7.70984e-17	-10.2051	1.23354e-52	-5.92154	8.96412e-53	-2.94343	5.25693e-15	-5.8762	3.73225e-52	-7.68408	2.0294e-71
ENSG00000069424	KCNAB2	707.988	1.60844	5.24306e-09	2.59743	1.47865e-22	2.47353	2.56656e-20	2.43828	1.03942e-19	2.33371	5.64268e-18	3.36713	2.54506e-37	1.86977	4.82604e-12	1.82266	2.08437e-11	2.3185	7.05199e-18	3.06626	6.21621e-31	1.63358	2.52291e-09	1.64576	1.96553e-09	0.810191	0.00534449	1.41406	3.31614e-07	1.01523	0.000426786
ENSG00000116285	ERRFI1	3531.59	-3.10821	1.24385e-69	-3.37069	1.37353e-81	-2.45196	8.15912e-44	-0.656097	0.000596371	-1.4268	2.69401e-15	-2.44735	1.14523e-43	-3.68956	1.20166e-97	-3.05819	8.34605e-68	-2.22425	2.8342e-36	-1.6384	5.66133e-20	-2.29671	1.17408e-38	-3.1115	9.14933e-70	-4.45486	2.51919e-138	-4.44778	4.68354e-138	-2.22244	3.38707e-36
ENSG00000171608	PIK3CD	1331.05	-1.98791	2.70462e-12	-6.3382	7.74524e-87	-3.51774	1.63996e-35	-2.68456	1.97465e-21	-1.67147	7.40445e-09	-1.01074	0.00068335	-5.75281	8.18107e-81	-4.02052	1.19705e-45	-3.04195	7.06305e-27	2.0019	1.49189e-12	-2.51783	4.11996e-19	-2.96733	6.2136e-26	-5.24542	3.8088e-69	-3.88471	1.30476e-42	-0.826175	0.00643297

## Sheet: DEGs_U3008_vs_astrocytes
U3008 vs astrocytes - 7821 DEGs
gene_name	Gene symbol
baseMean	mean of normalized counts for all samples
log2FC	log2 Fold Change: line vs astrocytes
lfcSE	standard error: line vs astrocytes
stat	Wald statistic: line vs astrocytes
pvalue	Wald test p-value: line vs astrocytes
padj	BH adjusted p-values
Ensembl ID	gene_name	baseMean	log2FC	lfcSE	stat	pvalue	padj
ENSG00000210082	MT-RNR2	274109.029966519	1.80281977683431	0.452559262003895	3.98361038696143	6.78761207430942e-05	0.000301789693174465
ENSG00000134250	NOTCH2	10417.5090452491	1.04021476400872	0.298122281347166	3.48922180290637	0.000484429006747649	0.00177318278973221
ENSG00000198019	FCGR1B	3.87039322913457	6.35138660602847	1.88532665927862	3.36885206325926	0.000754819300692482	0.00263825570251152
ENSG00000233029	AC244453.2	6.19410457451167	3.4890715744478	1.07147444121801	3.25632739356952	0.00112863529482461	0.00377562801666463
ENSG00000186141	POLR3C	1158.47094916757	-0.718581329370532	0.154632250095994	-4.64703403671901	3.36741620806023e-06	1.94480119305366e-05
ENSG00000198483	ANKRD35	79.7254230032735	-3.19179909257588	0.303119422933596	-10.52984022497	6.29412222060093e-26	3.76159631620277e-24
ENSG00000272031	ANKRD34A	96.6949506061346	1.32851872500504	0.303929767954838	4.37113723326517	1.23601073072725e-05	6.37940127934127e-05
ENSG00000121851	POLR3GL	1130.36570755629	0.630679866634981	0.182705264463931	3.45189761491239	0.000556658910572626	0.00200786406542805
ENSG00000265972	TXNIP	15890.9030753493	3.66269578881741	0.279175920868183	13.119669409264	2.54040708049417e-39	3.92296822248928e-37
ENSG00000233396	LINC01719	105.124853107805	2.24611494309313	0.351086668254378	6.39760818677887	1.57829650119853e-10	1.79156508120755e-09
ENSG00000268043	NBPF12	712.832171394842	0.789091832368487	0.25406566529826	3.105857816097	0.00189727920065143	0.00598744988722929
ENSG00000237188	AC242426.2	61.8103639787918	2.68031013703236	0.376420987454881	7.12051194370139	1.07526914303054e-12	1.6065498514279e-11
ENSG00000131781	FMO5	48.9097225486879	2.40201985670346	0.415387780040296	5.78259634038932	7.35564181428086e-09	6.62410812151813e-08
ENSG00000121634	GJA8	4.58923091978242	8.05987297641531	2.56136373234206	3.1467116031371	0.00165117736295304	0.00530095436642758
ENSG00000263956	NBPF11	584.740314220464	1.23919201914134	0.320185685910426	3.87022928778899	0.000108733039093715	0.000460489323855565
ENSG00000274020	LINC01138	143.297214312582	2.35465948597705	0.396608213303908	5.93699123465392	2.90300181172569e-09	2.76355683433995e-08
ENSG00000270629	NBPF14	689.346811917473	0.75551219286911	0.241344677305356	3.1304282377573	0.00174551641111316	0.00556037478932614
ENSG00000178104	PDE4DIP	3828.06489303692	1.79801197799507	0.267600288581831	6.71902107252491	1.82949453635959e-11	2.33730370833413e-10
ENSG00000275557	AC242842.1	92.6037620583313	3.20123351057878	0.408427797134501	7.83794230715538	4.57989338278628e-15	9.28447284973829e-14
ENSG00000150337	FCGR1A	19.1642877195077	6.04529103700687	1.25441367549447	4.81921646351943	1.44123116771076e-06	8.88328099058585e-06
ENSG00000233030	AC243772.2	34.8662598642734	6.62540108537819	1.11128114686037	5.96194860688178	2.49247548157962e-09	2.40257094074845e-08
ENSG00000270882	H4C14	30.0351879753244	2.37823521047098	0.619055868339771	3.84171337693495	0.000122178458698841	0.000511965790603101
ENSG00000272196	H2AC19	23.3832178709188	2.90041625089483	0.87480515707474	3.31549971720964	0.000914794336327362	0.00313035438497268
ENSG00000184678	H2BC21	1694.17107698848	4.59557757985773	0.402329073424729	11.422434726725	3.23054749968992e-30	2.70296972437692e-28
ENSG00000184260	H2AC20	74.9197762936692	-2.49654021105008	0.851702013967513	-2.93123671202838	0.00337615416360707	0.00993883458935966
ENSG00000023902	PLEKHO1	1910.10327060909	-2.81924190869036	0.247945411803304	-11.3704137059285	5.87086631133934e-30	4.76511678816736e-28
ENSG00000118298	CA14	831.249833283371	2.68381141443145	0.482117338313963	5.56671830931688	2.59581513657138e-08	2.1476846629763e-07
ENSG00000159208	CIART	387.289858031675	3.61061078343213	0.384290357137863	9.39552792925488	5.69315930288119e-21	2.11621813247162e-19
ENSG00000266472	MRPS21	2738.04012181682	-0.723537607260679	0.188813437501745	-3.83202391119008	0.000127093383220548	0.000530147145489772
ENSG00000143369	ECM1	1701.83456808518	3.98091303619106	0.371848944916501	10.7057263187475	9.56773916750075e-27	6.16650169481862e-25
ENSG00000143382	ADAMTSL4	134.096701721745	1.60376502229722	0.495921418540417	3.23390957183777	0.00122108111634031	0.0040472278026324
ENSG00000163131	CTSS	226.506057765251	7.22099602060422	0.666983520363442	10.8263484780995	2.58249420528448e-27	1.72233649766349e-25
ENSG00000143409	MINDY1	709.88184389332	1.13579874476737	0.207438096043266	5.47536236801205	4.36617204667699e-08	3.50474557624892e-07
ENSG00000143443	C1orf56	216.693459644752	1.79641792575705	0.225973116214841	7.94969753857413	1.86967430352476e-15	3.9943673212443e-14
ENSG00000143434	SEMA6C	617.860218035331	-2.04089628612522	0.237739531088342	-8.58458951602306	9.11613414151887e-18	2.54864071035489e-16
ENSG00000163159	VPS72	2408.62179580335	-0.641121341818583	0.206783672468231	-3.10044470226285	0.00193230290470323	0.00608296039599353
ENSG00000159352	PSMD4	6695.6948259519	-0.662467623294814	0.179985520977036	-3.68067175458706	0.000232620305827407	0.000910110630298046
ENSG00000143373	ZNF687	2365.38816161939	0.530526877972991	0.170252328284137	3.11612113220318	0.00183246982653473	0.0058068170002393
ENSG00000143390	RFX5	1981.53492655052	1.04763323603588	0.251894665219317	4.1590131935654	3.19625439462021e-05	0.000151728115052231
ENSG00000143416	SELENBP1	570.408411525379	2.21368136757654	0.422108150986362	5.24434641312592	1.568372875332e-07	1.15182545446901e-06
ENSG00000143375	CGN	419.43055668015	1.12402372591823	0.355871480163086	3.1585102728747	0.00158577720312164	0.00511310925821551
ENSG00000178796	RIIAD1	13.9913997130598	3.60636218492606	1.06114366384652	3.39856167246329	0.000677411881068313	0.00239719624292538
ENSG00000143436	MRPL9	1115.02162824067	-1.16990097463334	0.215403230216268	-5.43121369841456	5.59720586416259e-08	4.4135061593049e-07
ENSG00000143365	RORC	7.66800469310688	7.00257757171495	1.61841275879536	4.32681807138447	1.51278809025635e-05	7.67704922115317e-05
ENSG00000163191	S100A11	2828.05513644789	-1.98677360528386	0.424620790258355	-4.67893624350101	2.88367085720825e-06	1.6874461534462e-05
ENSG00000237975	FLG-AS1	11.6130252701679	-2.85245569906949	0.736801507325459	-3.87140318078843	0.000108210637607068	0.000458445693371576
ENSG00000143631	FLG	1906.7253441316	-5.21276045280708	0.403154113311641	-12.9299448540603	3.05037565470478e-38	4.38663083994389e-36
ENSG00000196154	S100A4	1547.07806691466	3.087163519697	0.455568799940744	6.77650339553224	1.23119169073989e-11	1.6095732734224e-10
ENSG00000160679	CHTOP	3028.60245368664	-0.565303226061254	0.161181418177081	-3.50724812112143	0.000452766761808137	0.00167111171357771
ENSG00000143621	ILF2	10263.0742505712	-1.6707621203914	0.211057890936538	-7.91613198150346	2.45013530557792e-15	5.14841673479839e-14
ENSG00000143614	GATAD2B	193.455160112423	1.05659665218883	0.348043216873606	3.03582026875859	0.00239882310268247	0.00736221432167813
ENSG00000143578	CREB3L4	230.042125969398	-0.803714799911953	0.220057352459988	-3.65229696225709	0.000259905076210776	0.00100439299605874
ENSG00000143549	TPM3	17130.8539799994	-1.05250362794126	0.273112387519154	-3.85373815337265	0.000116328003095471	0.000489321942088424
ENSG00000143575	HAX1	2163.55713060571	-0.579553667284179	0.174623632987926	-3.31887303778779	0.000903815125806446	0.00309831380060794
ENSG00000143603	KCNN3	766.416767933982	3.58352761672286	0.57302750431148	6.25367471850875	4.00905586765626e-10	4.30645968528959e-09
ENSG00000163346	PBXIP1	3494.94438451731	1.45080990094065	0.298798917862658	4.85547240705709	1.20100077994747e-06	7.5255520004933e-06
ENSG00000160688	FLAD1	1415.01613579413	-1.38357712650827	0.20475843037086	-6.75711922582297	1.40762357411364e-11	1.82467666573412e-10
ENSG00000163354	DCST2	25.7788415244837	3.9511537718525	1.04521061173285	3.78024651443399	0.000156673158149496	0.000638825570771178
ENSG00000169241	SLC50A1	707.731759546944	0.846981362884525	0.248536683778965	3.40787263274899	0.000654714469549538	0.00232769383321527
ENSG00000185499	MUC1	148.800816202766	2.82572234358252	0.398492457866499	7.09103092869373	1.3311658767057e-12	1.96590472767146e-11
ENSG00000231064	AC234582.1	71.8151113029793	1.96721047818044	0.563395960706716	3.49170142383128	0.000479954431861048	0.00175985662329914
ENSG00000173171	MTX1	523.600320905978	-0.849316126741847	0.253368753867664	-3.3520949753159	0.000802024995587102	0.00279053275721512
ENSG00000160753	RUSC1	1705.36112702015	-1.46474304989137	0.226068806682634	-6.47919131960405	9.22155149566306e-11	1.0770491287498e-09
ENSG00000116539	ASH1L	4400.04672928582	1.05531680276252	0.24505308950584	4.30648234180853	1.65871163839415e-05	8.34761506732523e-05
ENSG00000235919	ASH1L-AS1	89.8857123441398	1.25830332113463	0.362058606583399	3.47541336748967	0.000510066711410936	0.00185756963641251
ENSG00000132718	SYT11	14917.2668253341	0.895141467635222	0.289240248030935	3.09480258618601	0.00196943933336382	0.00618294850885087
ENSG00000143622	RIT1	2124.17514081326	0.606934151810167	0.166002434872039	3.65617620174074	0.000256005420388159	0.000991154083410929
ENSG00000163479	SSR2	6277.66438431848	-1.19299429975537	0.175687757067339	-6.79042364516105	1.11804738890579e-11	1.47591235635877e-10
ENSG00000254726	MEX3A	4357.81114651489	-1.74021330683248	0.291952315936202	-5.96060798919215	2.51301165868047e-09	2.42135197883496e-08
ENSG00000196189	SEMA4A	50.9716545293735	2.27763991880439	0.665016849154369	3.42493565644332	0.000614945040307816	0.00219845718341245
ENSG00000160785	SLC25A44	2119.21728361131	0.419143097369651	0.125926563974926	3.32847243773848	0.000873236451183658	0.00301008202326364
ENSG00000160781	PAQR6	595.944767192227	4.67257691938697	0.536363850493354	8.71158060911278	2.99666577620577e-18	8.71684991715785e-17
ENSG00000163472	TMEM79	328.223291282436	1.16437176733465	0.218063959514536	5.33958830210563	9.31578877406371e-08	7.0975822484249e-07
ENSG00000163468	CCT3	11776.3614620678	-1.25021486718197	0.224397550115292	-5.57142832682275	2.52659305229324e-08	2.09644354634746e-07
ENSG00000125462	C1orf61	13550.5993315192	-10.7221679716317	1.05774667454679	-10.1368014002274	3.79316697872839e-24	1.94814685298129e-22
ENSG00000116604	MEF2D	2155.80475679257	0.904668912467765	0.233444152227469	3.87531194864223	0.000106488191172448	0.000451813902025975
ENSG00000160818	GPATCH4	1007.61534763795	-1.51155170421017	0.204619692106879	-7.38712725371829	1.50034994491051e-13	2.48893668943374e-12
ENSG00000272068	AL365181.2	171.643076308324	7.3624966172832	0.767180129869379	9.59682912869074	8.24416338950614e-22	3.4178370347594e-20
ENSG00000132692	BCAN	21021.1636102961	4.30537923245853	0.548515610995222	7.84914621599719	4.18879036627475e-15	8.51412345738655e-14
ENSG00000272405	AL365181.3	628.845049558888	4.78479402755153	0.498859387974247	9.59146834337722	8.6840228228857e-22	3.58083657942253e-20
ENSG00000229953	AL590666.2	116.189449844067	3.97391035091733	0.688350099438423	5.77309475826236	7.78286434439136e-09	6.98555027259169e-08
ENSG00000143320	CRABP2	186.070231118244	-1.76923978815512	0.511406932692004	-3.45955378203809	0.000541071211497767	0.00195777756020634
ENSG00000143319	ISG20L2	1850.00941114357	-0.687064849896027	0.159381171371274	-4.31082821129184	1.62644226338372e-05	8.20495725459239e-05
ENSG00000143303	RRNAD1	705.736676670955	0.991187950709912	0.219494679525318	4.51577210369502	6.30864819516105e-06	3.43807878546804e-05
ENSG00000143321	HDGF	13942.4090201279	-0.789332482596158	0.262212108783759	-3.01028234835297	0.00261004936498222	0.00792695694810928
ENSG00000198400	NTRK1	29.5960573126544	4.11345305448239	1.22867036801494	3.3478898503332	0.000814293690519159	0.00283150725784424
ENSG00000027644	INSRR	23.4831566088465	6.04645491307629	1.25181753940077	4.83014075355637	1.36436568678284e-06	8.45708245883255e-06
ENSG00000187800	PEAR1	44.9245125405674	-6.73886761871378	0.678964396991473	-9.92521500180872	3.23404990822555e-23	1.54703231472686e-21
ENSG00000132694	ARHGEF11	3168.21171862534	1.00461670303443	0.200284807719933	5.01594062211264	5.27746269923827e-07	3.53917631147693e-06
ENSG00000158473	CD1D	37.3767174909648	5.80638306914027	0.84951089217616	6.83497189102105	8.202110969925e-12	1.09978071857229e-10
ENSG00000163554	SPTA1	6.3117364052747	8.06466359432259	1.79448068833246	4.49414900185789	6.98487095003338e-06	3.77265013355207e-05
ENSG00000163565	IFI16	3875.80632007521	1.25191613230645	0.279121671935692	4.48519860039706	7.28460516024724e-06	3.91798691285948e-05
ENSG00000163568	AIM2	24.8965943019535	4.96638799133828	1.5489968362655	3.20619634273225	0.00134502179649815	0.00441730038761431
ENSG00000162706	CADM3	951.34968312623	5.77973860159283	0.329478077295634	17.5421037084867	6.83496413687536e-69	5.61663177947733e-66
ENSG00000213088	ACKR1	204.132123734075	6.17077245307057	0.497436089551868	12.4051563259709	2.45034061822055e-35	3.11491089970369e-33
ENSG00000158716	DUSP23	228.177885376414	-1.33259604810005	0.430678425034506	-3.09417879011071	0.00197358513425874	0.00619342885354054
ENSG00000085552	IGSF9	207.64341143328	-2.79889429837702	0.303933806905341	-9.20889428811955	3.29501501434002e-20	1.15045524226024e-18
ENSG00000177807	KCNJ10	1758.39560484223	2.31956337034031	0.579186929645876	4.00486138690754	6.20538573791018e-05	0.000278052035917381
ENSG00000162728	KCNJ9	192.128930097273	5.04107480301228	0.857301610978414	5.88016485500248	4.09858072360707e-09	3.82883653550447e-08
ENSG00000162729	IGSF8	3292.33052987051	1.04786927761451	0.256566035787981	4.08420886418671	4.42272374721759e-05	0.000204465442434658
ENSG00000018625	ATP1A2	3296.26177488381	3.96535546742897	0.831019149510579	4.7716776078678	1.82697774956941e-06	1.10827658950284e-05
ENSG00000132716	DCAF8	1915.55180497061	0.928381127624672	0.257309896910073	3.60802728061848	0.000308534054412596	0.00117787623328014
ENSG00000162735	PEX19	1476.73247674027	0.624707266923119	0.141603811330879	4.41165573900686	1.02583127627756e-05	5.37539326710783e-05
ENSG00000162736	NCSTN	5361.02601796856	1.00370898203653	0.231870853821608	4.32874147610092	1.49963844389355e-05	7.6153566443493e-05
ENSG00000162738	VANGL2	3009.1611209629	1.56318758650375	0.299163281382989	5.22519869175573	1.73968196770952e-07	1.2679234208118e-06
ENSG00000215845	TSTD1	69.7982483320673	-2.95716873638205	0.523728093155022	-5.64638172943444	1.63859798358124e-08	1.40210119019043e-07
ENSG00000162755	KLHDC9	125.453014623032	1.65521211804355	0.354326136113388	4.67143670574124	2.99100268001039e-06	1.74492851583061e-05
ENSG00000143256	PFDN2	2073.36555106501	-1.34339807746655	0.247710268371296	-5.4232635824887	5.85205995958839e-08	4.59556476485219e-07
ENSG00000158796	DEDD	772.403398115313	-0.634937414763038	0.16085571076668	-3.94724819987281	7.90545909677308e-05	0.000345614114302967
ENSG00000158887	MPZ	455.909582817438	-1.6038542386914	0.480667144284719	-3.33672533636161	0.000847716783853963	0.00293398247287844
ENSG00000143252	SDHC	4427.65081218038	0.703639368597543	0.118238203222837	5.95103231796777	2.66456459299071e-09	2.55560511546992e-08
ENSG00000143226	FCGR2A	417.257177239207	5.75964489322782	1.09809127255527	5.24514221830129	1.56161821523437e-07	1.14723095511902e-06
ENSG00000173110	HSPA6	149.405229130247	2.46483270393347	0.625065918058	3.94331642907582	8.0362509473283e-05	0.000350865461189899
ENSG00000118217	ATF6	3399.97270364033	1.03930836332028	0.197270674237035	5.26843823766463	1.37589318930749e-07	1.01892263896929e-06
ENSG00000198929	NOS1AP	658.175626099508	1.19776287217422	0.267858235791409	4.47162981057996	7.76257172282338e-06	4.15756547417232e-05
ENSG00000227094	AL512785.1	11.0347007205379	-5.81582825998654	1.62764940852701	-3.5731455616414	0.000352718560193654	0.0013304428445075
ENSG00000239887	C1orf226	1136.30427119654	1.35867107958268	0.264899242882579	5.12901080727109	2.9126862329682e-07	2.04885348622334e-06
ENSG00000117143	UAP1	2220.15076833157	-2.75122703491723	0.146440020694321	-18.7873985668176	9.57598923336215e-79	1.69487643284946e-75
ENSG00000162733	DDR2	5744.75635566784	1.84983667910193	0.321281489096258	5.75768210084369	8.52767555398949e-09	7.61106620720497e-08
ENSG00000117152	RGS4	995.608447038216	-1.89576945354924	0.454822109028153	-4.1681558919817	3.07073899506081e-05	0.000146373800574589
ENSG00000143248	RGS5	107.586603129107	1.72869158686555	0.446445087366951	3.87212590256294	0.000107890193385686	0.000457424997164411
ENSG00000143149	ALDH9A1	3480.21440747005	0.651150321171994	0.206631865223209	3.15125801370763	0.00162568810824265	0.00522641577232851
ENSG00000143183	TMCO1	4125.73838003123	0.456822406917467	0.138881632117517	3.28929319127614	0.00100439338074275	0.00340505190769263
ENSG00000143179	UCK2	1586.80269658658	-2.13814765947113	0.358113984403699	-5.97057851016734	2.36413782766214e-09	2.28748726983508e-08
ENSG00000188859	FAM78B	517.732553860089	2.73605345871618	0.42461507480033	6.44360886151482	1.16665518464652e-10	1.34404106861629e-09
ENSG00000143157	POGK	3812.18747389576	-0.69644773045927	0.174308834391976	-3.99548154222142	6.45628874458754e-05	0.00028862006552208
ENSG00000143190	POU2F1	1680.80386299273	1.57977080752801	0.341588368116944	4.62477928108831	3.74997505121208e-06	2.14688171070761e-05
ENSG00000143162	CREG1	1149.23799515273	1.61406382937447	0.458206292544646	3.52257019520787	0.000427383846135366	0.00158684442725974
ENSG00000143196	DPT	101.518216742126	4.85696470243884	1.58304190572157	3.06812137119325	0.00215409109673867	0.00669234162096409
ENSG00000143153	ATP1B1	4765.59060516616	1.9830109655266	0.365610248827236	5.42383856001706	5.83325703630743e-08	4.58236296170699e-07
ENSG00000213062	Z99572.1	27.0625212366689	1.86417752541137	0.490782932044596	3.79837480827875	0.000145647963121843	0.000598517432889433
ENSG00000188404	SELL	37.3271280820421	1.84862670687065	0.576527554868079	3.20648456654193	0.00134367512442339	0.00441476809051231
ENSG00000075945	KIFAP3	2262.28068926357	0.932252687583258	0.15344479103066	6.07549256850942	1.23607704745848e-09	1.25124930862174e-08
ENSG00000116132	PRRX1	5339.42945211382	1.64680745497034	0.234530056994596	7.0217330608856	2.19132903729834e-12	3.13949500742202e-11
ENSG00000010932	FMO1	27.4729307804384	-2.70330763681048	0.85617215506375	-3.15743465939883	0.00159163902516683	0.00512913478012094
ENSG00000010165	EEF1AKNMT	1951.74000606274	-0.913136662664169	0.150755162506394	-6.05708386686551	1.38611331029401e-09	1.39331940395609e-08
ENSG00000197959	DNM3	1161.97909504208	-0.873054466222744	0.265096610113031	-3.29334451259295	0.000990030834868164	0.00336230545822606
ENSG00000117586	TNFSF4	262.857900698339	1.817464404864	0.520825317690881	3.48958536217453	0.000483770524449181	0.00177133609119211
ENSG00000234741	GAS5	2343.20506165838	-1.61920181796539	0.256247966459199	-6.31888650801531	2.63454662346064e-10	2.89209366694685e-09
ENSG00000116194	ANGPTL1	314.813838745763	4.52426876578778	0.609013405963791	7.42884921987542	1.09546531575757e-13	1.84251180192002e-12
ENSG00000186283	TOR3A	1755.11817847374	-0.554768426049356	0.156140293790729	-3.55301256697326	0.000380846270622539	0.00142857708522237
ENSG00000116260	QSOX1	6166.67032140266	0.926890314427223	0.240750134572969	3.85000953819318	0.000118113225098495	0.000496105731341964
ENSG00000121454	LHX4	76.1775942943008	1.70083490441931	0.494511308841048	3.43942569969824	0.000582949777070805	0.00209350576254443
ENSG00000143324	XPR1	3476.17700992258	0.905287666502978	0.215468334582194	4.20148820595094	2.65166063944878e-05	0.000128080202703987
ENSG00000135835	KIAA1614	402.056859363165	1.35460980316178	0.242858772424544	5.57776764511425	2.43624769436258e-08	2.02659519882822e-07
ENSG00000153029	MR1	821.5514061977	8.46878857981185	0.485173169183313	17.4551873799355	3.14344480954581e-68	2.49405246975309e-65
ENSG00000135828	RNASEL	503.99180989888	1.56984344969349	0.212808473914069	7.37679012879624	1.62151306417071e-13	2.67642712291994e-12
ENSG00000143333	RGS16	942.420555679593	3.41442394917373	0.603248123458218	5.66006559556288	1.51315146586329e-08	1.30146954888092e-07
ENSG00000261504	LINC01686	24.9813703894602	4.20470157987064	0.848565657566594	4.95506923050402	7.23045403263293e-07	4.7330161262262e-06
ENSG00000135824	RGS8	35.9995082078486	3.5494489445539	0.964579992634626	3.67978702819559	0.000233428820303589	0.000912963407507271
ENSG00000135838	NPL	182.55606607235	3.47831525460855	0.420264854133718	8.27648379443558	1.26865765908795e-16	3.13203262638998e-15
ENSG00000135829	DHX9	12847.2337006284	-1.03673896576683	0.164409032012781	-6.30585164984266	2.86613464915562e-10	3.13435799155996e-09
ENSG00000058085	LAMC2	62.1573023593892	-3.65433839566584	0.551355531229468	-6.62791645078271	3.40458064126357e-11	4.21387821273983e-10
ENSG00000157064	NMNAT2	531.966442003622	-3.69435031725229	0.401795642816063	-9.19460024842409	3.7639147569564e-20	1.30624305645264e-18
ENSG00000232860	SMG7-AS1	64.0275436992788	2.28262447475009	0.477246122161178	4.78290837527054	1.72776893901877e-06	1.05058761939437e-05
ENSG00000116698	SMG7	4447.65582149954	0.561319148157727	0.186880311319452	3.00362913671635	0.00266780304268713	0.00807889973798211
ENSG00000162704	ARPC5	9543.00818665768	-0.686186694563324	0.223794162809626	-3.06615099316526	0.00216833784264321	0.00673296699343828
ENSG00000143344	RGL1	2190.28618729669	1.61602657898213	0.211584234992171	7.63774569046662	2.21057937734361e-14	4.09856735643024e-13
ENSG00000198756	COLGALT2	4147.09015659546	1.37708037900124	0.382511990380591	3.60009728748915	0.000318098140357677	0.00121197551109286
ENSG00000198860	TSEN15	2198.42419620439	-0.719978452688855	0.225316327307783	-3.19541180744244	0.00139631450231646	0.00456166411810298
ENSG00000135842	NIBAN1	4097.96294866696	-3.00037521170502	0.494447686455939	-6.06813479745623	1.29404276321852e-09	1.30762538159398e-08
ENSG00000116679	IVNS1ABP	4447.33025619445	-1.96866809442453	0.269566151174329	-7.3030982779117	2.81215617093737e-13	4.49651850848492e-12
ENSG00000162670	BRINP3	290.703817395962	-5.52937973848661	1.72251105989288	-3.21006922233084	0.00132703010494269	0.00436631426921583
ENSG00000116741	RGS2	531.825864431517	-2.54000299470132	0.373244935471072	-6.80519078308614	1.00915411530287e-11	1.33907883731278e-10
ENSG00000116747	RO60	3947.09181736933	0.762913492216232	0.259731386891525	2.93731728516453	0.00331065195541033	0.00976725103757356
ENSG00000023572	GLRX2	471.830273743839	-1.43072554605941	0.298594467075024	-4.79153401626806	1.65510951933827e-06	1.0085385309972e-05
ENSG00000162630	B3GALT2	147.839218680076	8.00301477411638	1.49945300520856	5.33728949578067	9.43463381962153e-08	7.18099535414065e-07
ENSG00000000971	CFH	528.757720673117	4.34192043720874	0.46626361632938	9.31215794058762	1.25261078307675e-20	4.51037895270939e-19
ENSG00000177888	ZBTB41	1279.37541447782	1.11800977862516	0.251330266800536	4.44836904387822	8.6524776153549e-06	4.5988648059991e-05
ENSG00000143355	LHX9	41.7635590847673	3.54206806266775	0.795984905835196	4.44991863124741	8.59028294414748e-06	4.57000847826172e-05
ENSG00000116833	NR5A2	54.2096353486876	4.86466451725993	1.64373367709737	2.95952111040903	0.00308117590916078	0.00915243693440231
ENSG00000260088	DDX59-AS1	12.8072214273471	3.12762085170218	0.916355499738375	3.41310861624678	0.000642263386423492	0.00228865390401396
ENSG00000163362	INAVA	856.231173885416	-1.55704408563601	0.303844639597598	-5.12447442778029	2.98368839084449e-07	2.09303921295551e-06
ENSG00000116857	TMEM9	3921.76596736157	0.807716581735358	0.239741973389379	3.36910792180516	0.000754118953923814	0.00263620829699681
ENSG00000081277	PKP1	45.9686705894115	-3.5448876766867	0.985177074551383	-3.59822388102253	0.000320397764360173	0.00121972735939166
ENSG00000235121	AL645504.1	15.2335035834983	4.17221136826998	0.990036578349948	4.21419921193581	2.50665966450066e-05	0.000121627440363761
ENSG00000198892	SHISA4	2204.4610422285	1.36206561394278	0.282372201611641	4.82365334182607	1.40952309724441e-06	8.71117833588412e-06
ENSG00000134375	TIMM17A	2960.10900752706	-0.95773005961233	0.197581768636302	-4.84725927003553	1.25178787271052e-06	7.80764086831019e-06
ENSG00000133067	LGR6	206.830510435824	4.08863117240273	0.691118389019145	5.91596351271369	3.29938353295357e-09	3.1202431446662e-08
ENSG00000077157	PPP1R12B	1145.41805782239	1.68492607954592	0.254472187654054	6.62125828004638	3.56154045123506e-11	4.39396698351032e-10
ENSG00000183155	RABIF	717.902710889419	-0.770801730705478	0.184076784090709	-4.1873924216627	2.82177696533142e-05	0.000135545440908791
ENSG00000117153	KLHL12	1899.14054803275	0.552506800845714	0.156501774088365	3.53035487338153	0.000415002620486902	0.00154536256591409
ENSG00000159348	CYB5R1	1628.82341910757	1.50380661871207	0.159143410887477	9.44938034396748	3.40842438458224e-21	1.31364215519016e-19
ENSG00000133048	CHI3L1	3975.68390585301	4.28284297655525	0.925315523051647	4.62852169866408	3.68285280353438e-06	2.11160628349172e-05
ENSG00000122176	FMOD	234.516619751879	7.39889870221673	1.10446098373839	6.69910373580864	2.09701696197464e-11	2.66281806170389e-10
ENSG00000188783	PRELP	876.963395585556	3.58637294758751	1.09196657311501	3.28432484646193	0.00102227018453604	0.00345954032592878
ENSG00000058673	ZC3H11A	7105.32547610485	0.736041366238927	0.181961010065051	4.04504990368977	5.2311979628705e-05	0.000237874770608078
ENSG00000257315	ZBED6	839.394085591938	1.49287840394817	0.320457311493738	4.65858743240859	3.18386575640011e-06	1.84620885052949e-05
ENSG00000182004	SNRPE	3687.53412278941	-1.24308905255351	0.286611400362217	-4.33719332511724	1.44313684116747e-05	7.35277581453105e-05
ENSG00000143845	ETNK2	847.402936619904	1.23789750125566	0.175998028795817	7.03358730620672	2.01289922883446e-12	2.90374911324464e-11
ENSG00000143850	PLEKHA6	1043.88472079712	4.26262594891019	0.26022236057046	16.3807058684951	2.62677010058534e-60	1.23345618866057e-57
ENSG00000170382	LRRN2	593.562026791333	4.13207971157061	0.836671186537061	4.93871401102394	7.86394428540771e-07	5.10989816613798e-06
ENSG00000240219	AL512306.2	6.74558911838631	4.80215251788151	1.40153055608243	3.42636305504785	0.000611722139863077	0.00218795503126217
ENSG00000163531	NFASC	3117.49504562836	1.57276687664822	0.321962692248758	4.88493516333579	1.03462894326219e-06	6.56529987741856e-06
ENSG00000184144	CNTN2	501.51481530095	2.24634330236046	0.567616933958958	3.95749874249327	7.57386860836571e-05	0.000332697867143732
ENSG00000133059	DSTYK	2293.19991374973	0.774024641097806	0.217984858078878	3.55081838215444	0.000384035327055257	0.00143913173293394
ENSG00000133069	TMCC2	783.209678695413	1.13160881498029	0.27930252065854	4.05155246115283	5.08789148373241e-05	0.000232046174725865
ENSG00000162873	KLHDC8A	9260.34536050159	2.38384157862523	0.382270861353887	6.23600127454755	4.48897442631137e-10	4.78844749999992e-09
ENSG00000186007	LEMD1	153.470530018153	3.10194799005336	0.563081072300792	5.50888343196933	3.61116929693393e-08	2.93913669448719e-07
ENSG00000117266	CDK18	437.20630960304	3.14148271790651	0.517983207276957	6.06483506371049	1.32089133971064e-09	1.33183123730947e-08
ENSG00000117280	RAB29	1225.23991047295	1.50444707432604	0.266885571041023	5.63704912355411	1.72988778422928e-08	1.47473093839687e-07
ENSG00000133065	SLC41A1	2605.31819301583	0.775946534879373	0.24364116273507	3.18479244709203	0.00144857861938206	0.00471374625622017
ENSG00000162894	FCMR	12.9742344374231	-4.06773914892622	1.03001252961684	-3.94921326873511	7.84084705600394e-05	0.000342984885763488
ENSG00000123836	PFKFB2	798.376550842623	1.69040320096089	0.273969463998138	6.17004237002261	6.82716955591491e-10	7.13435409766314e-09
ENSG00000117335	CD46	3257.30204111796	1.45155229112284	0.288574248956812	5.03008253983214	4.90268733880507e-07	3.30809187620427e-06
ENSG00000203709	MIR29B2CHG	44.4009400433878	2.10271995232432	0.704824814242933	2.98332281984551	0.00285137073481491	0.00855485581397265
ENSG00000174059	CD34	1306.39086119589	-4.66228135299441	0.592661475080404	-7.86668536597878	3.64160984365334e-15	7.45460862033983e-14
ENSG00000196878	LAMB3	947.395047723862	3.28525251544614	0.460534876915464	7.13355856444544	9.7806665686733e-13	1.46983932406548e-11
ENSG00000123689	G0S2	108.776715440939	1.77441610698661	0.573718367044448	3.09283475815433	0.00198254492175212	0.00621815377652597
ENSG00000117597	UTP25	734.439676509806	-1.21426530450477	0.201187368284214	-6.03549474731136	1.58476384766706e-09	1.57852083857019e-08
ENSG00000143469	SYT14	379.9972957274	2.32096037862422	0.298370469316667	7.77878716998946	7.32231275088938e-15	1.44122407258523e-13
ENSG00000203706	SERTAD4-AS1	68.7400590533759	-2.37138120236339	0.523013547272932	-4.53407223336396	5.78572281996141e-06	3.18859152968844e-05
ENSG00000082497	SERTAD4	650.405846489236	-2.03010216040637	0.607312590485526	-3.34276317041834	0.000829486596634117	0.00287781319390145
ENSG00000054392	HHAT	322.803463598683	2.19963216656192	0.319670474554985	6.88093628172585	5.94604450223941e-12	8.11953582216246e-11
ENSG00000082512	TRAF5	445.308765284334	-1.24913950232179	0.322060930941158	-3.87858129414032	0.000105067416262692	0.000446279523867135
ENSG00000153363	LINC00467	440.551136330379	1.69181553953844	0.290801299177636	5.81777159979259	5.96373125792068e-09	5.44954299100464e-08
ENSG00000143493	INTS7	1486.64206529951	-0.916149010763758	0.211752583821337	-4.32650688001401	1.51492590225948e-05	7.68450839618349e-05
ENSG00000143476	DTL	2116.39910816124	-2.56037081110784	0.772735848576385	-3.31338427720783	0.00092174241896034	0.00315131817501612
ENSG00000226251	LINC02608	6.46755798460574	5.21814212712432	1.72527376260204	3.02452992692265	0.00249019833645072	0.00760612949998601
ENSG00000066027	PPP2R5A	1191.64658382109	-0.778327060180848	0.235051525850767	-3.3113040103173	0.000928622635045812	0.0031729548871056
ENSG00000237980	LINC02773	6.68625216510585	-5.75343907244396	1.78013827637557	-3.23201806780886	0.00122919283772631	0.00407118151766872
ENSG00000123685	BATF3	189.149339452719	-1.14074456100071	0.386509034943938	-2.95140464482588	0.00316332202261807	0.00936742296247352
ENSG00000198468	FLVCR1-DT	160.886004961966	2.04599400632403	0.316614432250933	6.46209963259817	1.03260071110482e-10	1.19632979666721e-09
ENSG00000174606	ANGEL2	1741.3309292601	-0.801208121311393	0.148390139951639	-5.39933530335984	6.6888257055039e-08	5.20118927536124e-07
ENSG00000136643	RPS6KC1	1467.33845011058	0.610284425018129	0.194720520939426	3.13415567128632	0.00172349395824241	0.00549624594691596
ENSG00000230461	PROX1-AS1	160.126202545188	7.36665202522888	1.45722269215453	5.05526853574944	4.2978559707081e-07	2.92399077557725e-06
ENSG00000117707	PROX1	2522.20807141269	3.1955360848817	0.274323358816485	11.6487932295238	2.32731133702005e-31	2.10823254147615e-29
ENSG00000152104	PTPN14	4776.42432200131	0.792114099256082	0.243549826756434	3.25236979145236	0.00114447019095478	0.0038228949261459
ENSG00000082482	KCNK2	465.316271903864	-1.16519274507982	0.357159985941217	-3.26238322025131	0.00110479681631249	0.00370341928125496
ENSG00000162814	SPATA17	86.398454678187	2.2515403141385	0.423972137562719	5.31058556602774	1.09273564755973e-07	8.23272904869082e-07
ENSG00000067533	RRP15	1366.51061522482	-0.961494049633835	0.211840332585854	-4.53876765532438	5.65839408347381e-06	3.12665680755641e-05
ENSG00000228536	LYPLAL1-AS1	11.4363037030502	2.50397004292527	0.752947883618743	3.32555558943992	0.00088242501875517	0.00303675101055006
ENSG00000136628	EPRS1	6916.92483899706	-0.648388789651924	0.184094294696589	-3.52204717001442	0.00042822794064155	0.00158916270861114
ENSG00000116141	MARK1	1043.40018294807	-1.07596044867379	0.217887637291268	-4.93814363242404	7.88697457005115e-07	5.12197002208035e-06
ENSG00000162817	C1orf115	122.636727726153	-3.41720677359804	0.661729766920671	-5.16405176919856	2.41660813042263e-07	1.72094510903418e-06
ENSG00000238078	LINC01352	8.46500929843547	4.11114298742334	1.25304126621169	3.28093184021985	0.00103464743961956	0.00349423204729289
ENSG00000136630	HLX	81.6432288177473	3.03961760659739	0.421097644334107	7.21832013903573	5.26336914728001e-13	8.13330159232813e-12
ENSG00000234754	LINC02817	15.2745008472764	8.32366436849808	1.56999899245159	5.30170045236811	1.14728981231885e-07	8.60149602204119e-07
ENSG00000143507	DUSP10	525.835246740272	1.11582099708781	0.22741556184817	4.90652877058946	9.27023960323081e-07	5.93156126336868e-06
ENSG00000143512	HHIPL2	133.055743975249	4.55060626669611	0.661059850352291	6.88380373467094	5.82751506519203e-12	7.97651957971466e-11
ENSG00000225265	TAF1A-AS1	84.8014070961129	2.5394426169546	0.414652591486244	6.12426563608935	9.11027994904042e-10	9.36214521426847e-09
ENSG00000186063	AIDA	2892.87642396348	-0.67338526314311	0.214070713971692	-3.14562067201847	0.00165734808128108	0.00531631423423902
ENSG00000154309	DISP1	426.538179269686	1.11586640658467	0.333556987948043	3.34535460776641	0.000821774311486382	0.00285493056515026
ENSG00000187554	TLR5	35.0886799422889	2.90887543404491	0.859368934898994	3.38489712149859	0.000712049365176502	0.00250395557593199
ENSG00000143502	SUSD4	440.097786599471	1.73312296706216	0.540974457827648	3.2037057239666	0.00135671072298526	0.00445124155499327
ENSG00000143771	CNIH4	1864.50701448025	-0.681714657479386	0.217677182072892	-3.13176903057807	0.00173756510382716	0.00553811268513077
ENSG00000162923	WDR26	6250.22642618501	0.716215237568689	0.140993027589166	5.07979188627426	3.77848564786733e-07	2.60452894762671e-06
ENSG00000185842	DNAH14	24.7722312727594	-7.10924013402256	0.803999391388696	-8.8423451686241	9.37301359378127e-19	2.90651846063764e-17
ENSG00000143815	LBR	4592.60848560024	-1.38499963832136	0.215846392842424	-6.41659848970684	1.39352809255141e-10	1.59204011328279e-09
ENSG00000143819	EPHX1	4435.71231405491	1.85181385471373	0.236998435090058	7.81361216165857	5.5571916659094e-15	1.1138103052344e-13
ENSG00000242861	AL591895.1	50.5973134514436	3.75750179329725	0.673065905326256	5.58266547683154	2.36860064870912e-08	1.97460624370102e-07
ENSG00000196187	TMEM63A	1503.03109772129	1.34627129636188	0.274656646740554	4.90165198016707	9.50340853925759e-07	6.06557356670674e-06
ENSG00000143811	PYCR2	1237.59875966158	1.36777301214904	0.265705415618931	5.14770468250701	2.63693202015801e-07	1.86744133123471e-06
ENSG00000185155	MIXL1	3.21769234024017	-6.83539885349618	1.9784953901008	-3.45484699519463	0.000550605191401404	0.0019885221863059
ENSG00000183814	LIN9	615.856226548451	-1.38777763829509	0.462246743523839	-3.00224427264897	0.00267997034395284	0.00811147561747052
ENSG00000203685	STUM	186.494450996187	3.64674678176829	1.10717543717926	3.29373887760648	0.000988642955187128	0.00335858345724208
ENSG00000143801	PSEN2	879.028448420833	1.25606801917347	0.26442127279212	4.75025328299117	2.03162023985792e-06	1.22306515172399e-05
ENSG00000163050	COQ8A	857.090019072913	1.75778919365651	0.338719591649839	5.18951143361579	2.10846558057817e-07	1.51842518133093e-06
ENSG00000143776	CDC42BPA	4471.42591915883	1.30611885431742	0.225673249283058	5.7876547551242	7.13759202270502e-09	6.44540246665698e-08
ENSG00000162910	MRPL55	838.34004212449	-0.797657111537946	0.267256282781085	-2.98461500413565	0.0028393544442408	0.0085265865841212
ENSG00000143774	GUK1	7495.69184409601	1.17313132274781	0.189166324747026	6.20158648383452	5.58967891828126e-10	5.88887006550977e-09
ENSG00000198835	GJC2	110.098765586735	2.69439170116524	0.471009183153723	5.72046532750057	1.06232706135465e-08	9.33654826383086e-08
ENSG00000203684	IBA57-DT	10.3081380797616	2.94768591233609	0.985467720859026	2.99115420012602	0.00277925112470607	0.00836684405709302
ENSG00000162913	OBSCN-AS1	22.2026809164587	6.34655946725734	1.19350682350136	5.31757283853527	1.05160592214482e-07	7.93584803628408e-07
ENSG00000154358	OBSCN	486.547300278355	1.33088705792147	0.362030590212983	3.67617293648724	0.000236759055518855	0.000924260113409117
ENSG00000181218	H2AW	324.340899132116	-6.19626844457517	0.426420276794419	-14.5308954141561	7.72046048381466e-48	1.83134098218651e-45
ENSG00000196890	H2BU1	27.2547939736819	-4.72217715141006	1.15817482341894	-4.0772576436001	4.55699888320998e-05	0.000210124223053664
ENSG00000116574	RHOU	1356.40618018721	1.55325288824672	0.342176397203716	4.53933380835144	5.64322380996885e-06	3.12015793307877e-05
ENSG00000168118	RAB4A	1149.59285475137	-0.934642055535137	0.187452536878815	-4.98601977384476	6.16358391488293e-07	4.07757050884248e-06
ENSG00000143632	ACTA1	168.76492369989	-2.03273227910659	0.660141897208532	-3.0792353700048	0.00207532650854468	0.0064757256513515
ENSG00000135776	ABCB10	1061.61309833601	-0.688408726409831	0.231721445731614	-2.97084598379022	0.00296980676311882	0.00885936520324139
ENSG00000135763	URB2	1225.85334355407	-1.03512792223334	0.180152240379443	-5.74585095391052	9.14598442600815e-09	8.12195892157552e-08
ENSG00000143641	GALNT2	10604.559969995	0.563754800194253	0.167817343609585	3.35933574008769	0.000781300830963124	0.00272501907224959
ENSG00000135744	AGT	1583.17542693144	4.58744789420066	0.869250633199243	5.27747431982505	1.30976552249932e-07	9.71828278206603e-07
ENSG00000182118	FAM89A	327.142228168082	-6.53588712750762	1.51307420253549	-4.31960780016956	1.56306741505676e-05	7.91300729439844e-05
ENSG00000116906	GNPAT	2542.83869865149	-0.636234839776214	0.154379816356374	-4.12123070743597	3.76853799950579e-05	0.000176491534359106
ENSG00000116903	EXOC8	736.043690961212	0.904783390176994	0.22012535636575	4.11030971222437	3.9512878380288e-05	0.000184412133600821
ENSG00000135766	EGLN1	2443.3715754737	0.637463499749527	0.213027948420416	2.99239374211818	0.00276799006603946	0.00834058190538265
ENSG00000116918	TSNAX	1348.98536298346	0.822057476902597	0.205908431859422	3.99234489563706	6.54231246730481e-05	0.000292011770242903
ENSG00000183780	SLC35F3	65.537957332266	-7.46559968270045	0.63943876168146	-11.6752379275054	1.70587773404163e-31	1.57002163130255e-29
ENSG00000168275	COA6	487.654635465394	-0.883427336843727	0.295558270351249	-2.98901240622987	0.0027988076716266	0.00842131106531404
ENSG00000173726	TOMM20	9145.60772332118	-0.63300084767307	0.212499313785351	-2.97883713785766	0.00289344524767354	0.00866301648714645
ENSG00000054267	ARID4B	3180.62835295989	0.497808977306187	0.166387481949996	2.99186556267372	0.00277278339376797	0.0083528375369478
ENSG00000152904	GGPS1	2139.82446729296	0.721148621485386	0.145815632795075	4.94561939390179	7.59021319109144e-07	4.94040213051833e-06
ENSG00000162885	B3GALNT2	1155.61534058431	-0.749955730094619	0.216173244839703	-3.46923473647595	0.000521943204563548	0.00189548789910792
ENSG00000168243	GNG4	1989.89458325456	-4.06895968442864	0.513499575823157	-7.92397866717992	2.30029104983158e-15	4.85127376403069e-14
ENSG00000186197	EDARADD	39.5333494519873	-2.15012374739539	0.673418638713499	-3.19284858450457	0.00140876795636322	0.004599736328645
ENSG00000119285	HEATR1	2465.62970749866	-0.895874580001007	0.206755423706414	-4.33301610154189	1.47080348297027e-05	7.48379419276051e-05
ENSG00000133019	CHRM3	1094.15918066679	3.37324877164167	0.35326460730841	9.54878779774486	1.31222659816883e-21	5.306330720082e-20
ENSG00000155816	FMN2	1454.43107651367	1.65299608427366	0.292440640376413	5.65241575912984	1.58208342562083e-08	1.35778282506937e-07
ENSG00000117009	KMO	12.9821112551704	4.7870347368157	1.20431363109927	3.9749070451409	7.04067496471889e-05	0.0003116308421845
ENSG00000203668	CHML	1580.94948915384	-1.42821409936073	0.315074178462399	-4.53294556326573	5.81668093739668e-06	3.20214633237357e-05
ENSG00000180287	PLD5	1343.55838546543	3.7466324649311	0.42428310895281	8.83050111086984	1.04207792784635e-18	3.18512155849753e-17
ENSG00000272865	AL591686.2	22.2358750566284	5.9643554575514	1.49924450092993	3.97824067645532	6.94270770572606e-05	0.000307912030842427
ENSG00000224525	AL591686.1	13.5391848191174	6.08332682032817	1.74219734525013	3.49175530367645	0.000479857632835993	0.00175980941567156
ENSG00000054282	SDCCAG8	79.8040578834357	1.11808669141858	0.315170579201251	3.54756048058861	0.000388816469588963	0.00145616950754049
ENSG00000035687	ADSS2	1666.34463847697	-1.31418048974444	0.186020492524898	-7.0647081507353	1.60953910858252e-12	2.35434744751272e-11
ENSG00000203667	COX20	205.929879334792	1.18515882686828	0.363160257976387	3.26345959073898	0.00110060878376467	0.0036915317063617
ENSG00000153187	HNRNPU	24699.1618074969	-0.886530808652076	0.272388055222958	-3.25466110445418	0.00113527749128741	0.00379453802978384
ENSG00000162851	TFB2M	698.256913042171	-0.851304030684881	0.241209715100733	-3.52931070926957	0.000416643645988128	0.00155097130731934
ENSG00000197472	ZNF695	40.1093323803297	-2.42503122589069	0.575336887244421	-4.2149760942765	2.49804648419898e-05	0.000121286245104314
ENSG00000277462	ZNF670	182.927499388488	-1.70494433612669	0.302526136406732	-5.63569269213314	1.74356061270772e-08	1.48473671864515e-07
ENSG00000221953	C1orf229	37.4534061376248	2.33173740328141	0.499907938786799	4.66433361498556	3.09618728830219e-06	1.79944868190313e-05
ENSG00000196418	ZNF124	231.939520716899	-1.57233630048477	0.287073930206027	-5.47711280977808	4.32321622343568e-08	3.47685711586968e-07
ENSG00000162714	ZNF496	2447.11906467865	-0.858299394860233	0.111780315577644	-7.67844848553902	1.61026886353684e-14	3.04943837704684e-13
ENSG00000175137	SH3BP5L	2173.6715145308	-0.652822738436614	0.112329516217635	-5.81167586595666	6.1850509869784e-09	5.64058018863995e-08
ENSG00000015171	ZMYND11	3142.52508342245	-0.688407493699282	0.166188717109286	-4.14232389342402	3.4380434230683e-05	0.000162135562864067
ENSG00000107929	LARP4B	2471.1512522908	-1.12431696835541	0.198227086076341	-5.67186347037564	1.41252531841664e-08	1.22045794410246e-07
ENSG00000107937	GTPBP4	2247.48783125934	-2.05226506255906	0.174598127444415	-11.7542214948005	6.71770326701969e-32	6.39918625920296e-30
ENSG00000067064	IDI1	3583.7210976225	-0.910147432801317	0.264782015170463	-3.43734612116831	0.000587444402281486	0.00210800191080703
ENSG00000047056	WDR37	869.253215519676	-0.848483643830109	0.140893210971123	-6.02217550428324	1.7208814303153e-09	1.70450972148621e-08
ENSG00000067057	PFKP	4997.65379257341	-2.11609071671968	0.359573930335154	-5.88499481802617	3.98066464252082e-09	3.72321596584397e-08
ENSG00000107959	PITRM1	1729.81630788889	-1.55243701245098	0.196535580811464	-7.89901251489026	2.81121658104535e-15	5.84311493344828e-14
ENSG00000165568	AKR1E2	4.16285167154653	-8.42850372467389	2.12869971541022	-3.95946110372343	7.51190772498674e-05	0.000330417673187192
ENSG00000196139	AKR1C3	85.5229672940088	2.96297311978341	0.471488248734166	6.28429897826359	3.29336368957574e-10	3.57101814954987e-09
ENSG00000173848	NET1	1034.43216398568	-2.00017451150061	0.343215528288995	-5.82775063084097	5.61794407725507e-09	5.15403808905749e-08
ENSG00000196372	ASB13	751.059715219433	-0.875328752793261	0.171304527353286	-5.10978178053664	3.22531122701616e-07	2.24542166482345e-06
ENSG00000108021	TASOR2	2254.16908114571	-0.784488396362756	0.234793245032994	-3.34118810041796	0.000834206857751669	0.00289157360500274
ENSG00000057608	GDI2	7560.70954967078	-2.25120559241193	0.189925784325602	-11.8530804040411	2.07423219914842e-32	2.05715554612957e-30
ENSG00000134461	ANKRD16	276.612685086003	-1.28472735562656	0.275346313192197	-4.66586002453498	3.07328869845357e-06	1.78794689412688e-05
ENSG00000134452	FBH1	1781.74763010774	-0.838830842160241	0.142151100529187	-5.90098028814071	3.61348082051658e-09	3.40608685781508e-08
ENSG00000134453	RBM17	2421.68780861138	-1.74624151413982	0.145374429273987	-12.0120266188539	3.07222552394532e-33	3.24260720552559e-31
ENSG00000170525	PFKFB3	2774.40411692715	-2.90792779176419	0.218443433863901	-13.3120402857974	1.9702681298973e-40	3.21517017026999e-38
ENSG00000065675	PRKCQ	153.777202634734	-3.34557443560081	0.302649741890586	-11.0542781721925	2.09011337302898e-28	1.52671170158806e-26
ENSG00000237943	PRKCQ-AS1	117.553407694343	-2.19325437363123	0.455078533340541	-4.81950743211608	1.43913092154686e-06	8.87271258678233e-06
ENSG00000223784	LINP1	31.5537907896002	-3.2409293574055	0.954857477084107	-3.39414984454275	0.000688420135005665	0.00243054455828531
ENSG00000198879	SFMBT2	760.765482841137	-0.613342560910953	0.134659789256775	-4.55475657801161	5.24462749172843e-06	2.9232953962495e-05
ENSG00000151657	KIN	403.396429019098	-1.16338694322808	0.228215893595007	-5.09774724670419	3.43719326183803e-07	2.38068572431159e-06
ENSG00000165629	ATP5F1C	3992.99366590815	-1.05609063397287	0.180456663077422	-5.85232274587594	4.84754766664216e-09	4.48661400892073e-08
ENSG00000107485	GATA3	190.827034573167	-1.93493662088859	0.568979885091069	-3.40071182055741	0.000672106414713831	0.00238025188489311
ENSG00000225383	SFTA1P	19.6408766479234	-1.97198834812214	0.546089779511602	-3.61110649220682	0.000304893428171121	0.00116571832648543
ENSG00000148429	USP6NL	1510.34106180838	-1.63278419492131	0.188876731909418	-8.64470799772396	5.3943067283772e-18	1.53622843470886e-16
ENSG00000134463	ECHDC3	62.8683390113658	-12.4660684519779	1.50821801555084	-8.26542868699583	1.39193632145142e-16	3.41804299042429e-15
ENSG00000148426	PROSER2	27.2187474106072	-8.48749302032747	1.47562945556293	-5.75177798757724	8.83097223224135e-09	7.86346130385608e-08
ENSG00000151461	UPF2	1426.64277333397	-1.21764036720515	0.168104049053204	-7.24337322071149	4.37660356189665e-13	6.81334718238701e-12
ENSG00000065665	SEC61A2	673.804914258565	-0.609495297508394	0.190610851056674	-3.1975897181592	0.00138581294864174	0.00453250463899045
ENSG00000165609	NUDT5	1345.14658676717	-1.61177869323207	0.150201387899656	-10.730784287485	7.29741653333421e-27	4.74311460495726e-25
ENSG00000151465	CDC123	1796.63378943989	-1.85758187596944	0.162086631587908	-11.4604261793298	2.08486361686919e-30	1.78329468254807e-28
ENSG00000183049	CAMK1D	1119.25787250904	-3.17709683276108	0.317780236326374	-9.99777981629438	1.55851952721665e-23	7.67879567488821e-22
ENSG00000151468	CCDC3	122.691462811566	-4.42611931235505	0.577798453094359	-7.66031699920843	1.85474702778104e-14	3.49515760542293e-13
ENSG00000065328	MCM10	1359.88411321431	-3.45519495868316	0.782329288526328	-4.41654813306518	1.00289576633235e-05	5.26240106899452e-05
ENSG00000272055	RNU6-6P	13.2085303102572	-3.01985224318173	0.892350396491866	-3.38415520971784	0.000713976299962313	0.00250845635758633
ENSG00000086475	SEPHS1	3043.77709500406	-1.64738422700324	0.232872830766839	-7.07417959226277	1.5033548775523e-12	2.20182637667734e-11
ENSG00000165626	BEND7	278.785336483196	-1.17009183211264	0.279169419274758	-4.19133240006146	2.77321010784964e-05	0.000133323843233415
ENSG00000165630	PRPF18	193.640606536694	-1.44954780708976	0.259275776853064	-5.59075677906944	2.26082078197681e-08	1.89023348010554e-07
ENSG00000065809	FAM107B	980.908152527456	-2.70098960494563	0.299751393152098	-9.01076581010287	2.04622558799946e-19	6.67824178074887e-18
ENSG00000187522	HSPA14	1047.20728980496	-1.63479421754755	0.233149126736355	-7.01179644303869	2.35277348519849e-12	3.36660230851567e-11
ENSG00000272853	AC069544.1	28.6943986198112	-2.39684875331048	0.559992672764027	-4.28014306237267	1.8677321354124e-05	9.30187201378872e-05
ENSG00000152455	SUV39H2	764.637536895179	-2.28134020588907	0.335937123521329	-6.79097380478769	1.11379149918627e-11	1.47198326276719e-10
ENSG00000152457	DCLRE1C	368.494931532939	-1.1508136625106	0.267342596178711	-4.30464010958178	1.67257411771957e-05	8.41369870454954e-05
ENSG00000176244	ACBD7	252.278296508982	-1.83891379590008	0.439442575642639	-4.18465095970927	2.85604598833707e-05	0.00013704851333816
ENSG00000152464	RPP38	127.913150759603	-1.93437405139212	0.313586100282864	-6.16855801212891	6.89155662611949e-10	7.19454747778509e-09
ENSG00000152465	NMT2	884.104821689501	-1.9244260777877	0.155773136672531	-12.3540304759559	4.63308019381922e-35	5.73131947202078e-33
ENSG00000148468	FAM171A1	1815.82194764319	-1.81995994462932	0.193698557655799	-9.39583632761676	5.67650428295909e-21	2.11344153797097e-19
ENSG00000077943	ITGA8	36.5123057316663	-4.73094726676907	0.722324648973677	-6.54961349234183	5.76861871995197e-11	6.9492224150458e-10
ENSG00000148481	MINDY3	529.124852225042	-1.27289248056446	0.202414443096471	-6.28854572377427	3.20453688461964e-10	3.48290926680271e-09
ENSG00000165983	PTER	51.8231287805333	-11.5114969985707	1.51886558554733	-7.57900969520123	3.4820249234208e-14	6.29363012277999e-13
ENSG00000148484	RSU1	1962.24029592807	-1.10948878764592	0.297076933456211	-3.7346850687398	0.000187950236212399	0.000751180647040314
ENSG00000107611	CUBN	394.965172065165	3.03460018122414	0.449116967067357	6.75681482496522	1.41058281659284e-11	1.82748310962751e-10
ENSG00000107614	TRDMT1	389.082291478095	-1.02518470011462	0.214753508986082	-4.77377391854893	1.80805345414113e-06	1.09766495847845e-05
ENSG00000148488	ST8SIA6	5.4017244031837	4.1440110019961	1.38513924856995	2.99176491192094	0.00277369767786726	0.00835392491383388
ENSG00000165996	HACD1	189.315731497603	-1.52706212899538	0.293826345223032	-5.19715864088446	2.0235766508605e-07	1.45957602381346e-06
ENSG00000136738	STAM	704.003468211317	-1.29639705720192	0.165405933850394	-7.83766958671801	4.58984839486856e-15	9.29646317936009e-14
ENSG00000240291	AL450384.2	27.6355643698153	-3.04324631317555	0.784251222886312	-3.88044828540448	0.00010426411330154	0.000443522459411192
ENSG00000241058	NSUN6	135.667384685423	-2.17779385304533	0.304627681295217	-7.14903466351376	8.73902629708035e-13	1.32200036863591e-11
ENSG00000165997	ARL5B	1872.89346620432	-1.21477761121134	0.239821927710877	-5.06533169342148	4.07689844383965e-07	2.79133796062992e-06
ENSG00000204740	MALRD1	6.52744384225672	-3.7845945968302	1.24650988438904	-3.03615289716308	0.00239617821821771	0.00735704091579548
ENSG00000120594	PLXDC2	545.325403866624	2.63909308636685	0.403138142272167	6.54637408282034	5.89508082846334e-11	7.09042941882451e-10
ENSG00000078403	MLLT10	904.872447988531	-1.03573651835371	0.279307685422405	-3.70822778036824	0.000208714872492472	0.000825282780749146
ENSG00000148444	COMMD3	174.763017590316	-1.15957675942103	0.340778180018756	-3.40273182795099	0.000667157287648901	0.00236527304029485
ENSG00000150867	PIP4K2A	1675.37799358824	-1.78294151456404	0.190563243270751	-9.35616692895415	8.26819067866006e-21	3.02934393830079e-19
ENSG00000165312	OTUD1	182.756883919607	1.02257339035863	0.309672928237398	3.30210779540508	0.000959611840878282	0.00326671236081793
ENSG00000120549	KIAA1217	1069.92401542561	-2.02064166231183	0.28020348792674	-7.21133657993628	5.54053142022913e-13	8.55010646868223e-12
ENSG00000107863	ARHGAP21	6172.59199263283	-1.77757972493838	0.258213124798904	-6.88415713307664	5.81306819974005e-12	7.96148132189398e-11
ENSG00000099256	PRTFDC1	1142.25662156474	-1.41406190457679	0.349016516651333	-4.05156156546434	5.08769347223629e-05	0.000232046174725865
ENSG00000185875	THNSL1	528.23004504848	-0.660309925225285	0.211465523386441	-3.12254174889117	0.00179296674136521	0.00569418519697339
ENSG00000151025	GPR158	350.116299984629	-3.02891791532273	0.635754288226909	-4.76429018476658	1.89519601706769e-06	1.14636896480161e-05
ENSG00000095777	MYO3A	20.3890144605126	-8.64100368328199	1.68926437024313	-5.11524651528543	3.13331471118223e-07	2.18932396567239e-06
ENSG00000148459	PDSS1	274.740721927351	-2.33940966963	0.392510398497291	-5.96012151164995	2.52050441181973e-09	2.42653212129142e-08
ENSG00000136754	ABI1	2020.38352443409	-0.870255043729439	0.276873829041679	-3.14314663376305	0.00167142087839793	0.0053539917849169
ENSG00000107890	ANKRD26	693.431506792081	-1.14691832244642	0.223443953222636	-5.13291277702936	2.85292140057417e-07	2.01050133249038e-06
ENSG00000136758	YME1L1	6563.6228608809	-0.976290690125532	0.151763450710987	-6.43297635597881	1.25129121986037e-10	1.43667463461912e-09
ENSG00000120539	MASTL	1078.81581241708	-1.65609730273293	0.496560161943444	-3.33513928352866	0.000852566844622254	0.00294855110896038
ENSG00000099246	RAB18	2636.98818039524	-0.592112232900338	0.155444235235592	-3.80916173573714	0.000139438728299927	0.000576004613905392
ENSG00000150054	MPP7	32.5627829456344	-3.11297356054965	0.579519474384713	-5.37164616228773	7.80210903105961e-08	6.0059794812864e-07
ENSG00000095787	WAC	4665.29538154317	-0.829544338029197	0.113769561776374	-7.2914435555246	3.06651362915028e-13	4.87274945394467e-12
ENSG00000095739	BAMBI	1764.3571575651	-2.69730308236877	0.398372518885991	-6.77080610357238	1.28066815096225e-11	1.66667949578566e-10
ENSG00000197321	SVIL	3239.35581224519	-2.85307270012812	0.339605755389762	-8.40113176778666	4.42195864788598e-17	1.15619143783191e-15
ENSG00000107951	MTPAP	731.798022884424	-1.00413419049489	0.137359705470347	-7.3102529381272	2.66639983548544e-13	4.27655276496752e-12
ENSG00000107968	MAP3K8	169.766717611343	-1.36457485561352	0.425084683297252	-3.21012473333297	0.00132677384717021	0.00436609545903024
ENSG00000165322	ARHGAP12	2341.08517101462	-0.823418839840982	0.197361775269882	-4.17212927232236	3.01766338403972e-05	0.000144082624617908
ENSG00000170759	KIF5B	10044.192458713	-1.20626338338856	0.213071124218509	-5.6613179651294	1.50214796905394e-08	1.29255507180112e-07
ENSG00000150093	ITGB1	24968.2836459502	-0.748444212437699	0.227768817703078	-3.28598190035555	0.00101627539928804	0.00344320227160528
ENSG00000099250	NRP1	4246.38917217727	1.57712669974368	0.351442700218937	4.48757848366513	7.20372778807433e-06	3.87992913566953e-05
ENSG00000148498	PARD3	1830.29827187019	-0.668519919320054	0.189796507410846	-3.52229832065841	0.000427822422153124	0.00158821653941936
ENSG00000108094	CUL2	1416.63874995349	-1.35415458077033	0.158215956571378	-8.55890019006655	1.1394931258054e-17	3.17032615860416e-16
ENSG00000095794	CREM	606.164397834712	-1.65332210006652	0.221369384197541	-7.46861227472704	8.10449500661307e-14	1.38130611560859e-12
ENSG00000108100	CCNY	2260.12840619608	-0.867137814353115	0.172790925505617	-5.01842218748302	5.20975868754371e-07	3.4968301529082e-06
ENSG00000189180	ZNF33A	832.015618101849	-0.87084838860092	0.224756429082396	-3.8746317164599	0.000106786072455918	0.000452994236935512
ENSG00000075407	ZNF37A	916.542297526921	-1.15158098129714	0.22202568730535	-5.18670157166717	2.14051322347931e-07	1.54005843524189e-06
ENSG00000185904	LINC00839	218.378889785549	1.9689246738037	0.398263388369947	4.9437752284043	7.66240443349205e-07	4.98480796342135e-06
ENSG00000196693	ZNF33B	511.093029758551	-0.727869916113133	0.222062139294307	-3.27777584430303	0.00104628445818212	0.00352680326667336
ENSG00000165733	BMS1	2500.67780190987	-1.78723787575092	0.196983901729134	-9.07301490153492	1.15768447507489e-19	3.84930087962399e-18
ENSG00000165731	RET	81.3282507340983	2.61881203467062	0.886144910713009	2.95528643567278	0.00312378883783538	0.00926346918027506
ENSG00000169826	CSGALNACT2	1033.85285919807	-0.705821814735772	0.161435531680568	-4.37215901225747	1.23023868557353e-05	6.35388595204521e-05
ENSG00000169813	HNRNPF	7660.41933658998	-2.5048238441268	0.298007438193346	-8.40523934339412	4.26989891796753e-17	1.11897612988058e-15
ENSG00000196793	ZNF239	135.886240380663	-1.35736369956288	0.294000094217967	-4.61688185227774	3.89548897388489e-06	2.2246539041975e-05
ENSG00000198298	ZNF485	61.7761201512582	-1.80163115747213	0.370259708851462	-4.86585797590765	1.13961335135137e-06	7.1712299308017e-06
ENSG00000277288	LINC02881	2.3306979035787	-6.78001298069017	2.28191765044016	-2.97119091014629	0.00296647312474058	0.00885171574726442
ENSG00000107562	CXCL12	564.073608998524	-3.34878100422292	0.448329828545185	-7.46945840094916	8.05255598273195e-14	1.37449006384777e-12
ENSG00000165507	DEPP1	84.5050752102996	1.96311758335157	0.480521832370652	4.08538686716176	4.40034372203067e-05	0.000203512580301917
ENSG00000165512	ZNF22	545.458374208672	-1.50776412242609	0.190632422289463	-7.90927432132528	2.58893564378883e-15	5.4104287218835e-14
ENSG00000172671	ZFAND4	169.502500998032	-1.60398531693552	0.34930759341746	-4.59189936652361	4.3923016354324e-06	2.48076765767941e-05
ENSG00000265354	TIMM23	2025.09217037498	-1.88359122165987	0.174060701440683	-10.8214617433434	2.72397799509091e-27	1.80622506308492e-25
ENSG00000204176	SYT15	29.754635052948	4.58486524579356	0.748901847453962	6.12211768655759	9.23397783793795e-10	9.47656539130751e-09
ENSG00000266524	GDF10	24.8251015435369	-5.41442792695127	1.03284325642201	-5.24225519534107	1.58625772616345e-07	1.16347478550509e-06
ENSG00000277758	FO681492.1	21.9028892377039	3.64546271902968	0.758516230773799	4.80604444721079	1.53945688440318e-06	9.44066190118141e-06
ENSG00000107643	MAPK8	888.639234769694	-0.984231779692919	0.18848752281579	-5.22173438851344	1.77255089072252e-07	1.28942849967228e-06
ENSG00000279822	AC016397.2	6.78650112435327	-3.57202036203477	1.01103028169119	-3.53304982721161	0.000410795040214978	0.00153093344352226
ENSG00000128805	ARHGAP22	357.027044915851	-3.95134412157809	0.345574068038019	-11.4341453454875	2.82302695571201e-30	2.37930502651933e-28
ENSG00000165633	VSTM4	495.332902243617	2.61454869391328	0.3291312697886	7.9437869747004	1.96100258448672e-15	4.17397858154071e-14
ENSG00000197444	OGDHL	724.33194527728	4.86080687627421	0.330027239988721	14.7285020364995	4.22977881356889e-49	1.09351663731918e-46
ENSG00000227345	PARG	1064.28596303423	-1.12909050868158	0.182311580059384	-6.1931913941715	5.89580638243462e-10	6.19719547982814e-09
ENSG00000204152	TIMM23B	257.717285179196	-1.15348662940783	0.228653378488055	-5.04469532457875	4.54244594503026e-07	3.08049199203375e-06
ENSG00000099290	WASHC2A	1218.18670170483	-0.84728450459797	0.231204426934912	-3.66465519640113	0.000247672021436819	0.000961965823977004
ENSG00000226200	SGMS1-AS1	85.7998142624292	1.82478449348034	0.346681366941107	5.26357822337284	1.41278356302384e-07	1.04389007712317e-06
ENSG00000204147	ASAH2B	195.731252602149	-1.65294132083784	0.240428978191202	-6.87496712448421	6.20041565862105e-12	8.44673557662592e-11
ENSG00000185532	PRKG1	161.750299531234	3.36429911793545	0.572284020670399	5.87872279570966	4.13444062439711e-09	3.85920260960459e-08
ENSG00000177613	CSTF2T	1447.10718073225	-0.889288015119723	0.17706852278203	-5.02228177627273	5.10611976526618e-07	3.43528390874297e-06
ENSG00000151151	IPMK	508.176642376662	-0.845111374476507	0.250284382432074	-3.37660450989533	0.000733864865057926	0.00257244007923794
ENSG00000122873	CISD1	648.051287964666	-0.649805685098587	0.196435465394559	-3.3079855706982	0.000939696511389696	0.00320745839349733
ENSG00000072401	UBE2D1	700.406397935292	-1.52396165634368	0.22372770184476	-6.81168064472019	9.64650650861348e-12	1.28076438693992e-10
ENSG00000108064	TFAM	1983.77735891653	-1.55005562481432	0.198893158268025	-7.79340847273135	6.52253330554289e-15	1.29265261694433e-13
ENSG00000237949	LINC00844	29.8824769184405	3.80719787907661	0.993550932071442	3.83191012778684	0.000127152191049063	0.000530296313911164
ENSG00000148541	FAM13C	180.974973848228	1.2909500841164	0.403081998151407	3.20269843366087	0.00136146467558788	0.00446238471803442
ENSG00000108091	CCDC6	1881.19513828564	-0.736696281299219	0.149188308304792	-4.93802959273556	7.89158695869899e-07	5.12351930961358e-06
ENSG00000151150	ANK3	833.058091396391	-2.23328034206571	0.366661687828949	-6.09084727474324	1.12314661031615e-09	1.14094836012204e-08
ENSG00000072422	RHOBTB1	825.380106707208	-1.20946315967542	0.198979156372597	-6.078340976633	1.21432325332798e-09	1.23085302800985e-08
ENSG00000196932	TMEM26	113.451586301494	2.97543878995321	0.573429619103721	5.18884740311089	2.11599701913696e-07	1.52289569638168e-06
ENSG00000181915	ADO	1541.93951871201	-0.645784387718321	0.192596528126791	-3.3530427261554	0.000799283669651907	0.0027822568767051
ENSG00000148572	NRBF2	672.692188476386	-0.975750788614829	0.222043583379468	-4.39441110508153	1.11073443378464e-05	5.79258580846575e-05
ENSG00000165476	REEP3	2822.08591650976	-0.794410266536648	0.234160465224525	-3.39258920490668	0.000692353842595016	0.00244143594854693
ENSG00000228065	LINC01515	52.6907724703838	-1.1809512884781	0.315842119686795	-3.73905573344427	0.000184712775953649	0.000740427920194689
ENSG00000183230	CTNNA3	62.8318047412716	3.3820969918471	1.01150432486674	3.34363077715232	0.000826897097417564	0.00287099370974509
ENSG00000198739	LRRTM3	131.398622591017	2.49915188580002	0.840713219124273	2.97265682155356	0.00295234346571093	0.00881527002368838
ENSG00000096717	SIRT1	1325.04999934103	-1.50737207683713	0.22245994725106	-6.77592571365652	1.23612185102662e-11	1.61418431726853e-10
ENSG00000148634	HERC4	1531.02588292626	-1.57946733378394	0.25071472559359	-6.29985865427094	2.9791718955609e-10	3.25333489060089e-09
ENSG00000096746	HNRNPH3	6201.59700376642	-1.86433886151037	0.215675652158225	-8.64417862125043	5.41937206013727e-18	1.54133908197402e-16
ENSG00000138346	DNA2	609.667581280318	-2.68950109948177	0.644558076097457	-4.17262803650778	3.01106291577797e-05	0.000143797315544075
ENSG00000138336	TET1	388.701646730321	-1.35411030116837	0.345591008974611	-3.91824516843218	8.91959600306077e-05	0.000384832147823786
ENSG00000060339	CCAR1	3681.93393424573	-1.28577919444555	0.167348767919243	-7.68323071889017	1.55125842333178e-14	2.94495916356774e-13
ENSG00000107625	DDX50	1638.30260052843	-1.29205700239341	0.133023975460727	-9.71296338061158	2.65503515849262e-22	1.17480199926455e-20
ENSG00000165732	DDX21	4063.95136309818	-2.53815789931701	0.17481511677198	-14.5190984978013	9.17083960414112e-48	2.15318212705799e-45
ENSG00000198954	KIFBP	1966.48336689856	-1.1840397007598	0.136819674715174	-8.65401634103202	4.97180863216383e-18	1.42107260642805e-16
ENSG00000122862	SRGN	61.5937133248946	-7.7351865357339	1.54548321973272	-5.00502783658282	5.58539590170111e-07	3.72505432760118e-06
ENSG00000122958	VPS26A	2165.76115436634	-1.38604794988308	0.177520315747181	-7.80782720022336	5.81822795663173e-15	1.16207992234496e-13
ENSG00000156502	SUPV3L1	881.014387434735	-1.24397984867431	0.160044756660806	-7.7726998036603	7.68306772779887e-15	1.50578965373871e-13
ENSG00000156515	HK1	6962.26233592788	-0.777851965672819	0.172861803161092	-4.49984873146284	6.80018356992834e-06	3.68067334181325e-05
ENSG00000099282	TSPAN15	346.689828885448	-3.00149894132882	0.344002896644419	-8.72521414966845	2.65677384244253e-18	7.76743447786024e-17
ENSG00000171224	FAM241B	251.166490995303	-2.02991030638588	0.219112838947005	-9.26422347563505	1.96501919499441e-20	6.96658346034304e-19
ENSG00000099284	MACROH2A2	584.380016428705	-10.0746230874427	0.506810760860471	-19.8784711483589	6.25097274832139e-88	1.79785789957659e-84
ENSG00000079332	SAR1A	3501.16142672436	-1.13664846748811	0.149219445518083	-7.61729453920516	2.59047776621716e-14	4.75313420437725e-13
ENSG00000180817	PPA1	2850.5947451667	-2.8081255722556	0.1709592954331	-16.4256969189165	1.25236645793472e-60	6.00327079804581e-58
ENSG00000172731	LRRC20	972.295395450048	-1.14738913678366	0.279562101874716	-4.10423705176554	4.05651358199952e-05	0.000188825249864914
ENSG00000148730	EIF4EBP2	6775.42987861364	-0.659700696186234	0.222931806596097	-2.95920401067518	0.00308434838288983	0.00915949560427363
ENSG00000107719	PALD1	711.199949768957	-1.56855437842533	0.315576586335208	-4.97043965346404	6.68012511480674e-07	4.39528163473229e-06
ENSG00000166224	SGPL1	3188.63893254714	-0.861913145947522	0.144257935657139	-5.97480576733089	2.30364480886475e-09	2.23365206098479e-08
ENSG00000166228	PCBD1	698.291933322607	-0.912737469459437	0.279022110052896	-3.27120122948824	0.00107091678899157	0.00360139204880255
ENSG00000107731	UNC5B	713.001363460114	-3.00838788914142	0.319096817876173	-9.42782165351719	4.18693719606413e-21	1.59763247005372e-19
ENSG00000107738	VSIR	68.3149514254087	-3.72515498215218	0.425115731187153	-8.76268439125867	1.90654894013288e-18	5.70452335026234e-17
ENSG00000197746	PSAP	57509.9662932513	0.952797631378158	0.241135717914173	3.95129199282408	7.77304157007775e-05	0.000340430999033265
ENSG00000107742	SPOCK2	1844.8670600848	-4.88642308235474	0.418647220196394	-11.6719348573781	1.77343332105288e-31	1.61924314619467e-29
ENSG00000138303	ASCC1	1134.49484662798	-0.692854973794758	0.171609558939431	-4.03739149541954	5.40488297303608e-05	0.000244949679587527
ENSG00000107745	MICU1	1904.92009388533	-0.626980472900463	0.201760619208795	-3.1075463356485	0.00188647410113667	0.00595661899177354
ENSG00000156026	MCU	649.735489037536	-2.49347818759314	0.178090731654561	-14.0011676319557	1.53330688688576e-44	3.14998733574593e-42
ENSG00000272599	AC016394.1	10.6360999568687	-3.69040867667599	0.833867923583338	-4.42565131995651	9.61517270891246e-06	5.06491549586463e-05
ENSG00000221164	SNORA11F	9.45080942500967	-4.09042497142619	1.05138783550917	-3.89050056818022	0.000100037642714459	0.00042704380727588
ENSG00000122882	ECD	1013.85654862242	-1.60838565921051	0.135518648912143	-11.8683714169349	1.72798682027128e-32	1.73621173570401e-30
ENSG00000138286	FAM149B1	690.655566211497	-0.775809202059284	0.143154030421714	-5.41940174351953	5.97988041651414e-08	4.68156068402769e-07
ENSG00000213551	DNAJC9	1023.20128971865	-2.61412205425887	0.348782200817304	-7.49499844927058	6.62991468408742e-14	1.14697524034712e-12
ENSG00000182180	MRPS16	2429.54617289518	-1.2697203673344	0.270310810326414	-4.69726077843928	2.6367371920059e-06	1.55640549129974e-05
ENSG00000156042	CFAP70	77.6488559962642	4.61294947846664	0.797284579774839	5.78582553267163	7.21570758157312e-09	6.51208738103784e-08
ENSG00000138279	ANXA7	2048.99585746052	-0.704301666730346	0.161026146767487	-4.37383419319672	1.22083118061534e-05	6.30954731239407e-05
ENSG00000107758	PPP3CB	1557.73191298567	-1.05369905930865	0.161388208540951	-6.52897178074371	6.62227252919518e-11	7.91131197426022e-10
ENSG00000177791	MYOZ1	6.01587826611517	-6.94719023691194	1.65073137966577	-4.20855284057092	2.57011431142762e-05	0.000124443939797218
ENSG00000172586	CHCHD1	827.166116705098	-2.06356386624922	0.331588809334033	-6.22326148579533	4.8692483125759e-10	5.1844763731633e-09
ENSG00000122861	PLAU	1220.74686793282	-3.0492496509752	0.521960070488026	-5.84192129509867	5.16021863701289e-09	4.75115928847658e-08
ENSG00000222047	C10orf55	8.69926450831271	-3.46035000579317	1.00742796343451	-3.43483616833128	0.000592912165137281	0.00212530238473963
ENSG00000185009	AP3M1	2496.16968314264	-0.950387151231581	0.171572709068623	-5.53926761657334	3.03739192403244e-08	2.48975243249243e-07
ENSG00000156671	SAMD8	2260.36703844948	0.778381852755773	0.231510734498227	3.36218471442728	0.000773283770699204	0.00269922199840055
ENSG00000165637	VDAC2	3961.34926372541	-1.51996945486332	0.183002396459915	-8.30573524864331	9.9203211646226e-17	2.48375048614582e-15
ENSG00000165644	COMTD1	164.919411455881	-1.36340625957291	0.360143139244484	-3.78573436782134	0.000153255315780365	0.000625665642439746
ENSG00000165655	ZNF503	826.81087402715	1.09742410107267	0.314298402067427	3.49166299877413	0.00048002347637122	0.00175985662329914
ENSG00000237149	ZNF503-AS2	146.578738425047	3.10321245994679	0.37991840313124	8.16810250403902	3.13277688907785e-16	7.32541295130004e-15
ENSG00000272692	AC010997.4	8.64609608071076	6.09945393152186	1.64635891201286	3.70481423401449	0.000211545710716044	0.000835041217681499
ENSG00000156113	KCNMA1	1827.41591412499	-2.07906547938844	0.306291449666885	-6.78786652924715	1.13803857488752e-11	1.49972105209548e-10
ENSG00000151208	DLG5	42.169360932103	-1.98666344226936	0.525637106718183	-3.77953423926462	0.000157121987561709	0.000640542135330858
ENSG00000148606	POLR3A	1704.15787027779	-1.84983992676135	0.227366520976946	-8.13593803877977	4.08760847108889e-16	9.42402638389621e-15
ENSG00000138326	RPS24	11301.6896547586	-2.16055425221442	0.245580098780294	-8.79775789221152	1.39576765407443e-18	4.23125401220007e-17
ENSG00000224596	ZMIZ1-AS1	15.6929317310438	-2.64239299648069	0.842912777546329	-3.134835616293	0.00171950436504868	0.00548510688138155
ENSG00000108175	ZMIZ1	5920.30713975078	-1.53827474772166	0.244709460564698	-6.28612700208602	3.25483707549065e-10	3.53257293726247e-09
ENSG00000108179	PPIF	2588.21929865813	-0.940140761341167	0.263416407377715	-3.56902886460331	0.000358306951334127	0.0013495309614089
ENSG00000165424	ZCCHC24	3841.3465185401	1.85211039448855	0.273344435328954	6.7757384278178	1.23772436772609e-11	1.61444444314114e-10
ENSG00000253626	EIF5AL1	412.215023926485	-1.6140735649492	0.549793420688105	-2.9357818850016	0.00332708170978052	0.00981069115216454
ENSG00000225484	NUTM2B-AS1	180.34436076241	-1.95698162331192	0.250948860872024	-7.79832837858516	6.27325936149287e-15	1.24862824090475e-13
ENSG00000122359	ANXA11	2163.87477200386	-1.81921613287065	0.213099086699652	-8.53694945879665	1.37811798123692e-17	3.8157781745223e-16
ENSG00000185737	NRG3	96.2771058982985	-6.56624351240354	1.5289379867298	-4.29464345146391	1.749743135538e-05	8.76547785882731e-05
ENSG00000148604	RGR	52.0227953609697	4.81813639838236	0.948580823610858	5.07931035337789	3.78807452715055e-07	2.61035659764022e-06
ENSG00000182771	GRID1	514.588283087768	6.0100255739005	0.576824034249147	10.4191663610615	2.02722246789236e-25	1.16610904409338e-23
ENSG00000062650	WAPL	2537.67536645954	-1.19337951877184	0.185803428632728	-6.42280676709553	1.33784276453672e-10	1.53070234556069e-09
ENSG00000227896	AL731569.1	50.8131126131538	-1.84539952912084	0.444709891622793	-4.14967052427547	3.32954171533589e-05	0.000157438194262564
ENSG00000272734	ADIRF-AS1	57.9297560694445	-6.79051769935177	1.20975642428061	-5.61312803392614	1.98701463761445e-08	1.67715406444868e-07
ENSG00000148672	GLUD1	5151.11233549373	-0.753078207936655	0.210698938354449	-3.57419080427348	0.000351312683114678	0.00132579195108834
ENSG00000122376	SHLD2	869.540942264115	-1.55271011926312	0.246428295939977	-6.30085970176623	2.95999233315683e-10	3.23392514689485e-09
ENSG00000107789	MINPP1	1064.81920428796	-0.929698243561149	0.166069828983174	-5.59823689380295	2.16542725449595e-08	1.81707934714433e-07
ENSG00000227268	KLLN	92.1294557830145	1.53224624724777	0.396568189748372	3.86376488800074	0.000111652693195405	0.00047146574008682
ENSG00000171862	PTEN	2674.01587463545	-0.868209301251333	0.276133631165748	-3.14416356162786	0.00166562314639207	0.00533704023572504
ENSG00000119922	IFIT2	537.946030909183	2.27913027126841	0.274694931215071	8.29695058873867	1.06817779837818e-16	2.66280638817806e-15
ENSG00000119917	IFIT3	756.640788850975	1.86381168025653	0.376729815799018	4.94734316768508	7.52332752933635e-07	4.90658285494615e-06
ENSG00000152782	PANK1	342.860737562199	-0.878851416349163	0.250877364256739	-3.50311164561574	0.000459856674763992	0.00169456153581754
ENSG00000138182	KIF20B	1562.92302236403	-2.12369135604201	0.559984685130663	-3.79240970768064	0.000149192503594415	0.000611248275499268
ENSG00000232229	LINC00865	6.45189323716824	-8.85918521048199	1.81223101487217	-4.88855181142946	1.01580464727297e-06	6.45296773304907e-06
ENSG00000148688	RPP30	911.768858118233	-1.93617256512932	0.251724767133769	-7.6916252110402	1.45277660369973e-14	2.76713053597079e-13
ENSG00000148677	ANKRD1	85.7766716028504	-8.48292513843424	0.694770495186212	-12.2096795952175	2.75973818904382e-34	3.19089527596529e-32
ENSG00000273124	AL365434.2	7.03699271851167	5.96783158577326	1.91813954372763	3.1112603904592	0.00186290589768652	0.00589514534450134
ENSG00000165338	HECTD2	1145.65607145859	1.53583355209174	0.275750190603697	5.56965545057051	2.55243575032148e-08	2.11712307783514e-07
ENSG00000119938	PPP1R3C	674.823140430261	1.48879023462257	0.233475484102464	6.37664481281977	1.8100959382358e-10	2.03262554626001e-09
ENSG00000228701	TNKS2-AS1	27.1295847685057	1.78954138857083	0.590830992274429	3.02885497201478	0.00245482496700607	0.00751104623215993
ENSG00000095564	BTAF1	2199.01333687364	-1.21911623083559	0.257653889334035	-4.73160422296232	2.22752398098689e-06	1.33090364265197e-05
ENSG00000198060	MARCHF5	2135.61786795247	-1.35126644708644	0.185806530187021	-7.27243787248134	3.53056975981457e-13	5.56784644301394e-12
ENSG00000119912	IDE	1819.4839731281	-0.717579770782153	0.182410784997337	-3.93386701774585	8.3590042199468e-05	0.000363959397203601
ENSG00000152804	HHEX	8.96510475716236	-9.33128835459162	3.08875060076581	-3.0210559416089	0.00251894816767685	0.00768068889346363
ENSG00000138190	EXOC6	862.235983886493	-1.27215137646021	0.26968583572342	-4.71716051771024	2.39158998751319e-06	1.42375404974621e-05
ENSG00000138119	MYOF	6408.46406130259	-1.43948286688784	0.286412925834336	-5.02590049905935	5.01075656261443e-07	3.37507311912165e-06
ENSG00000138180	CEP55	1882.5534421132	-2.9192683813187	0.727396750084042	-4.01330962914175	5.98732927554329e-05	0.000269382986509533
ENSG00000138207	RBP4	611.04506755811	3.23252645070472	0.686888714724461	4.70604099530362	2.52573748353613e-06	1.49857384627857e-05
ENSG00000148690	FRA10AC1	630.783470679382	-1.37732393199342	0.233036751611	-5.9103292612512	3.41424578639368e-09	3.22489249996437e-08
ENSG00000176273	SLC35G1	234.208729164225	-0.848754829495245	0.258650406626414	-3.28147494746125	0.00103265697575384	0.0034890461608106
ENSG00000173145	NOC3L	781.242743992255	-1.70479294491711	0.196093231694294	-8.69378779770868	3.50552139184444e-18	1.01585065119583e-16
ENSG00000119969	HELLS	1020.36577069729	-2.63869056882707	0.564417404800902	-4.67506945459605	2.93854151873981e-06	1.71693503820935e-05
ENSG00000107438	PDLIM1	706.663820037514	-3.31725895542683	0.255334174686658	-12.991832994928	1.36127213688216e-38	1.99500067500138e-36
ENSG00000095637	SORBS1	2209.51810210199	-1.53859733240777	0.314416898634269	-4.89349439896827	9.90611349021663e-07	6.31209541114357e-06
ENSG00000059573	ALDH18A1	3704.302556414	-1.07832242163531	0.181709970880299	-5.93430518100546	2.950924929933e-09	2.80685538291974e-08
ENSG00000138185	ENTPD1	600.058000403096	-0.845645854781377	0.225022284870717	-3.7580538090582	0.000171240062047035	0.000691117801726055
ENSG00000226688	ENTPD1-AS1	42.8808447262324	-1.63218308193676	0.43269331946836	-3.77214763551743	0.000161848439147111	0.000657132651550358
ENSG00000107443	CCNJ	570.933751261378	-2.30600837939803	0.168707559302821	-13.668672517862	1.56219085335268e-42	2.80816010506185e-40
ENSG00000213390	ARHGAP19	1201.13719111508	-1.08059803150775	0.301691854907273	-3.58179385333383	0.000341243020935315	0.00129160399221922
ENSG00000165879	FRAT1	180.843274431532	1.1138455843745	0.367247108964323	3.03295943572073	0.00242168150330581	0.00742591591263907
ENSG00000052749	RRP12	1242.11030585248	-2.10683704416801	0.250595432270437	-8.40732420810592	4.19470388592751e-17	1.1030393338435e-15
ENSG00000171314	PGAM1	7163.97618758141	-1.6205327951069	0.257548939773888	-6.29213537640507	3.13128209712016e-10	3.41036280619522e-09
ENSG00000171311	EXOSC1	531.092202207147	-1.33460476595426	0.208597021716418	-6.39800489466535	1.5742024274478e-10	1.78868264953809e-09
ENSG00000171307	ZDHHC16	1164.76474951449	-1.46525500113624	0.190518539307723	-7.69087883237221	1.46127774358564e-14	2.78102064534012e-13
ENSG00000155229	MMS19	2045.32554452382	-1.91460924758829	0.195873284686358	-9.77473395952928	1.44536555688943e-22	6.52086590166056e-21
ENSG00000165886	UBTD1	1233.21972567671	-0.895723780214904	0.273435698003747	-3.27581141289982	0.00105358888144453	0.00354934503267308
ENSG00000119986	AVPI1	183.581925777437	-1.30544530755604	0.265083501023378	-4.92465695720877	8.45084740749819e-07	5.45123487522079e-06
ENSG00000155254	MARVELD1	1802.83661117801	-1.01300626061047	0.216873277308925	-4.67095934169655	2.9979628091718e-06	1.74810254121221e-05
ENSG00000095713	CRTAC1	47.0105524784235	-7.19724918756445	1.54206630868082	-4.6672760743482	3.05219101100945e-06	1.77747058902345e-05
ENSG00000166024	R3HCC1L	493.97587898916	-1.34804489005908	0.152315325614894	-8.85035622395215	8.72403860438431e-19	2.71258654389566e-17
ENSG00000138131	LOXL4	137.070285324523	-2.05025311520468	0.431669359748771	-4.74959148455176	2.03827973735801e-06	1.22611185560446e-05
ENSG00000107521	HPS1	573.882449530775	-13.4733168469767	1.46059691727152	-9.22452778563003	2.84813060891062e-20	1.0020280914438e-18
ENSG00000119946	CNNM1	10.4547642529483	-4.29314477306461	1.09758331035444	-3.91145230850698	9.17427741081259e-05	0.00039463628518487
ENSG00000120053	GOT1	1334.18514415733	-0.889206132547463	0.208417819540665	-4.26645924281905	1.98599756335461e-05	9.83975407735278e-05
ENSG00000155287	SLC25A28	517.531907289816	-1.47588221476232	0.296503216417845	-4.9776263225504	6.43687721194966e-07	4.24859746901175e-06
ENSG00000198018	ENTPD7	374.876162300401	-1.74556753327908	0.292734815154621	-5.96296526040839	2.47701099809309e-09	2.39167209631238e-08
ENSG00000119929	CUTC	488.089466913849	-1.37106068861255	0.195571746794532	-7.01052534982465	2.37424917902662e-12	3.39311176150456e-11
ENSG00000023839	ABCC2	64.539251775536	2.29541763201457	0.593733728623687	3.86607248561657	0.000110602078117505	0.000467544224766797
ENSG00000107554	DNMBP	1817.52588194464	-1.44084133052038	0.292973820448114	-4.91798662527785	8.74388851007298e-07	5.62162596359898e-06
ENSG00000107566	ERLIN1	2004.26678469615	-0.813429441592406	0.229015631937943	-3.55185117587442	0.000382531155077267	0.00143396209631359
ENSG00000213341	CHUK	1194.59574298067	-1.0010930876346	0.22053871191646	-4.53930776567613	5.64392077772777e-06	3.12015793307877e-05
ENSG00000095485	CWF19L1	695.702579338693	-1.68232433810388	0.344679724037757	-4.8808334833168	1.05638413023689e-06	6.68491266573722e-06
ENSG00000196072	BLOC1S2	1287.7192018606	-0.800596437444595	0.202084852123825	-3.96168455493161	7.44228234496686e-05	0.000327793787280518
ENSG00000099194	SCD	38260.6068970517	-0.964618610038231	0.31594168254611	-3.05315399432125	0.00226449698559988	0.00699473904439087
ENSG00000119906	SLF2	2150.16725275307	-1.55195884188344	0.273150349271006	-5.68170183939126	1.33361005870613e-08	1.1566164282235e-07
ENSG00000055950	MRPL43	1058.20649454084	-1.54986643602052	0.173388634198663	-8.93868530185623	3.93827641664441e-19	1.25855280653571e-17
ENSG00000107815	TWNK	740.034893284072	-1.4495913973162	0.24632824187354	-5.88479577611889	3.98545803462239e-09	3.72618463708357e-08
ENSG00000107816	LZTS2	2699.05540099169	-0.967504899487785	0.231779481097523	-4.17424741356074	2.98972711981237e-05	0.00014295642414747
ENSG00000107819	SFXN3	1847.83688491315	-1.33430347724914	0.273669665901439	-4.87559873636009	1.084789196913e-06	6.85060983776948e-06
ENSG00000107821	KAZALD1	296.807041921249	1.46393342615223	0.339321105450396	4.3143011225579	1.60108591376314e-05	8.09123342626315e-05
ENSG00000107807	TLX1	33.8357299436596	6.87230023065644	1.52198793031208	4.51534476311338	6.32138392480944e-06	3.44257331895717e-05
ENSG00000138136	LBX1	27.6340034527014	7.37386302956872	1.60897350195221	4.58296113678802	4.58437267963772e-06	2.57901787251306e-05
ENSG00000227128	LBX1-AS1	22.5573963985219	7.28141915699841	1.5492876402634	4.69984976822022	2.60352948402573e-06	1.53956848876762e-05
ENSG00000166167	BTRC	1113.60978528907	-0.556669495881012	0.175844420998837	-3.1656932458761	0.00154713856095685	0.00500184222973951
ENSG00000166171	DPCD	642.353668830078	-0.980446973913436	0.269707448368647	-3.63522394299368	0.000277739264513414	0.00106846726921738
ENSG00000166169	POLL	437.488083249072	-0.887700032425204	0.276615393870471	-3.20914906435353	0.00133128452696886	0.0043784342025481
ENSG00000107833	NPM3	937.808349760041	-2.91466996277515	0.309637417272564	-9.41317101934568	4.8139006316091e-21	1.81876912368955e-19
ENSG00000120029	ARMH3	1133.47376566792	-0.749383038413553	0.140319197687528	-5.34055960099151	9.26601070417615e-08	7.06433533109308e-07
ENSG00000166189	HPS6	928.027876544534	-1.06378646577547	0.295019287282517	-3.60582006544124	0.000311168700320999	0.00118773733007397
ENSG00000148840	PPRC1	1716.62925804543	-2.33069610318944	0.191351163211833	-12.1802034754775	3.96291944681717e-34	4.5364583856625e-32
ENSG00000166197	NOLC1	4185.33396423768	-1.89800249767203	0.237248695367034	-8.00005451973397	1.24364133802537e-15	2.70974844191531e-14
ENSG00000119915	ELOVL3	4.69109562457879	-4.2192760597909	1.24067874184277	-3.40078049014045	0.000671937611592625	0.00238002039795793
ENSG00000107859	PITX3	23.074580135571	-8.39152392509875	1.17296213184108	-7.15413029739285	8.420505684384e-13	1.27717478768617e-11
ENSG00000107862	GBF1	3856.11393604733	-0.913961180274125	0.182600420933061	-5.00525231871823	5.57889050821226e-07	3.72179448255889e-06
ENSG00000107874	CUEDC2	2469.08773311497	-1.2141924481683	0.156615387147973	-7.75270214682747	8.99574512828355e-15	1.75260880318947e-13
ENSG00000138107	ACTR1A	4439.17528885644	-1.3692982082372	0.196972748878803	-6.95171396059323	3.60874552949722e-12	5.06549890429932e-11
ENSG00000107882	SUFU	964.484127815045	-0.798253321010231	0.229325727067118	-3.4808712097819	0.000499785744252195	0.00182330270960818
ENSG00000272933	AL391121.1	502.390152564862	-1.03165463280476	0.350746990562769	-2.94130715462301	0.0032683027633268	0.00965716942100762
ENSG00000171206	TRIM8	2121.57423857581	-0.886882901832757	0.212511676143355	-4.17333728634509	3.00170057937164e-05	0.000143439519482372
ENSG00000156398	SFXN2	287.049432369094	-2.92531439198791	0.314785923377383	-9.29302797470036	1.4996019502236e-20	5.37450798640106e-19
ENSG00000076685	NT5C2	1143.772510563	-1.26232350534551	0.163261939635026	-7.73189089978623	1.05960738323473e-14	2.04358536259401e-13
ENSG00000148798	INA	174.691836984529	-11.0982045165498	1.47866934682279	-7.50553498684236	6.11782278879251e-14	1.06478808280883e-12
ENSG00000156374	PCGF6	540.592472891233	-2.25914525536109	0.276211369361104	-8.17904512977382	2.86101949124594e-16	6.73789124606734e-15
ENSG00000148835	TAF5	329.114781138273	-2.02003140430756	0.467044889763552	-4.32513329785115	1.52439655496869e-05	7.72573575622788e-05
ENSG00000173915	ATP5MD	1936.58959850044	-1.21364867213906	0.312790851648037	-3.8800644767728	0.000104428778332408	0.000443976674177824
ENSG00000148843	PDCD11	2145.65979332721	-1.97673955292093	0.226191193093353	-8.73924190366288	2.3467987724053e-18	6.92275550695815e-17
ENSG00000138172	CALHM2	315.960548653551	-1.83161728929621	0.322883266730323	-5.67269189216302	1.4057091984727e-08	1.21502490411939e-07
ENSG00000107957	SH3PXD2A	1819.27212782717	-1.56480496272126	0.263052295305684	-5.94864591811621	2.70369797152773e-09	2.5888217489339e-08
ENSG00000260461	AL133355.1	47.9506732942118	2.56279248593942	0.508197297235253	5.04290853155219	4.58508459048806e-07	3.10837393466528e-06
ENSG00000065613	SLK	2362.66314550942	-0.948385686852481	0.282587837103378	-3.35607397888656	0.000790574182069108	0.00275485708847919
ENSG00000156384	SFR1	230.019000711181	-2.07459173308504	0.406915012789178	-5.09834158947555	3.42642097123902e-07	2.37393917877864e-06
ENSG00000197748	CFAP43	58.4715570628137	2.24747253785159	0.583043630773378	3.8547244481008	0.000115860048978248	0.000487847389974908
ENSG00000148834	GSTO1	2206.90539498925	-1.52337427089101	0.400088125163355	-3.80759681449936	0.000140323809796334	0.000579244804378157
ENSG00000065621	GSTO2	48.6399627878414	-3.42152224305105	0.422072770383928	-8.10647471984214	5.21095543778428e-16	1.18829408987095e-14
ENSG00000108018	SORCS1	73.2093209257907	-6.42870640431303	1.56142778222345	-4.1171973993947	3.83507576042178e-05	0.000179351991445017
ENSG00000108039	XPNPEP1	2209.52423258796	-1.27119133745691	0.156979710994957	-8.09780658532201	5.59589430466747e-16	1.2722918187361e-14
ENSG00000119953	SMNDC1	1125.58604854347	-1.19715107313087	0.149104451513196	-8.02894253646695	9.83163912133405e-16	2.17515562060361e-14
ENSG00000138166	DUSP5	633.629238901757	-2.03723962906057	0.371329384792244	-5.48634100207393	4.10344420972711e-08	3.31967593323527e-07
ENSG00000108055	SMC3	3934.34484287486	-1.40566356015731	0.297506675515594	-4.72481351123039	2.30326625527672e-06	1.37366130813017e-05
ENSG00000203867	RBM20	155.903522998171	-3.1566225190994	0.417300742493631	-7.56438270451335	3.8971080819792e-14	7.0218136145857e-13
ENSG00000203497	PDCD4-AS1	76.5900351605408	2.17427846689455	0.426326330854588	5.10003325981796	3.39593802179197e-07	2.35494689401481e-06
ENSG00000214413	BBIP1	489.08469585617	-0.915082104466631	0.271030677519606	-3.37630453069445	0.000734665539594708	0.0025744622906693
ENSG00000108061	SHOC2	1401.20797581348	-0.655935589581258	0.1760841880412	-3.72512487849155	0.000195218556147619	0.00077672207477098
ENSG00000119927	GPAM	933.144857328817	-0.803910706458621	0.178767640440048	-4.49695875875378	6.89323523070143e-06	3.72753112627989e-05
ENSG00000197142	ACSL5	117.280862639767	3.39234807766278	0.381891757468756	8.88300941645833	6.50754526130733e-19	2.05112477969069e-17
ENSG00000023041	ZDHHC6	1089.7059275232	-1.77835568295247	0.230727671085674	-7.70759603555367	1.28209821633054e-14	2.45422611144338e-13
ENSG00000151532	VTI1A	714.779780914852	-0.813183859604276	0.181131748339661	-4.48946066638402	7.14037302010006e-06	3.84941056278075e-05
ENSG00000197893	NRAP	11.726478188022	3.8702321134512	0.959383911153703	4.03408069330355	5.48164796280475e-05	0.000248233099736616
ENSG00000234393	AL592546.2	9.75982236123556	2.68079911842896	0.837820326124823	3.19973034174103	0.00137556220887608	0.0045028184470095
ENSG00000148735	PLEKHS1	399.735049821496	10.0285576707353	1.10880743512754	9.04445384565964	1.50415190964415e-19	4.97971673223055e-18
ENSG00000198924	DCLRE1A	714.961893484871	-1.17318572827396	0.310844477200776	-3.77418874814428	0.000160529190738961	0.000652928433748057
ENSG00000165813	CCDC186	513.289748630954	-0.71967462345296	0.158835015191119	-4.53095699702618	5.87170910092044e-06	3.22747622319824e-05
ENSG00000169129	AFAP1L2	1232.48760426739	-2.67842419982675	0.298808585873346	-8.96367884476396	3.14022645603675e-19	1.01622321416244e-17
ENSG00000099204	ABLIM1	1416.15522545292	2.89067638397791	0.398134251963112	7.2605568843289	3.85499882860108e-13	6.05045484633577e-12
ENSG00000165832	TRUB1	771.008080114895	-0.809322956827559	0.223575138540816	-3.61991481749572	0.00029470001612485	0.00112937253014935
ENSG00000107518	ATRNL1	503.679880567266	4.13188596667461	0.436731226864722	9.46093549650038	3.05200319477446e-21	1.18420811987463e-19
ENSG00000151892	GFRA1	556.251938311177	-5.75948162366757	0.437483342141229	-13.1650306854616	1.39480955247533e-39	2.18320904713639e-37
ENSG00000165868	HSPA12A	886.122191054232	-2.29958000328238	0.286511909548828	-8.02612361525754	1.00600855557642e-15	2.22234049648249e-14
ENSG00000148704	VAX1	18.4421716031399	-5.92461975184566	1.0965904247761	-5.40276443965423	6.56216121837662e-08	5.10960296019045e-07
ENSG00000165650	PDZD8	2104.50434026921	-0.880878065050648	0.226907294658418	-3.88210553731516	0.000103555913443995	0.000440835894992208
ENSG00000229847	EMX2OS	95.0776924283109	-4.00361320011285	0.548925501864877	-7.29354563872745	3.01902384614522e-13	4.81057615484456e-12
ENSG00000170370	EMX2	148.313229147154	-6.77640467804684	0.520025888233513	-13.0308987136501	8.16403412392329e-39	1.22775334089772e-36
ENSG00000188613	NANOS1	339.378244922972	-1.83726924648082	0.424354426386876	-4.32956305445914	1.49405488157205e-05	7.59035300730654e-05
ENSG00000107581	EIF3A	12830.9363087077	-1.31139003583969	0.255642664794977	-5.12977767968194	2.90084571440273e-07	2.04114859457775e-06
ENSG00000119979	DENND10	1013.27845529645	-0.51746273698242	0.155287832183196	-3.33228128506526	0.00086137146635435	0.00297497689422805
ENSG00000183605	SFXN4	388.500761440996	-1.16908688364935	0.237278279613799	-4.92707080290782	8.34715139467923e-07	5.39190360584431e-06
ENSG00000165672	PRDX3	4541.09464130676	-1.22523216508977	0.216847143956689	-5.65021121668307	1.60250809731835e-08	1.37377454587175e-07
ENSG00000198873	GRK5	505.534102531341	-3.7124786304106	0.2733953219433	-13.5791593068317	5.32339389214745e-42	9.14074403465826e-40
ENSG00000148908	RGS10	180.910588597418	-6.52785976725324	0.435222738695125	-14.9988940992029	7.46528095149229e-51	2.23076168068683e-48
ENSG00000151923	TIAL1	3250.36187518351	-1.17749898638965	0.112237959215437	-10.4910940524987	9.49228272130748e-26	5.61459982351064e-24
ENSG00000151929	BAG3	1919.3773534598	-1.51288658804411	0.240697056933322	-6.28543866435064	3.26929224001664e-10	3.5465886445329e-09
ENSG00000198825	INPP5F	1504.03170219194	-2.37697507528402	0.305809592513448	-7.77272895774023	7.68129896519237e-15	1.50578965373871e-13
ENSG00000197771	MCMBP	2802.11902834092	-2.41655907152109	0.238161237022259	-10.1467354710424	3.42633405106252e-24	1.77559730137157e-22
ENSG00000107651	SEC23IP	2088.63809557172	-1.10426862023509	0.137338169994112	-8.04050775019378	8.94669719120208e-16	1.99278369479544e-14
ENSG00000107672	NSMCE4A	816.328896413286	-1.75115413917707	0.323440233771752	-5.41415061062822	6.15803181095915e-08	4.81121066004615e-07
ENSG00000273891	AL731566.2	25.2547860439235	-1.84837940202265	0.563773822376547	-3.27858323437393	0.00104329591727686	0.00351879152163929
ENSG00000138162	TACC2	1241.92733336927	-2.233850485061	0.263454814656544	-8.47906495075136	2.27010930727053e-17	6.17410698002217e-16
ENSG00000107679	PLEKHA1	714.248658822562	-1.03663998542998	0.193671146773909	-5.35257834064538	8.67097428856142e-08	6.63045687622166e-07
ENSG00000166033	HTRA1	8134.56882238871	2.6525737205011	0.299563341592349	8.85480081241304	8.38333831820549e-19	2.61371587213537e-17
ENSG00000119965	C10orf88	349.483853459016	-1.11529894790673	0.20577711859366	-5.41993665539202	5.96201566925977e-08	4.67165195241093e-07
ENSG00000154473	BUB3	4650.85239433051	-1.62709080372119	0.295728530110632	-5.5019744057582	3.75561484388923e-08	3.05022738944748e-07
ENSG00000065154	OAT	2308.53389355125	-1.19939873566192	0.173492065940804	-6.9132771528074	4.73583394889481e-12	6.53670085963531e-11
ENSG00000189319	FAM53B	852.431782387592	-0.954156404716859	0.206998466579704	-4.60948537678883	4.03666923295486e-06	2.29957223028122e-05
ENSG00000203791	EEF1AKMT2	130.636989427852	-1.60922380499604	0.356452933901138	-4.51454779003826	6.34520130072077e-06	3.45309216481278e-05
ENSG00000165660	ABRAXAS2	759.790386226225	-1.24864470179604	0.142976925160241	-8.73319034100522	2.47587920415278e-18	7.26626334290195e-17
ENSG00000019995	ZRANB1	482.287006105054	-0.729756735386563	0.213544291217522	-3.41735539370244	0.000632326760035529	0.00225604069183711
ENSG00000175029	CTBP2	2082.8237857517	-1.29100470496326	0.165071041874983	-7.82090359580458	5.24454988139424e-15	1.05482384808566e-13
ENSG00000107938	EDRF1	595.540085570465	-1.82764980361329	0.223949248644721	-8.16099993491258	3.32262349403163e-16	7.73005500244426e-15
ENSG00000188690	UROS	1667.82637854493	-0.727716310291837	0.24709776655995	-2.94505418006391	0.00322898114320255	0.00955079407686689
ENSG00000107949	BCCIP	1951.44308928541	-2.42849132657851	0.206608693183204	-11.7540616958702	6.73042320277768e-32	6.39918625920296e-30
ENSG00000089876	DHX32	866.674269768503	-0.7465724569144	0.211998798208664	-3.52158815626668	0.000428970011222606	0.00159144969174797
ENSG00000154493	C10orf90	198.244854613457	2.73765740555074	0.39337032856186	6.95949136672168	3.41503443464118e-12	4.81473819280999e-11
ENSG00000132334	PTPRE	937.471357887055	-3.80807587721135	0.299773781737917	-12.7031652172325	5.67856691707336e-37	7.82384108951742e-35
ENSG00000170430	MGMT	289.24007543585	-12.2469588215768	1.46487231290309	-8.36042753603948	6.24913730077128e-17	1.604758930284e-15
ENSG00000108010	GLRX3	2237.61583763664	-2.07360504473821	0.331186548384383	-6.26113909171074	3.82175447805933e-10	4.11486891837469e-09
ENSG00000175470	PPP2R2D	1104.20564171155	-1.16541274021633	0.178217905845526	-6.53925729116399	6.18250853018347e-11	7.42062278408928e-10
ENSG00000176171	BNIP3	1830.24614874952	-0.804809399540711	0.188629634709032	-4.2666116635499	1.98464180478644e-05	9.83515470306507e-05
ENSG00000188385	JAKMIP3	73.486727728808	3.35980628282795	0.612788948448222	5.48281148238077	4.18619040254233e-08	3.37609726505771e-07
ENSG00000151640	DPYSL4	3118.33858761673	-1.11366114040834	0.220291111374688	-5.05540660927592	4.29474754499427e-07	2.92274020298057e-06
ENSG00000068383	INPP5A	593.551439834219	-1.93571876784092	0.228851577380475	-8.45840255941393	2.71064981755798e-17	7.31176338243747e-16
ENSG00000197177	ADGRA1	478.863741767344	-2.27912599928654	0.635945264559834	-3.58383987789268	0.000338579693343134	0.00128236710520694
ENSG00000151651	ADAM8	54.9095084463952	2.3887622925845	0.59898535692795	3.98801450645786	6.66285903901931e-05	0.000296931480977717
ENSG00000130640	TUBGCP2	2557.26820326872	-1.22327527673396	0.133562112733538	-9.15884940495399	5.24535846805936e-20	1.80404264561402e-18
ENSG00000198546	ZNF511	141.882066176656	-2.00713537504979	0.367873781316231	-5.45604355893039	4.86860544684219e-08	3.88021277195677e-07
ENSG00000130643	CALY	23.2106528902685	-2.55650151624035	0.824927579501601	-3.09906175980311	0.00194134547096024	0.00610583970217723
ENSG00000148803	FUOM	98.0954402865601	-7.35853317099536	0.550308155764657	-13.3716593038143	8.85433370481045e-41	1.47629974068104e-38
ENSG00000148824	MTG1	104.297983148324	-2.01944408525963	0.46692911751121	-4.32494785509098	1.52567947291443e-05	7.73053490250783e-05
ENSG00000203772	SPRN	188.142482459602	1.80161912656832	0.391579892594179	4.6008979537554	4.20673493651504e-06	2.38582115243467e-05
ENSG00000177963	RIC8A	5061.85915537969	-0.44684258658588	0.131160215386699	-3.40684547725433	0.000657183214376038	0.0023353094331395
ENSG00000142082	SIRT3	1164.00657453436	0.855014210667641	0.169106998739848	5.05605455149129	4.28018948026753e-07	2.91455696216264e-06
ENSG00000185627	PSMD13	4880.10232244226	-0.688560323909733	0.22804587657177	-3.0193938792532	0.00253281007808815	0.0077178422840326
ENSG00000142102	PGGHG	609.26919363185	1.8333970728178	0.610826883689375	3.00150029701401	0.00268652777233041	0.00812918431267101
ENSG00000185201	IFITM2	501.072446285978	-3.92892348662589	0.370082213423894	-10.6163531888675	2.50143386792605e-26	1.55555383424623e-24
ENSG00000254910	AC136475.2	50.9997893720203	1.3582119775351	0.448133381210956	3.0308208102349	0.0024388994104452	0.00746927146744756
ENSG00000251661	AC136475.1	73.4251005953755	2.18837998204482	0.470054021827039	4.65559250730132	3.2305031505511e-06	1.8713657349202e-05
ENSG00000184363	PKP3	57.0166295157565	-1.67209448417532	0.372373448102166	-4.49036979595967	7.10996267572336e-06	3.83571233776597e-05
ENSG00000185187	SIGIRR	85.416070759386	-6.67633240114278	0.555399409872238	-12.0207769084209	2.76360721569619e-33	2.93031513483658e-31
ENSG00000161328	LRRC56	13.8473570676798	-4.05873840348662	1.21236481175334	-3.34778637926387	0.000814597756876942	0.00283213656512263
ENSG00000099849	RASSF7	51.1034812523167	-1.29948157813744	0.435480311040078	-2.98401912829039	0.00284488986134293	0.00853652462436612
ENSG00000185507	IRF7	69.3200942561413	2.17679895681922	0.551452447922474	3.94739195558934	7.90071535421242e-05	0.000345472367132409
ENSG00000177030	DEAF1	2437.91864661894	0.995479564463229	0.164624394223293	6.04697480686237	1.47590825558406e-09	1.47456244258505e-08
ENSG00000279672	AP006621.5	134.107080597229	-1.47172500802898	0.387748975227475	-3.79556130913198	0.000147309784287551	0.000604719148380421
ENSG00000184524	CEND1	2069.92367790032	1.16168330067055	0.222702528107269	5.21630046386813	1.82532004260997e-07	1.32530100537749e-06
ENSG00000177600	RPLP2	12869.5639921192	-1.24496419119546	0.243775292303152	-5.10701547902261	3.27286947600592e-07	2.27784191692136e-06
ENSG00000177685	CRACR2B	140.135741217881	-1.70686817026487	0.512203348311044	-3.33240338215897	0.000860993604827793	0.00297411827855918
ENSG00000183020	AP2A2	2778.95425012725	0.555913052107021	0.184452200769905	3.01385968715274	0.00257947073205238	0.00784651534555702
ENSG00000078902	TOLLIP	3392.80018873132	0.825310688478865	0.207135621250363	3.98439767866542	6.76514987235259e-05	0.000300907275107212
ENSG00000117984	CTSD	3519.10567941032	1.7167503261508	0.222624059844551	7.7114321217102	1.24413625154611e-14	2.3855275843187e-13
ENSG00000130592	LSP1	50.3123088373849	3.45215970376584	0.71327235273898	4.83988996700836	1.29911036077727e-06	8.08089491514578e-06
ENSG00000110665	C11orf21	16.5514317674885	7.04374856814363	1.62830522850669	4.32581585124763	1.5196834129062e-05	7.70354607789353e-05
ENSG00000064201	TSPAN32	43.362531872808	2.86992678597788	0.661143172503139	4.34085521160586	1.41929226634438e-05	7.24801988525016e-05
ENSG00000254827	SLC22A18AS	37.9052863592145	4.21843132408117	0.769537130480737	5.48177749583816	4.21073608604659e-08	3.39351406668462e-07
ENSG00000110628	SLC22A18	99.4062264245383	4.13803628637832	0.405217471010061	10.2118901143716	1.75413992687256e-24	9.36450245415562e-23
ENSG00000205531	NAP1L4	492.05154702892	-0.83591468499917	0.26255996103927	-3.18370966270118	0.00145400771651149	0.00472932761509938
ENSG00000110619	CARS1	271.58164419604	-2.17284852139668	0.290776720147223	-7.47256699331552	7.86453065639506e-14	1.34339261969558e-12
ENSG00000005801	ZNF195	1105.66211916514	-0.663297749184032	0.158020212460979	-4.19755004030149	2.69818050668016e-05	0.000130042805358617
ENSG00000167323	STIM1	3466.57036735618	1.51265488193398	0.183064273922852	8.26297152098313	1.42090149059649e-16	3.48545014894825e-15
ENSG00000167333	TRIM68	670.565656863741	0.511853495492633	0.167688612546772	3.05240461900695	0.00227015865071899	0.00700940423971999
ENSG00000132274	TRIM22	1644.00666570731	1.80330964914041	0.513676770581182	3.51059217083169	0.000447109774557999	0.00165208749041352
ENSG00000170955	CAVIN3	889.087808875738	-9.58028804883788	0.778326281737417	-12.3088327782692	8.11888465789532e-35	9.7804930415452e-33
ENSG00000166311	SMPD1	4580.84360080399	1.98159202928496	0.266407853175577	7.43818924879434	1.02074759357673e-13	1.72440391928098e-12
ENSG00000166313	APBB1	2912.7940684461	0.440740899879387	0.137094971936251	3.21485823772101	0.00130508956511715	0.00430027292048984
ENSG00000179532	DNHD1	535.988666818096	1.75684390016482	0.419561997341019	4.18732847898247	2.82257179465585e-05	0.000135555321275801
ENSG00000166340	TPP1	5866.95127062789	3.27605619120545	0.349641079308276	9.36976912920744	7.2691354843704e-21	2.68899579356718e-19
ENSG00000158042	MRPL17	2006.26590870968	-0.897707136418048	0.220955035739773	-4.0628498617941	4.84772115705837e-05	0.000222060951827107
ENSG00000149054	ZNF215	19.9132780082984	-7.30366511669282	1.29250949198987	-5.65076323381466	1.59736985713045e-08	1.36988009849849e-07
ENSG00000170743	SYT9	12.5974127642537	-6.05133592259324	1.94870598594136	-3.10530986523861	0.00190079782065484	0.005997616700887
ENSG00000251364	AC107884.1	24.1437866174922	2.58705369552854	0.669081609530336	3.86657420960132	0.000110374888248363	0.000466755339773309
ENSG00000183801	OLFML1	46.6092680249679	3.50737844753565	1.17830992082171	2.9766179385893	0.00291446959863581	0.00871740657113152
ENSG00000166387	PPFIBP2	443.199773601306	1.47687145208213	0.439837502137781	3.35776609521463	0.000785750733733951	0.00273929373219462
ENSG00000166394	CYB5R2	431.071484140535	-2.91046469154348	0.910357158447812	-3.19705806071313	0.00138836977839283	0.00454022174972153
ENSG00000166402	TUB	1418.85094463603	1.5665260708528	0.342358134617164	4.5756940246346	4.74643834380358e-06	2.66367804518479e-05
ENSG00000166405	RIC3	320.037645050148	3.37384206131176	0.471850804236093	7.15023060472233	8.66322404983898e-13	1.31139554054438e-11
ENSG00000166436	TRIM66	420.588372177079	1.65634491804727	0.415547192988789	3.98593696695228	6.72143552144143e-05	0.000299101138767216
ENSG00000166441	RPL27A	14969.7129960759	-1.35584229855446	0.273174444339596	-4.96328381606937	6.93111822649892e-07	4.5474222775453e-06
ENSG00000166452	AKIP1	1263.81049197427	0.982119772162825	0.226243643024392	4.34098284059605	1.41846801734352e-05	7.24634338611391e-05
ENSG00000175348	TMEM9B	2541.26829033644	1.03223537296921	0.266346528781252	3.87553529491264	0.000106390556451203	0.00045148290545661
ENSG00000254860	TMEM9B-AS1	55.5061175492202	1.91886198108843	0.47573956575823	4.03342946267284	5.49686861099391e-05	0.000248775471814238
ENSG00000175352	NRIP3	213.068572657033	-7.6269623462594	0.742194298032244	-10.2762340892143	9.01827740146827e-25	4.94051296977103e-23
ENSG00000175356	SCUBE2	774.138172931194	4.33692926108037	0.597208396393331	7.26200315881695	3.81399290558455e-13	6.00185509985251e-12
ENSG00000205339	IPO7	9518.79524275227	-1.44321386708116	0.198746079527555	-7.26159665897244	3.82547483588681e-13	6.01231902315025e-12
ENSG00000246273	SBF2-AS1	45.9335436307026	2.15285344416231	0.548492936096601	3.9250340386939	8.67174750105926e-05	0.000375617918395844
ENSG00000133812	SBF2	2223.79880709439	1.45744566571912	0.23136430618002	6.29935399190362	2.98888692800098e-10	3.26084871153981e-09
ENSG00000148926	ADM	587.891073415805	-1.08193242107833	0.347558341299075	-3.11295196378938	0.00185226162902501	0.00586388109827138
ENSG00000110315	RNF141	2554.26895002415	1.03907162543711	0.169270108360133	6.13854173961079	8.32824316646118e-10	8.63173635212186e-09
ENSG00000072952	IRAG1	92.1114533390682	2.0585821981828	0.462616254166634	4.44987001568106	8.59222768349784e-06	4.57000847826172e-05
ENSG00000246308	AC116535.1	41.58772477666	1.80037450010379	0.473288241631276	3.80397048086059	0.000142395156234645	0.000586742505337205
ENSG00000247271	ZBED5-AS1	125.945836931429	2.3193628749491	0.440910048764242	5.26039921623396	1.43742974059522e-07	1.05998708595102e-06
ENSG00000110328	GALNT18	429.165238868021	-1.9415055107409	0.391109416093596	-4.96409810362705	6.90210507379918e-07	4.52967871200928e-06
ENSG00000170242	USP47	5154.16534682239	0.724199124389791	0.154272570389675	4.69428312862454	2.6754327262351e-06	1.57681945691454e-05
ENSG00000050165	DKK3	14364.5921761874	1.40247913770536	0.326753213856742	4.29216631460662	1.76938335004797e-05	8.85615434005955e-05
ENSG00000133816	MICAL2	1271.8773490242	-2.11803740480119	0.3252224065997	-6.51258142680242	7.3870145961624e-11	8.77932948569735e-10
ENSG00000197702	PARVA	2928.65561502592	-0.678608477755449	0.204267623310188	-3.32215388204208	0.000893254163643757	0.00306896894897405
ENSG00000251381	LINC00958	3.23380498016866	-6.42623942656053	1.92667378538637	-3.33540606370572	0.000851749249654064	0.0029466093046595
ENSG00000189431	RASSF10	102.244339705479	-7.40089768477924	0.784931117940585	-9.42872248993885	4.15113855788449e-21	1.58660377206585e-19
ENSG00000262655	SPON1	764.88450232294	3.30761238919637	0.781556388176997	4.2320841326772	2.31535760881383e-05	0.000113132434107448
ENSG00000133818	RRAS2	1182.94419096803	-1.15097872853866	0.199902029146345	-5.75771408351261	8.52606049786817e-09	7.61106620720497e-08
ENSG00000110693	SOX6	3347.06734618888	3.93019625229086	0.373667840333089	10.5178873536119	7.14578557591654e-26	4.25951762477367e-24
ENSG00000110700	RPS13	9575.70628973673	-1.08472536783402	0.238910641634746	-4.54029741166734	5.6174931954216e-06	3.10853537598498e-05
ENSG00000070081	NUCB2	2137.09206245077	0.680363245443686	0.174976199717708	3.88831879159181	0.00010094099054359	0.000430420913902421
ENSG00000188211	NCR3LG1	319.420470206476	1.03848926933708	0.305377885824533	3.40066952305048	0.000672210409789735	0.00238025381946014
ENSG00000006071	ABCC8	56.1416880446203	3.96529721625061	1.21788231471645	3.25589522758922	0.00113035454459686	0.00378082973057553
ENSG00000129158	SERGEF	406.325111258143	0.894706214257604	0.215283159845257	4.15595077153601	3.23937575065222e-05	0.000153553351147007
ENSG00000166788	SAAL1	935.967770580991	-1.7302573899527	0.270233075109687	-6.40283351418174	1.52519479653969e-10	1.73642786113715e-09
ENSG00000110756	HPS5	1501.86738003205	0.660450413063763	0.183031968350332	3.60838829968561	0.000308105116133241	0.00117643388933119
ENSG00000134333	LDHA	20942.458551763	-1.37899781322947	0.324830043795624	-4.245290235829	2.1831065656638e-05	0.000107331408054185
ENSG00000151117	TMEM86A	314.286334557281	1.69889123652524	0.377454455810131	4.50091715801553	6.76608744118876e-06	3.6656676697507e-05
ENSG00000177054	ZDHHC13	926.014371943481	-0.800448930339112	0.248738809090099	-3.21802992169658	0.0012907435206981	0.00425849120558398
ENSG00000109854	HTATIP2	138.936665968033	-6.19738686988088	0.512958003295258	-12.0816652241873	1.32018656241283e-33	1.44648441021699e-31
ENSG00000148935	GAS2	275.37957633302	2.03699881770439	0.612142266804074	3.32765588682405	0.000875799743928713	0.00301710979309115
ENSG00000129151	BBOX1	381.151796766256	6.01687224204173	0.566155404569807	10.6275983475132	2.21749377446955e-26	1.3902537944624e-24
ENSG00000245573	BDNF-AS	139.612494807564	2.56161797355171	0.388416566288343	6.59502759635148	4.25176768311e-11	5.20089966085475e-10
ENSG00000249867	LINC02742	35.1860803357184	-3.36328991737829	0.848929724074891	-3.96180016083592	7.43867899263056e-05	0.000327697807661184
ENSG00000182255	KCNA4	16.8867609321173	3.71373403341609	1.1594082245076	3.20312893674126	0.00135943101958342	0.00445762410283525
ENSG00000066382	MPPED2	337.425936511887	-4.91971879018984	0.433375734066424	-11.3520864309301	7.24138163008424e-30	5.78531076134056e-28
ENSG00000254489	MPPED2-AS1	9.39520858456222	-6.3068479627116	1.74001367217991	-3.62459678538635	0.000289412624950629	0.0011105895742977
ENSG00000170959	DCDC1	34.4268210021089	3.52832707211914	0.893378726874915	3.94941917238326	7.83410585643898e-05	0.000342755165717445
ENSG00000148950	IMMP1L	219.029181662272	-1.21798891588254	0.248317661273848	-4.90496289967603	9.34449999458799e-07	5.97698076905891e-06
ENSG00000007372	PAX6	1687.71854478077	-1.71444899701616	0.356357747240459	-4.8110333233735	1.50151977748814e-06	9.22768925219675e-06
ENSG00000149100	EIF3M	4151.18017539824	-0.956394629991107	0.257867990389366	-3.70885362137039	0.000208199740369029	0.000823546665587778
ENSG00000135378	PRRG4	106.716207610897	5.29740058543512	0.595630274336041	8.89377322423751	5.90681790154241e-19	1.86946317877014e-17
ENSG00000121690	DEPDC7	162.449174320297	-1.6688592098573	0.391408121595864	-4.26373168510905	2.0104083809943e-05	9.9478465458705e-05
ENSG00000176102	CSTF3	1902.77349159439	-1.40938384457125	0.171815434823909	-8.20289426276342	2.34667589897422e-16	5.60692271645876e-15
ENSG00000247151	CSTF3-DT	11.8991869796651	3.21779404156572	1.05540003582634	3.04888566641586	0.00229691879708223	0.0070844242093921
ENSG00000110422	HIPK3	2204.70980676759	1.1866995327729	0.235705231434311	5.03467625878139	4.78657079190212e-07	3.23543499855687e-06
ENSG00000110427	KIAA1549L	2167.96502704518	1.1097742497639	0.255805282662446	4.33835547965727	1.43552833102528e-05	7.32026207199497e-05
ENSG00000166016	ABTB2	1127.442014189	-2.35634404556097	0.225852954175954	-10.4330893264528	1.75100886245354e-25	1.01228550040687e-23
ENSG00000255521	AL356215.1	29.6555243129517	2.67086234718792	0.567685905528189	4.7048241310534	2.54084889175207e-06	1.50676268428668e-05
ENSG00000026508	CD44	35771.7523367788	0.922302182160068	0.277021328774737	3.32935440833889	0.00087047561000642	0.00300281458930101
ENSG00000149090	PAMR1	75.9505143689816	-3.35094948137046	0.673180725809677	-4.97778583505947	6.43157622782638e-07	4.24631671236893e-06
ENSG00000166349	RAG1	57.2327962812432	-1.84451202166968	0.440988909826292	-4.18267212750598	2.88102739272398e-05	0.000138160815504765
ENSG00000166352	IFTAP	279.264961862564	-0.6034599515209	0.19825134710534	-3.04391349835447	0.00233522275470333	0.00719003617863897
ENSG00000279675	AC080100.1	87.620756845089	-4.96930544122751	0.811792230305276	-6.12140059453242	9.27563785195542e-10	9.51507585089801e-09
ENSG00000148948	LRRC4C	772.332822700262	-5.49731740720812	0.348935806724475	-15.7545236151384	6.39393584118636e-56	2.37287209306221e-53
ENSG00000166181	API5	5228.39339508109	-0.897245925912784	0.134455267566243	-6.67319281835298	2.50297180646895e-11	3.14532377362338e-10
ENSG00000052841	TTC17	2669.47922731708	1.25221164607996	0.325422777611695	3.84795328486238	0.00011910875806784	0.000500195914287812
ENSG00000149084	HSD17B12	2895.55466155627	0.424129997628131	0.140439591253226	3.02001731736305	0.00252760233107925	0.0077040140463376
ENSG00000187479	C11orf96	504.052921091169	-6.50513455798747	0.498921029410562	-13.0384052275223	7.39884811236127e-39	1.12000063300869e-36
ENSG00000110455	ACCS	171.27379028159	2.21897195877965	0.598866281037707	3.70528785647214	0.000211150794779708	0.000833843343637002
ENSG00000151348	EXT2	6252.12984500336	0.498650345459282	0.158366483621119	3.1487113564526	0.00163992086608505	0.00526775641599203
ENSG00000052850	ALX4	122.601465265279	11.4761115088272	1.51263263163068	7.58684644827177	3.27785143702033e-14	5.93858926885046e-13
ENSG00000085117	CD82	1904.58397941363	2.28626673338374	0.493165387431254	4.63590266399717	3.55383179738818e-06	2.04374196016257e-05
ENSG00000157570	TSPAN18	98.991728043585	-3.81542450570675	0.863749774843404	-4.41727988455739	9.99507712958377e-06	5.24581956374528e-05
ENSG00000019485	PRDM11	546.778570575518	0.917305194079616	0.269643215322364	3.40192202864426	0.000669137256514861	0.0023711965401433
ENSG00000019505	SYT13	27.0654465451739	-2.44504819104675	0.708952123195926	-3.44881990059439	0.000563042098633753	0.00202739212010392
ENSG00000181830	SLC35C1	1122.38881175572	-0.674650358769149	0.195291928549315	-3.45457369273092	0.00055116356668501	0.00199022638196099
ENSG00000121671	CRY2	821.239093376489	1.44892662348113	0.240433691216626	6.02630445071726	1.67751055354911e-09	1.66441743538644e-08
ENSG00000121653	MAPK8IP1	3962.18067845085	1.8523468051162	0.247996951259991	7.4692321647707	8.0664112407496e-14	1.37583436796447e-12
ENSG00000165905	LARGE2	14.8422166391737	-4.19953965250543	0.812620766497271	-5.1678960539086	2.36743907637726e-07	1.69011497698928e-06
ENSG00000135365	PHF21A	2524.42280652755	1.25506956957944	0.188327285531697	6.66430021563817	2.65929375059394e-11	3.3326628489878e-10
ENSG00000157613	CREB3L1	386.694188236419	-4.7406041756	0.504717248525711	-9.39259395126163	5.85404523188865e-21	2.17251172162139e-19
ENSG00000149091	DGKZ	3978.62539686119	-0.616868320936742	0.159929206952449	-3.85713361987815	0.000114724454878153	0.000483549181588462
ENSG00000110492	MDK	13900.1868999976	1.09660371016366	0.345080364410267	3.17782123604086	0.00148386209517048	0.00481893901874066
ENSG00000180720	CHRM4	66.3049230167187	2.53019832672946	0.851101780177481	2.97285046942544	0.00295048152756781	0.00881199759447142
ENSG00000175224	ATG13	2992.91025120871	0.619544251894882	0.153101966205684	4.04661198839575	5.19642698978316e-05	0.000236480594556805
ENSG00000165912	PACSIN3	956.910726871011	-2.96289227845386	0.272971185198197	-10.8542309192913	1.90402838979617e-27	1.29999374542493e-25
ENSG00000134575	ACP2	1890.50995353679	0.47564794990344	0.160355797905015	2.96620363041182	0.00301500791666899	0.00898256081246105
ENSG00000025434	NR1H3	311.429778614164	-0.902885250356489	0.237107459836564	-3.80791583267283	0.000140142952564618	0.000578602044780063
ENSG00000165915	SLC39A13	1683.81492820153	1.11095774987123	0.245388507801188	4.52734221266515	5.97301695694002e-06	3.27299707459473e-05
ENSG00000172247	C1QTNF4	46.0625055384271	-3.24955944117413	0.539282211754711	-6.0257122715039	1.68366478971122e-09	1.66980358389937e-08
ENSG00000030066	NUP160	3930.80643544473	-0.711085434219655	0.203873238396266	-3.48788021328002	0.000486866148391543	0.00178125349154731
ENSG00000149177	PTPRJ	2829.09354158312	-2.41663649208066	0.269823193391853	-8.95637050952503	3.35541105331968e-19	1.08129766002567e-17
ENSG00000149136	SSRP1	11312.8776743142	-1.23332975282642	0.293272592955244	-4.20540405906471	2.60616127841841e-05	0.000126030190952352
ENSG00000134809	TIMM10	1143.25182849659	-1.53346969424958	0.364189530141408	-4.21063640586858	2.54652310101098e-05	0.000123353579012972
ENSG00000214872	SMTNL1	22.9885189533149	6.48566279821361	1.55813439738312	4.16245402778235	3.14845542819378e-05	0.000149613405508696
ENSG00000156587	UBE2L6	3311.80390373429	2.19031296174974	0.214226609496112	10.2242805732753	1.54369900394569e-24	8.31826004257294e-23
ENSG00000149131	SERPING1	120.322030649327	-4.60415791148954	0.574690941605014	-8.01153729451679	1.13283370557336e-15	2.48005430366675e-14
ENSG00000172409	CLP1	520.861609028311	-0.691427470417194	0.143153006448812	-4.829989167321	1.36540478668533e-06	8.46016612797278e-06
ENSG00000156603	MED19	812.033431060461	-0.819658635062651	0.252021241840477	-3.25233948169128	0.0011445922528671	0.0038228949261459
ENSG00000213593	TMX2	3045.16412731102	0.763282021676971	0.175137425529509	4.35818911560034	1.31143041533645e-05	6.74144379501262e-05
ENSG00000110031	LPXN	200.430550536022	1.66905000532623	0.366301972512357	4.55648653453519	5.20163721085742e-06	2.90073850180849e-05
ENSG00000186660	ZFP91	3278.41632701624	0.562306893399372	0.1682952336598	3.34119321843687	0.000834191479506664	0.00289157360500274
ENSG00000166840	GLYATL1	22.0365307888305	-2.65791662052174	0.711823388501808	-3.73395516845256	0.000188496061408929	0.000753231308954158
ENSG00000189057	FAM111B	1562.63402697351	-2.87652422054134	0.820150595278321	-3.5073122388763	0.000452657671275683	0.00167097711509421
ENSG00000245571	FAM111A-DT	126.782889299538	1.43765678946626	0.352565115251672	4.07770572661454	4.5482280743433e-05	0.000209930149975055
ENSG00000110042	DTX4	617.769888996737	2.13381439685133	0.427905896311739	4.9866440617981	6.14370999854596e-07	4.06676131635627e-06
ENSG00000110048	OSBP	4177.24976819589	0.586792967601443	0.191535397852066	3.06362674566639	0.00218671552957318	0.00678234843149017
ENSG00000110104	CCDC86	920.186771117335	-1.47477828417508	0.241466983620979	-6.10757736755421	1.01154781926202e-09	1.03351260095026e-08
ENSG00000110107	PRPF19	6156.47406607531	-0.895783092446819	0.161659187115536	-5.54118270931681	3.00435543917645e-08	2.46442831729094e-07
ENSG00000006118	TMEM132A	13515.3924142403	1.84506398670146	0.322080402845727	5.72858196400489	1.01273618076755e-08	8.94169101430564e-08
ENSG00000110446	SLC15A3	649.627973427438	4.26943774238535	0.477293466112671	8.94509991338851	3.7161342610866e-19	1.19087093611896e-17
ENSG00000167992	VWCE	73.7880838460132	4.42873943896312	0.670320760330382	6.60689583413815	3.92461974829629e-11	4.81351683307832e-10
ENSG00000187049	TMEM216	88.0296889327731	-2.98162703001125	0.368647497718273	-8.08801646143238	6.06442112053641e-16	1.37338844057502e-14
ENSG00000011347	SYT7	237.924205943085	-4.44564544022249	1.18355746978971	-3.75617200997631	0.000172532131851129	0.000695722366239508
ENSG00000124920	MYRF	1325.55305204389	-1.68118935202966	0.330188204382336	-5.09160936010589	3.55036997663494e-07	2.45537910406953e-06
ENSG00000167994	RAB3IL1	441.336229759677	1.41803407902762	0.358113794605982	3.9597303996285	7.50344229835995e-05	0.000330171550665451
ENSG00000167995	BEST1	180.709335036831	6.07417238559121	0.735406928204111	8.25960723598912	1.46152578245931e-16	3.58128293169396e-15
ENSG00000167996	FTH1	12434.5980630062	1.70716150430456	0.244810686737791	6.97339453213104	3.09383397623962e-12	4.37798437634056e-11
ENSG00000149480	MTA2	6838.7824291449	-0.646078281698058	0.168902292164632	-3.82515993961949	0.000130687214682333	0.000543561482759546
ENSG00000149489	ROM1	331.962066245398	1.56094136796309	0.434129942739935	3.59556255924546	0.000323691327298486	0.00123124710692856
ENSG00000214756	CSKMT	104.831308448898	-1.45812889502885	0.317745423842697	-4.58898472051862	4.45407026392464e-06	2.5112159073794e-05
ENSG00000162191	UBXN1	3232.97531655858	-0.758384682312625	0.190587111699832	-3.9792023476753	6.91468711579553e-05	0.000306908429204792
ENSG00000177363	LRRN4CL	256.307637446406	5.20877178953359	0.528589226466463	9.85410131105665	6.58027134408787e-23	3.04638759267842e-21
ENSG00000162188	GNG3	12.0010000600647	-2.4543540675294	0.824064643337786	-2.97835137979989	0.00289803537388988	0.00867427331827813
ENSG00000133316	WDR74	901.206232090643	-0.975729582999022	0.18756685983084	-5.20203613729525	1.97116883910888e-07	1.42490178507874e-06
ENSG00000255717	SNHG1	1082.70925865912	-2.10932465030187	0.447984663820157	-4.70847513465026	2.49576803661828e-06	1.48155641781605e-05
ENSG00000168004	PLAAT5	36.1856616446024	3.06464575288275	0.53538146414048	5.72422834586332	1.03904919765659e-08	9.14966075483909e-08
ENSG00000133321	PLAAT4	689.277634361264	4.12611360768233	0.463435923352235	8.90330982077595	5.42056069261577e-19	1.72267515160768e-17
ENSG00000176485	PLAAT3	2333.70404370967	2.12881458859619	0.363126010287766	5.86246792651721	4.56037718754427e-09	4.22762766753449e-08
ENSG00000184743	ATL3	3335.57393162607	0.935865819906029	0.310797565170459	3.01117487645937	0.00260238927652848	0.00790995704935851
ENSG00000168005	SPINDOC	1894.89368381204	-1.19140837866886	0.218188246469198	-5.46046085409582	4.74900198570411e-08	3.78751426998496e-07
ENSG00000167770	OTUB1	3237.98498468948	-0.820494286099211	0.153717049457838	-5.33769213625363	9.41371238466108e-08	7.16744236461505e-07
ENSG00000110011	DNAJC4	484.915985565965	1.04850094258177	0.252872440889698	4.14636303937573	3.377980844436e-05	0.000159597456364739
ENSG00000173457	PPP1R14B	8236.84384498721	-1.24761603685399	0.306623104125275	-4.06889115682637	4.72374061555244e-05	0.000217116555779557
ENSG00000149782	PLCB3	2349.90724902725	-1.90191264149498	0.239504863322997	-7.94101887998013	2.00527146636233e-15	4.26032236099084e-14
ENSG00000173264	GPR137	2197.95929041024	1.14145647071781	0.193192526040294	5.90838835286898	3.45470826761033e-09	3.26043406601502e-08
ENSG00000126432	PRDX5	7360.74157670349	0.972632170201927	0.247576865241662	3.92860685610722	8.54393851603755e-05	0.000370849804405788
ENSG00000068831	RASGRP2	63.1836333183545	2.66799179283673	0.71000422192166	3.75771257474454	0.000171473680753354	0.000691939305586445
ENSG00000171219	CDC42BPG	79.3405429294072	-2.26220089004449	0.45204324484214	-5.00439043356236	5.60390745063067e-07	3.73523483579261e-06
ENSG00000110047	EHD1	3340.49182243923	-0.763608682104866	0.202574338950605	-3.76952325778569	0.000163559667675808	0.000662910761591099
ENSG00000168062	BATF2	43.9930169211072	2.50285642709884	0.663215219365945	3.77382236416657	0.000160765250957162	0.000653541989270908
ENSG00000168060	NAALADL1	9.95404805112229	-3.93854522397778	0.84032932290958	-4.6869068073703	2.77365188343062e-06	1.62803459657794e-05
ENSG00000149809	TM7SF2	2229.85607969677	1.28337621863512	0.337374391575694	3.80401195431923	0.00014237130483246	0.000586742505337205
ENSG00000278952	AP003068.4	42.3600630706469	2.38704014939225	0.506027636079488	4.71721301209186	2.39097321524075e-06	1.42375404974621e-05
ENSG00000162298	SYVN1	2049.2729828989	0.810698744657945	0.190711686826676	4.25091276862717	2.12901081605488e-05	0.000104905852439154
ENSG00000149798	CDC42EP2	175.981742762556	-1.67149972343242	0.31007134197738	-5.39069400213825	7.01860989239037e-08	5.44474696608261e-07
ENSG00000162241	SLC25A45	287.657305575165	2.76752795664559	0.321034311830462	8.62066095323517	6.65687419288103e-18	1.87246966141809e-16
ENSG00000245532	NEAT1	3855.20740982467	3.57116141455359	0.675857269181169	5.2838988014144	1.264631280721e-07	9.39854687923436e-07
ENSG00000251562	MALAT1	65983.7442347619	2.58269754264491	0.440153971110143	5.86771382780192	4.41844997386944e-09	4.1076410282328e-08
ENSG00000168056	LTBP3	6430.39384922601	-1.03467892011	0.328970836778795	-3.1451995266247	0.0016597359100641	0.00532174798699344
ENSG00000173465	ZNRD2	828.029575294423	-1.24882545704326	0.14686605760549	-8.50315911929662	1.8449974083647e-17	5.05375540107899e-16
ENSG00000176973	FAM89B	62.4460355572968	-1.70558031597898	0.380225390322688	-4.48570863332271	7.26719955416785e-06	3.90953926915707e-05
ENSG00000213445	SIPA1	1108.30062659341	-1.93673757642429	0.289563812403986	-6.68846552456024	2.25522759203061e-11	2.84643618568472e-10
ENSG00000172922	RNASEH2C	1589.54916616568	-0.894786891807517	0.28521000156734	-3.13729142347854	0.00170516548910852	0.00544377730505347
ENSG00000172757	CFL1	22774.5793583793	-0.698595244895165	0.232866945460977	-2.99997598848667	0.00270000890170039	0.00816139054377618
ENSG00000172732	MUS81	1347.26680242107	-0.62810117673135	0.174695153919372	-3.59541270973802	0.000323877715159973	0.00123175245423402
ENSG00000172500	FIBP	3292.83170546858	-1.03364651254208	0.233875926703687	-4.41963620245394	9.8867194138523e-06	5.19368783089789e-05
ENSG00000175592	FOSL1	1991.43653403755	-1.45568300587741	0.447689589985427	-3.25154535294152	0.00114779461837406	0.00383081032407436
ENSG00000175334	BANF1	7057.98773975708	-0.981966384051955	0.240105406749071	-4.08973041193606	4.31874860437158e-05	0.000200060573058155
ENSG00000175315	CST6	9.06527855827697	-9.30147088727994	1.71742034571279	-5.41595475475719	6.09625168249339e-08	4.76617923759736e-07
ENSG00000175229	GAL3ST3	267.020497683602	-2.33078691530867	0.329569546168451	-7.0722156898482	1.52479167022535e-12	2.23180226082793e-11
ENSG00000175115	PACS1	4136.43893406528	0.57215288658272	0.164166190483357	3.48520535743762	0.000491759475406411	0.00179658522858465
ENSG00000174807	CD248	142.523390985531	2.08069642408791	0.637759768344728	3.26250812196612	0.00110431008356437	0.00370232707456399
ENSG00000174791	RIN1	929.345262515975	1.60856991987621	0.414376903701782	3.88190052463413	0.000103643275585096	0.000441044595512755
ENSG00000174744	BRMS1	1830.19655340802	-0.509183502637699	0.160092174224473	-3.1805646035124	0.00146988361324803	0.00477623952227424
ENSG00000174684	B4GAT1	3460.6785461816	1.8786271047303	0.234432062357311	8.01352462559915	1.11466933846782e-15	2.4472735504586e-14
ENSG00000174669	SLC29A2	328.890751354735	1.0028844484177	0.29729602583751	3.37335302613778	0.000742586782414244	0.00260103201043832
ENSG00000174547	MRPL11	1323.59566408719	-1.10729767170526	0.238376721554351	-4.64515857288854	3.39815338172651e-06	1.96206050590076e-05
ENSG00000174516	PELI3	355.569180496164	0.720225474216937	0.215365049364573	3.34420778274812	0.000825179094232089	0.00286632635555346
ENSG00000254986	DPP3	2136.79370515353	-0.750418635654555	0.2150815188651	-3.48899635642437	0.000484837757541967	0.00177439668574568
ENSG00000174165	ZDHHC24	758.692757004955	1.12405334156877	0.327872853978023	3.42832085038706	0.000607327224710792	0.00217257340071061
ENSG00000174080	CTSF	2009.53732797456	3.40611954628532	0.373580687766573	9.11749364414038	7.68817024323835e-20	2.60910190452317e-18
ENSG00000239306	RBM14	2204.58908292923	-1.05893381747016	0.238315364359865	-4.4434139624801	8.85425728737318e-06	4.69526632692255e-05
ENSG00000173914	RBM4B	1163.49049258288	-0.895410779954833	0.1845504080947	-4.85184936299552	1.22315513565528e-06	7.64771100986206e-06
ENSG00000173898	SPTBN2	2224.77471088343	-2.70256450402711	0.293210892367179	-9.21713542838909	3.05143020148101e-20	1.06702670981575e-18
ENSG00000173653	RCE1	738.108447946492	-0.677046891318265	0.206381795097355	-3.2805552980043	0.00103602953354873	0.00349838619568868
ENSG00000173621	LRFN4	1664.46371328701	-1.51884443206868	0.319332981716088	-4.75630304112794	1.97170422760113e-06	1.18966370362204e-05
ENSG00000173156	RHOD	134.795463664485	-8.8496468936822	0.887821485213028	-9.96782240695467	2.1079980477876e-23	1.02543186218911e-21
ENSG00000173020	GRK2	3335.47437797307	-0.568969947768448	0.173307628767746	-3.28300578464978	0.00102706558114897	0.00347270418172764
ENSG00000172830	SSH3	423.280683587503	0.746703104833998	0.252509461514841	2.95712921153298	0.00310517964443068	0.00921778847099801
ENSG00000175505	CLCF1	203.940145453277	-2.28271233907346	0.342908443371553	-6.65691493807885	2.7963491294385e-11	3.49680419126362e-10
ENSG00000172531	PPP1CA	6882.03587071969	-0.939248605828057	0.305003893796254	-3.07946431154576	0.00207373214019905	0.00647327402168498
ENSG00000175463	TBC1D10C	55.3022832576671	4.52999140221971	1.02324315981238	4.42709180000805	9.55120907853655e-06	5.03467971793923e-05
ENSG00000175634	RPS6KB2	817.223082701109	-0.652906390075824	0.160172539343839	-4.07626920788365	4.57640334567441e-05	0.000210934424240029
ENSG00000175544	CABP4	121.252902638592	8.29933049510028	1.05916704422315	7.83571443273849	4.66184311532124e-15	9.42568965205857e-14
ENSG00000172663	TMEM134	994.525073988686	0.709349588363113	0.22850906501821	3.10425141473746	0.0019076115456914	0.0060134585634763
ENSG00000167797	CDK2AP2	1828.15940998943	-0.738770437769239	0.213857506696109	-3.45449850782667	0.000551317266979166	0.00199046900924582
ENSG00000132744	ACY3	29.783681216711	9.63303604381497	1.57764288552241	6.10596741012473	1.02179857708329e-09	1.04352256813624e-08
ENSG00000006534	ALDH3B1	1274.37809468397	2.34842756631932	0.29171665198559	8.05037199739742	8.25427633578914e-16	1.84570110991421e-14
ENSG00000255306	AC004923.4	17.7733822527207	2.68186064543506	0.733072293242685	3.65838495078305	0.00025380962982682	0.000983480258114738
ENSG00000171067	C11orf24	1947.75945870135	-0.801369863322135	0.205803177872134	-3.89386535041761	9.86594269288139e-05	0.000421737127609344
ENSG00000162337	LRP5	3779.14022181114	-1.69491204754608	0.289400132748832	-5.85663880471362	4.7232883783359e-09	4.37336588720848e-08
ENSG00000069482	GAL	31.421553117929	-3.43775218427744	1.1559732593607	-2.97390286188684	0.00294038142077694	0.00878525335809071
ENSG00000132740	IGHMBP2	826.231585878644	-0.633862653251411	0.144995059845977	-4.37161551520956	1.23330569883123e-05	6.36686803329769e-05
ENSG00000172935	MRGPRF	144.239146104772	-4.47905154889901	0.528061707777888	-8.48206087077796	2.21239763294869e-17	6.0242671167475e-16
ENSG00000110092	CCND1	6265.09858300069	-1.63535788006553	0.379915046732453	-4.30453569588991	1.67336310991503e-05	8.41582771498033e-05
ENSG00000131620	ANO1	114.132043021596	-5.68459835536488	0.581273889274543	-9.77955222186141	1.37818915418257e-22	6.24227445838324e-21
ENSG00000162105	SHANK2	123.9259635855	-5.28549276758958	0.75170847440674	-7.03130661359242	2.04608311223087e-12	2.94813209277027e-11
ENSG00000248671	ALG1L9P	23.5793144304385	2.7243260157645	0.63221459123383	4.30917927795324	1.63861499798107e-05	8.25912212235411e-05
ENSG00000137496	IL18BP	254.846995178038	2.29943653416845	0.433342675544236	5.30627760416299	1.11886520847564e-07	8.41031348638225e-07
ENSG00000184154	LRTOMT	542.623340676686	0.797236642760796	0.21546198031262	3.70012677691006	0.000215491787551562	0.00084901550338594
ENSG00000110200	ANAPC15	205.662975381747	-1.25357037669625	0.319066937883795	-3.92886328182585	8.53483429388688e-05	0.00037059445606349
ENSG00000110195	FOLR1	123.990372125721	3.00318255603603	0.673663121118644	4.45798866212111	8.2732276822499e-06	4.4115572593485e-05
ENSG00000186635	ARAP1	2632.35656785098	0.818936838285754	0.229956817725425	3.56126357281386	0.000369074357259783	0.00138622786258412
ENSG00000168010	ATG16L2	443.416012895634	1.93483477643638	0.464388155987392	4.1664171480052	3.09424276201141e-05	0.000147372038317368
ENSG00000171631	P2RY6	13.324820341885	-2.94885026882351	0.951184760601162	-3.10018662090401	0.00193398746562628	0.0060874305877695
ENSG00000257038	AP002761.3	18.9933639166078	2.28067752301482	0.657412812845364	3.4691710877124	0.000522066879841503	0.00189557153831042
ENSG00000054965	FAM168A	7899.04670229657	0.793819515110088	0.210499560232831	3.77112196449272	0.000162515213914873	0.000659374458996175
ENSG00000021300	PLEKHB1	2678.7882178105	4.80036732845545	0.445588631391717	10.7730920186683	4.61245698738785e-27	3.02359039381217e-25
ENSG00000175581	MRPL48	723.924177854816	-0.677651298462013	0.227890519434517	-2.97358266655201	0.00294345108105811	0.00879214149345269
ENSG00000181924	COA4	1774.28669326805	-1.00016616106915	0.160958001420904	-6.21383312565943	5.17074408269301e-10	5.47760822277549e-09
ENSG00000175567	UCP2	1016.60092643971	-1.13631872349252	0.383263244734581	-2.96485180643776	0.00302828768857156	0.00901862172228101
ENSG00000214517	PPME1	2568.99104992035	-0.49171003161392	0.148116615725971	-3.31974930161534	0.000900983183323864	0.00309000959912961
ENSG00000149380	P4HA3	22.5671507146788	-3.13584565814481	0.588258676322158	-5.33072572384376	9.78210631340038e-08	7.41358643494826e-07
ENSG00000165434	PGM2L1	2836.2035616635	-1.23297160619964	0.295706863580332	-4.1695738518585	3.05169717804265e-05	0.000145556592805936
ENSG00000254837	AP001372.2	174.225375697561	1.71213670937186	0.269001481309159	6.36478543181005	1.95562927266208e-10	2.18857363495534e-09
ENSG00000077514	POLD3	1452.88161780215	-1.43837610577486	0.479417628764447	-3.00025701908758	0.00269751880207718	0.00815493497792589
ENSG00000166435	XRRA1	468.776712528419	1.34257048971007	0.208191973105326	6.44871399067268	1.12803207470226e-10	1.30099699282327e-09
ENSG00000278879	AP000560.1	20.5055938124691	3.12401438294277	0.854916560701571	3.65417460199755	0.000258010651080974	0.000997940866563035
ENSG00000162139	NEU3	606.538203812839	-0.538274153156703	0.179593220783653	-2.99718525458783	0.00272485071503844	0.00823215468780455
ENSG00000137491	SLCO2B1	33.1890126551105	10.7361276611035	1.57435732813628	6.81937160594466	9.14395940669063e-12	1.21967166370171e-10
ENSG00000261594	TPBGL	5.5641267682416	6.40815108916748	1.88528892646453	3.39902865773716	0.000676256301302486	0.00239384326717983
ENSG00000279117	AP001972.5	90.6520965181832	2.24429196056968	0.424853502441144	5.28250784723281	1.27427375513829e-07	9.46409452291053e-07
ENSG00000149273	RPS3	29449.8286962038	-1.58256240547051	0.311420072208245	-5.08176108960715	3.73951563268892e-07	2.5807593039154e-06
ENSG00000149243	KLHL35	31.0194956200026	-2.68280905234981	0.763384089412874	-3.51436333237333	0.000440809433790195	0.00163037843788436
ENSG00000149257	SERPINH1	9863.35953048753	-0.965934969880749	0.319751655711925	-3.02089122175177	0.00252031885753789	0.00768385008521127
ENSG00000171533	MAP6	1587.04185831038	1.48913228119365	0.374583029793514	3.97543978971636	7.02493159592181e-05	0.000311138885641126
ENSG00000062282	DGAT2	187.68974376194	5.14812395218888	0.459666457361967	11.1996946258251	4.09141379780119e-29	3.1275528263657e-27
ENSG00000255507	UVRAG-DT	5.45955487324629	5.24586791440222	1.6664217331174	3.14798337668622	0.00164401042258205	0.00527868208389483
ENSG00000085741	WNT11	42.6899193461338	5.71478021183391	1.56503618522062	3.65153231970053	0.00026068028502649	0.00100705048323951
ENSG00000179240	GVQW3	217.304157161593	1.1952511854008	0.333649355145607	3.58235724711405	0.000340507697629237	0.00128924495882032
ENSG00000182704	TSKU	3281.44841479742	1.88099593210217	0.351039125692324	5.35836547676116	8.39782298163151e-08	6.43013341046122e-07
ENSG00000261578	AP003119.3	260.385825861281	3.65260564642463	0.612593437449668	5.96252820080974	2.48364769748787e-09	2.39629433459996e-08
ENSG00000078124	ACER3	2199.94751941612	1.78706182421361	0.357431902872026	4.99972668878816	5.741163735082e-07	3.82008202372764e-06
ENSG00000149260	CAPN5	4656.55323404516	0.660092560271704	0.220950142677429	2.98751814446841	0.0028125259930006	0.00845595329582528
ENSG00000137474	MYO7A	56.1057169456422	3.32675249148108	0.793610735526319	4.19191971902295	2.76603883898269e-05	0.000133006870733862
ENSG00000178301	AQP11	176.920785801995	1.58849062554829	0.284172251874533	5.58988646875217	2.272181220015e-08	1.89835213113018e-07
ENSG00000048649	RSF1	6464.22851112075	0.826200793991229	0.243548776437172	3.39234220790414	0.000692978328256653	0.00244326361551599
ENSG00000151364	KCTD14	43.7820809743042	-4.46979464665223	0.689543737542004	-6.48224964319968	9.03649547548707e-11	1.056507745912e-09
ENSG00000188997	KCTD21	309.497233313612	0.657837071351072	0.208381397232922	3.15688962684017	0.00159461692379345	0.00513657298047928
ENSG00000118369	USP35	727.416825031805	0.829137296224135	0.265240066501664	3.12598811770744	0.00177208711778411	0.005634874584452
ENSG00000137513	NARS2	668.160316096351	-0.634881275824569	0.181767740919529	-3.49281601131656	0.000477955699023125	0.00175367288770899
ENSG00000137509	PRCP	8504.84963018482	1.20040315166313	0.210644241668659	5.698722842618	1.2070827753712e-08	1.05443308954123e-07
ENSG00000165490	DDIAS	782.398086983711	-1.85806579775225	0.611695258495729	-3.03756776261692	0.00238495776019221	0.00732650108201103
ENSG00000137502	RAB30	1067.68350644696	1.51493900284457	0.327028356711741	4.63243927247543	3.61382357271965e-06	2.07513018679078e-05
ENSG00000137494	ANKRD42	477.443300269434	0.966305832969173	0.22555633952773	4.28409963999427	1.83480677474014e-05	9.15572957709736e-05
ENSG00000150672	DLG2	178.297378372385	1.57127757683124	0.380892451094066	4.12525260691816	3.70328067361208e-05	0.000173647411899614
ENSG00000137504	CREBZF	3897.58940951377	1.10827775738489	0.298152200586297	3.7171543768771	0.00020147933939358	0.000799420265581458
ENSG00000179071	CCDC89	61.7877239617889	3.34379759898219	0.658415833334803	5.07854980042966	3.80326745408222e-07	2.61925713412086e-06
ENSG00000137501	SYTL2	1372.87238944814	1.7910359454563	0.321727660600954	5.56693180222934	2.59263804174147e-08	2.14582765116653e-07
ENSG00000086991	NOX4	72.1612216227137	-5.03813754836286	0.457450440983473	-11.0135155570762	3.28913554014126e-28	2.39492783680729e-26
ENSG00000110172	CHORDC1	1133.71574661846	-1.28206040165562	0.268817334367283	-4.76926238656897	1.84901696562266e-06	1.12046434980279e-05
ENSG00000165323	FAT3	2263.32465866495	-2.15937526838096	0.482147476918709	-4.47866134689955	7.51125860413185e-06	4.03235065848039e-05
ENSG00000180773	SLC36A4	1931.22874667934	0.944086177084328	0.226723739038604	4.16403761285702	3.12668572481401e-05	0.000148671030878788
ENSG00000166002	SMCO4	146.081749493108	-1.59932012586737	0.470617259261152	-3.3983456713386	0.000677947007950308	0.00239857204370157
ENSG00000279696	AP001273.1	23.3209563627819	-1.62322409299916	0.5345634249574	-3.03654162857946	0.00239309061538488	0.00734854156804895
ENSG00000166012	TAF1D	1292.43564234299	-1.50163900298368	0.293639044063798	-5.11389419541029	3.15584167084477e-07	2.20238886880398e-06
ENSG00000042429	MED17	1520.13458892538	-0.601796646363912	0.161402536937009	-3.72854515043204	0.00019258840672544	0.000767850745164728
ENSG00000181333	HEPHL1	7.52304932608104	-5.84374883133784	1.66895689668091	-3.50143783998223	0.000462754906807004	0.00170442254693811
ENSG00000255893	AP000786.1	8.25483166412655	-5.61893408020202	1.69451573930028	-3.31595272317874	0.000913312778898319	0.00312667962054328
ENSG00000150316	CWC15	1815.24951284782	-0.477401988965721	0.161551428848147	-2.95510842813073	0.00312559181386115	0.00926710576359594
ENSG00000149212	SESN3	8947.46695327545	1.77493532086151	0.321201998119453	5.52591618748717	3.27770586481209e-08	2.67910245980325e-07
ENSG00000087053	MTMR2	4091.58633924067	-0.700362996033299	0.200334665352755	-3.49596508821916	0.000472350496073686	0.00173504351279684
ENSG00000184384	MAML2	4624.01937423882	1.27121984834937	0.28992102043572	4.38471086518275	1.16139934221632e-05	6.03219807337594e-05
ENSG00000149972	CNTN5	7.65250298648221	5.50010996981205	1.77838351245903	3.09275807567899	0.00198305723809387	0.00621891290599724
ENSG00000110318	CEP126	239.388754495497	1.99163604630217	0.3425546690953	5.81406772694753	6.09727264816053e-09	5.56494035547503e-08
ENSG00000137691	CFAP300	88.6309945455768	1.29398987275396	0.330481557997375	3.9154677210891	9.02291164650304e-05	0.000388925016999604
ENSG00000023445	BIRC3	389.651117696851	6.71954400810736	0.636083938394703	10.5639265551424	4.37950382075686e-26	2.65178956346828e-24
ENSG00000137673	MMP7	17.1646569260741	-2.76526563848764	0.856759789067702	-3.2275856941147	0.00124839641954886	0.00413002921889285
ENSG00000137692	DCUN1D5	1514.43607913734	-1.29502381734463	0.224270496166623	-5.77438334279371	7.72354177899287e-09	6.94183487472059e-08
ENSG00000170962	PDGFD	696.264772183399	2.82196907480454	0.750873071774596	3.75825046986325	0.000171105558490841	0.000690817300458984
ENSG00000256422	LINC02552	3.95146535485652	6.83584815924029	2.31513922913599	2.95267259662454	0.00315035899500703	0.00933384111719248
ENSG00000196954	CASP4	460.952142697698	7.03647677151022	0.515925312275344	13.6385569850756	2.36187959839791e-42	4.21275098290988e-40
ENSG00000137752	CASP1	397.922399822963	3.10293765191336	0.389800580000101	7.9603207668715	1.71593850584462e-15	3.67274689125384e-14
ENSG00000204397	CARD16	249.458760219831	4.24529446459795	0.379624565432539	11.1828760600909	4.94606190294838e-29	3.75590555527852e-27
ENSG00000152578	GRIA4	905.493970005156	4.38518047467578	0.79434487385534	5.52049949462426	3.38037366049232e-08	2.76007869248643e-07
ENSG00000182359	KBTBD3	193.375605084509	0.688507110453166	0.233614863325136	2.94718880748152	0.0032067733876708	0.00948876657367767
ENSG00000261098	AP000766.1	56.9397780419974	2.30695447901949	0.465436455317589	4.95654015207157	7.17595431752816e-07	4.70135344225528e-06
ENSG00000110675	ELMOD1	573.448185566263	6.19827868172981	0.642947291718306	9.64041494780174	5.3969371771898e-22	2.2911093636524e-20
ENSG00000110660	SLC35F2	984.35838864549	-1.96773222280188	0.309196094784224	-6.36402676487582	1.96531870277879e-10	2.19727978776663e-09
ENSG00000075239	ACAT1	2014.73960161741	0.753705877564007	0.168016264106051	4.48591022764481	7.26033083117658e-06	3.90675753261324e-05
ENSG00000166323	C11orf65	38.818373617545	1.73451013219028	0.428278620348342	4.04995731699029	5.12269757042575e-05	0.000233494747222516
ENSG00000110723	EXPH5	59.9067001880966	-2.4825226743669	0.677778521912352	-3.66273435068799	0.000249537283769101	0.000968556572578144
ENSG00000178105	DDX10	1657.27303170897	-1.37160091841083	0.202160726354	-6.78470513609575	1.16323843722882e-11	1.53117581248272e-10
ENSG00000149289	ZC3H12C	1446.97335158744	1.22351509897782	0.31408170385606	3.89553127086494	9.79837188341248e-05	0.000419365213291365
ENSG00000254416	LINC02732	37.8211331713825	5.07888248258125	0.721089153995533	7.04334887640358	1.87673534238087e-12	2.72339824107612e-11
ENSG00000137727	ARHGAP20	319.392449347404	3.26562777478707	0.598920579997703	5.45252222723686	4.96603626277335e-08	3.95102103631231e-07
ENSG00000214290	COLCA2	7.83960319582693	5.93477378299041	1.85009756447156	3.20781665624513	0.00133746732790259	0.00439625510681581
ENSG00000137713	PPP2R1B	1699.68489583937	-0.926132213591121	0.201698768039861	-4.59166023963067	4.39733826659286e-06	2.48290444603767e-05
ENSG00000086848	ALG9	349.685889981786	0.841756284307413	0.170027875563058	4.9506957698547	7.39486268770566e-07	4.83101634245939e-06
ENSG00000150764	DIXDC1	1238.76246031822	-1.5022376411989	0.224210116764799	-6.70013317362826	2.08229683505226e-11	2.64558629915612e-10
ENSG00000150773	PIH1D2	91.5188222725768	1.59596569101645	0.392015253139794	4.0711826344352	4.67750574878484e-05	0.000215249459547581
ENSG00000150787	PTS	939.619990127912	-0.777086642674724	0.192758194152927	-4.03140653028847	5.54440461482883e-05	0.000250729571113594
ENSG00000247416	AP000802.1	85.5738180405576	1.19520473158315	0.386178768904714	3.09495194407762	0.00196844787527742	0.00618067919790641
ENSG00000149294	NCAM1	11077.8398414397	1.22785125165392	0.329520373460478	3.72617704562413	0.000194405878749199	0.000774024029095056
ENSG00000166682	TMPRSS5	339.434863658558	4.84858385419989	0.646944363968466	7.49459169016924	6.65050641542176e-14	1.14967319393268e-12
ENSG00000109906	ZBTB16	40.2594644736445	8.96535553004635	1.55048709460739	5.78228323294529	7.36934955648895e-09	6.6338561793918e-08
ENSG00000166741	NNMT	855.497708919519	3.69677650875849	0.742874586347922	4.9763130637331	6.48068028772757e-07	4.27383126226207e-06
ENSG00000180425	C11orf71	159.712848026478	1.86250754984624	0.344656426173645	5.40395422340935	6.51875873787862e-08	5.07752605957513e-07
ENSG00000246100	LINC00900	21.8364482188453	-3.43782531209826	0.794493701628057	-4.32706427383068	1.51109877533955e-05	7.67016803922076e-05
ENSG00000137656	BUD13	901.442261759115	-1.65122277402561	0.260993164982605	-6.32668972053605	2.50476292505238e-10	2.75488002593356e-09
ENSG00000109917	ZPR1	1770.63438124289	-0.818253309036537	0.154135399738489	-5.30866569538737	1.10430667239567e-07	8.31174099612433e-07
ENSG00000149577	SIDT2	1569.16694391835	1.04880344258941	0.255029700694344	4.11247568316136	3.91438712056089e-05	0.000182875397476113
ENSG00000149591	TAGLN	656.887412215958	-2.86274577770828	0.494451966481072	-5.78973484134755	7.04976265244687e-09	6.37610019143672e-08
ENSG00000186318	BACE1	4153.40786606069	0.880285391141171	0.153184846793956	5.74655659201863	9.10791568571125e-09	8.0944006184832e-08
ENSG00000149573	MPZL2	27.0180442059521	5.97501335900856	1.53759934273897	3.8859364679261	0.000101936165222515	0.000434503376362514
ENSG00000118181	RPS25	12679.6113413198	-1.29586967868796	0.250165197131239	-5.18005579332498	2.21819544600687e-07	1.5899831469524e-06
ENSG00000196655	TRAPPC4	1367.15416977566	-0.810189844081422	0.240223477435467	-3.37265055327105	0.000744483728179205	0.00260569304862722
ENSG00000271751	AP003392.4	10.257162951168	3.72835709098249	1.2564573470799	2.96735667123716	0.00300372291254793	0.00895009848417708
ENSG00000160695	VPS11	1778.69055155946	0.766455666529112	0.155543321058533	4.92760255672235	8.32447313951593e-07	5.38027535020006e-06
ENSG00000256269	HMBS	1248.01741657303	-1.09545263176267	0.245495919242516	-4.46220301804902	8.11213135210366e-06	4.33067355639335e-05
ENSG00000076706	MCAM	5766.4762209078	-1.84653564852016	0.275121403096114	-6.71171209415165	1.92353941993739e-11	2.45200656583598e-10
ENSG00000036672	USP2	385.143679523417	2.30130009881914	0.250673777391991	9.18045805493444	4.2926153669248e-20	1.48301481948307e-18
ENSG00000110400	NECTIN1	2134.84526642775	-1.30938185843675	0.269926754385421	-4.8508783852049	1.22915899620632e-06	7.68107532420187e-06
ENSG00000137699	TRIM29	11.0506543048801	8.71827030466797	1.77147288954968	4.92148107718669	8.58917082605102e-07	5.52960916442664e-06
ENSG00000149403	GRIK4	645.877454333188	4.0595684435688	0.618791854133094	6.56047492618679	5.36366734500536e-11	6.49882158721582e-10
ENSG00000154114	TBCEL	1028.18432038155	1.00936796318722	0.225866785522271	4.46886407336635	7.86360789744811e-06	4.2077617235438e-05
ENSG00000109927	TECTA	194.771375957892	1.72553965172421	0.421791197173306	4.09098071104415	4.29552861226283e-05	0.000199145310980365
ENSG00000109929	SC5D	2318.5298837248	0.717379732946958	0.206848054090355	3.46814832801664	0.000524057943266737	0.0019024391177767
ENSG00000154127	UBASH3B	3867.83411163128	-1.97243631640372	0.464806528856703	-4.24356413679338	2.19997457896429e-05	0.00010806834988768
ENSG00000023171	GRAMD1B	227.019648669613	-2.13473930382608	0.220323396396376	-9.68911762773277	3.3541383536693e-22	1.47000703580146e-20
ENSG00000166257	SCN3B	107.872222570208	2.24897514995846	0.488097711329763	4.60763305738803	4.07278579902478e-06	2.31957248638023e-05
ENSG00000110002	VWA5A	1663.78362112045	-0.800932701807752	0.253056208203437	-3.16503873781221	0.00155062305127428	0.005011699085092
ENSG00000110013	SIAE	1753.59330195939	2.50964796397292	0.319074349159467	7.86540181178477	3.679145874492e-15	7.52475266010546e-14
ENSG00000245498	AP000866.1	81.3393405153574	1.62417491233487	0.380083261651058	4.27320820516947	1.92680383674807e-05	9.56914083309656e-05
ENSG00000165478	HEPACAM	1808.00500696059	4.65583901707619	0.848711952021867	5.48577053261085	4.11671002182668e-08	3.32705939206919e-07
ENSG00000149557	FEZ1	6026.04346556285	0.950022392920183	0.254432247530481	3.73389144709878	0.0001885437833859	0.000753291181095011
ENSG00000149547	EI24	5107.26804896663	-0.493036106283842	0.16659875039005	-2.95942259548478	0.00308216119831659	0.00915418187841311
ENSG00000149554	CHEK1	2283.07779751124	-1.64046391930817	0.493073855975082	-3.32701460324652	0.000877817731294656	0.00302315644055662
ENSG00000198331	HYLS1	164.588484783837	-7.02332378723401	0.571475136072563	-12.2898151536416	1.02740690100637e-34	1.22485001996143e-32
ENSG00000110060	PUS3	451.185735978454	-0.880658200441949	0.207393193199916	-4.24632162152517	2.17308635510598e-05	0.000106884446226236
ENSG00000109832	DDX25	91.1487937079539	-4.47393704059941	1.48045120678644	-3.02200911457989	0.00251102987244078	0.00765958986278536
ENSG00000064309	CDON	1132.13084358065	-1.47659209721365	0.419428096022632	-3.52048923573774	0.000430751476314552	0.00159677150290342
ENSG00000165526	RPUSD4	832.698614649193	-1.45658755474924	0.195929628153947	-7.43423834604925	1.05172185077061e-13	1.77282549922205e-12
ENSG00000197798	FAM118B	1032.61316679539	-0.567143751969034	0.173459809565621	-3.26959745539487	0.00107700630555091	0.00362028313870282
ENSG00000110063	DCPS	701.809095825701	-1.03085615771294	0.262017232941338	-3.93430671006185	8.34371826508243e-05	0.000363496776172055
ENSG00000149571	KIRREL3	662.121681543905	-4.03050263103998	0.520775521203364	-7.73942412217579	9.98681176664426e-15	1.9391270205799e-13
ENSG00000254607	AP001783.1	6.2559023435005	-4.07641705811351	1.22536447021731	-3.32669761298906	0.000878816825652304	0.00302614431928073
ENSG00000151702	FLI1	98.9652120964595	1.74501199256125	0.440311789356219	3.96312802596688	7.39740853903955e-05	0.000326066998227511
ENSG00000120457	KCNJ5	46.7189622254859	3.85683192821297	1.00421581700189	3.840640490734	0.000122713718451275	0.000513927911875754
ENSG00000174370	C11orf45	32.7124295395759	2.88351910614194	0.485601859538396	5.93803143357598	2.8846474439277e-09	2.74835830382329e-08
ENSG00000134909	ARHGAP32	2265.3835717649	0.988505287886547	0.275633439132407	3.58630393684453	0.000335398022105966	0.00127199160880768
ENSG00000084234	APLP2	38329.7765644042	0.669394347521712	0.147744524984711	4.53075569190116	5.87730736265009e-06	3.22901062815702e-05
ENSG00000166106	ADAMTS15	2573.75805036439	-1.98878795721255	0.423872619574007	-4.69194721567834	2.70616956128283e-06	1.59208016966394e-05
ENSG00000255455	AP003486.1	276.284732072828	2.3320876331532	0.281047319462537	8.29784691635909	1.06015160719536e-16	2.64853727795418e-15
ENSG00000120451	SNX19	4097.88179531008	0.902879295599596	0.182554727622822	4.94580067772905	7.5831521741647e-07	4.93860029366984e-06
ENSG00000151498	ACAD8	1502.73101123039	1.1704634417648	0.166691472012892	7.02173559109414	2.19128934508553e-12	3.13949500742202e-11
ENSG00000149328	GLB1L2	492.60061582436	1.19511433035847	0.279377981762891	4.27776850135874	1.88776190150136e-05	9.39146239819346e-05
ENSG00000109956	B3GAT1	2906.82312611467	-1.24637408888146	0.275096840300864	-4.53067395291907	5.87958196797968e-06	3.22948917405692e-05
ENSG00000251226	LINC02714	17.486464816083	-5.61704575485136	1.79873433551139	-3.12277674582467	0.00179153587409221	0.00569042641178735
ENSG00000261799	AC007406.5	265.613299832091	1.61296322502478	0.357802778666742	4.50796729705417	6.54516612502132e-06	3.5560266203215e-05
ENSG00000120647	CCDC77	634.823007287645	-1.10060834204875	0.336096558954621	-3.27467899544117	0.0010578210036213	0.00356151645775864
ENSG00000139044	B4GALNT3	749.652377631443	-1.76784179031332	0.511504561417643	-3.45616036231176	0.000547929237183442	0.00197979017248019
ENSG00000250132	AC004803.1	106.107611228169	2.76594620354953	0.295856197122393	9.34895476401083	8.85181353637067e-21	3.23287901045004e-19
ENSG00000082805	ERC1	3990.84548254996	1.10820597338593	0.260175655820549	4.25945298337327	2.04927797197539e-05	0.000101314647308083
ENSG00000111186	WNT5B	266.561081560878	-3.84006156183346	0.255993489978207	-15.0006219383172	7.27345710145749e-51	2.20203913746626e-48
ENSG00000004478	FKBP4	4104.22364480017	-1.09828302020509	0.209159263004998	-5.25094133736189	1.51323871096099e-07	1.11346688520951e-06
ENSG00000111203	ITFG2	672.873986916693	0.591847762800494	0.150953203890382	3.92073667565398	8.82786860439815e-05	0.000381733562711139
ENSG00000053702	NRIP2	119.133854070815	1.8075369293936	0.373307102762512	4.84195697327385	1.28566607066208e-06	8.005924389679e-06
ENSG00000197905	TEAD4	592.732997259317	-1.53473472432996	0.323901250448284	-4.73827971397411	2.15540162862921e-06	1.29049274194977e-05
ENSG00000130038	CRACR2A	17.6206379676769	-9.02524868520337	1.55138300043977	-5.81755032938031	5.97162851316318e-09	5.45459311073329e-08
ENSG00000118971	CCND2	14429.0759719218	-1.90632810030954	0.484442456642527	-3.9350970877357	8.31630709512274e-05	0.000362405132484241
ENSG00000047621	C12orf4	946.189836500041	-1.33879150243652	0.24209712628779	-5.52997684427301	3.20273061263864e-08	2.62061268371986e-07
ENSG00000130035	GALNT8	42.8267379794303	-6.26138259075109	1.4893555685794	-4.20408848151916	2.62136386348807e-05	0.000126685488626333
ENSG00000111262	KCNA1	192.001165617883	-5.29805032540151	0.691729633517992	-7.65913453563748	1.87190227225671e-14	3.52171703862261e-13
ENSG00000185652	NTF3	23.0919482670578	-3.4665793719474	0.78944490880928	-4.39116059051675	1.12747226879506e-05	5.8718898670678e-05
ENSG00000110799	VWF	39.4071482826687	2.61536862572784	0.58514968522098	4.46957196044658	7.83762875322249e-06	4.19483600797619e-05
ENSG00000111319	SCNN1A	16.1628839610589	-3.16720549151025	0.800823505493752	-3.95493572526632	7.65552302339486e-05	0.000335835899419051
ENSG00000111321	LTBR	94.0444908726045	-4.29711928927203	0.704706696668626	-6.09774152790926	1.07577504682345e-09	1.09669951494731e-08
ENSG00000215039	CD27-AS1	326.123947300925	1.65531311257676	0.366960586972099	4.51087438636188	6.45609455602281e-06	3.51012002928943e-05
ENSG00000139192	TAPBPL	635.709879008885	5.40108071464712	0.230808464178889	23.4007047092562	4.20355420320942e-121	2.41798946654114e-117
ENSG00000111641	NOP2	2159.45085105322	-1.52063031405844	0.187125034563134	-8.12627940247833	4.42668003283038e-16	1.01853480875394e-14
ENSG00000111653	ING4	1450.39202743933	0.876536263432661	0.288101266551213	3.04245890316781	0.00234653856815631	0.00722004625765026
ENSG00000139200	PIANP	1308.49895184378	-2.21037551968776	0.266782815146549	-8.28529948030407	1.17812248820381e-16	2.91791392153729e-15
ENSG00000250510	GPR162	1537.98500535345	2.18239170627508	0.282306210499007	7.73058340593168	1.07054822125521e-14	2.06127565044864e-13
ENSG00000110811	P3H3	2180.14148935999	-0.999712560051461	0.205207414568916	-4.87171753589695	1.10632261753111e-06	6.97598714901981e-06
ENSG00000010626	LRRC23	418.89589226922	1.31147368709835	0.226065653017486	5.80129563953226	6.58044613853285e-09	5.96805223498235e-08
ENSG00000111674	ENO2	3332.42974078869	-1.33792130009168	0.225539918996068	-5.93208202808214	2.99117109724749e-09	2.84278627742947e-08
ENSG00000215021	PHB2	8074.54535109747	-1.29442536547181	0.141912743902488	-9.12127642575389	7.42446620621902e-20	2.52333150574436e-18
ENSG00000182326	C1S	2494.09375958081	7.64390738405033	0.758714574801891	10.0748128979152	7.13965508335464e-24	3.61046865522872e-22
ENSG00000159403	C1R	2242.55782378055	2.76120904445009	0.360687555450501	7.65540424870308	1.92705086615264e-14	3.6077716337922e-13
ENSG00000139178	C1RL	721.859428512353	2.23205639087841	0.377663375075831	5.9101743462157	3.41745831339762e-09	3.22660231157021e-08
ENSG00000139182	CLSTN3	2250.77220035271	2.06993454833881	0.318313000725063	6.50282754277663	7.88241449700673e-11	9.29131532590306e-10
ENSG00000139197	PEX5	2419.37762239916	0.540445385451845	0.171888846956894	3.14415620920057	0.00166566499772878	0.00533704023572504
ENSG00000177675	CD163L1	59.5886624361958	5.38239790386273	0.91379024610145	5.89018970910002	3.85752528978538e-09	3.62128924490705e-08
ENSG00000173262	SLC2A14	15.6044136680507	3.48895182711737	1.05271308018728	3.31424762623514	0.000918900896686129	0.00314300441977867
ENSG00000171860	C3AR1	70.2155673239773	3.51277351068008	0.940375545058035	3.7355007040972	0.000187342055392199	0.000749791851194833
ENSG00000089818	NECAP1	1582.32233171623	0.670015869387397	0.173954303552967	3.85167745610493	0.000117311473303291	0.000493278451980157
ENSG00000279865	AC006511.3	440.098257085509	-1.58442563817267	0.384570942211683	-4.11998272428118	3.78900807459653e-05	0.000177377999569464
ENSG00000226711	FAM66C	208.94428212602	1.57982507460459	0.3640484323202	4.33960136714734	1.42741412378677e-05	7.28395909829445e-05
ENSG00000197614	MFAP5	512.402404311786	-3.28783521386057	0.426014110151816	-7.71766740939381	1.18477863692388e-14	2.27550681610864e-13
ENSG00000175899	A2M	9993.58970997225	5.58310375327771	0.668886380180143	8.3468641591627	7.00992642622992e-17	1.78617272581533e-15
ENSG00000110852	CLEC2B	157.681756358782	2.78182323606719	0.452672153811473	6.14533766357043	7.97935842606792e-10	8.28880623139489e-09
ENSG00000150048	CLEC1A	47.0052299447337	10.2349298487	1.69087949614634	6.05302144358973	1.42153935729385e-09	1.42581512955424e-08
ENSG00000139112	GABARAPL1	2072.26001029859	1.54572938776667	0.293797463170316	5.26120740147647	1.43112491497998e-07	1.05642454824429e-06
ENSG00000180574	EIF2S3B	284.034987805685	-2.40168821119147	0.445987816876095	-5.38509824778176	7.24050877480216e-08	5.60366183650935e-07
ENSG00000247157	LINC01252	28.7287993274609	5.56210740923121	1.55495996459799	3.57701004261496	0.000347546826364383	0.00131337309547185
ENSG00000111261	MANSC1	727.320045069763	1.05581075065041	0.242612903251396	4.35183263750971	1.35004302721967e-05	6.9275512964535e-05
ENSG00000205791	LOH12CR2	111.863218041239	1.50338663027544	0.366277069360605	4.10450654991818	4.05178792557515e-05	0.0001886434406709
ENSG00000111269	CREBL2	2376.50474016006	1.05833478515026	0.152109458466702	6.95771844708748	3.45827471806294e-12	4.86973335299328e-11
ENSG00000178878	APOLD1	974.845046074453	1.20944580963879	0.332791524779059	3.63424462339222	0.000278796249525313	0.00107235421352857
ENSG00000013588	GPRC5A	77.9558213006879	-2.78100602950813	0.389872427784724	-7.13311799274945	9.8120373106675e-13	1.47270167306685e-11
ENSG00000084444	FAM234B	810.472745835095	0.972235137286484	0.271583320153	3.57987794220485	0.000343754736887878	0.00130068290430081
ENSG00000111305	GSG1	9.79510715060023	4.53505319449636	1.41603948531063	3.20263187682335	0.00136177933416283	0.00446278033040202
ENSG00000273079	GRIN2B	845.220481301691	3.62211806016555	0.441953943678375	8.19569122976643	2.49157167850175e-16	5.91626137777572e-15
ENSG00000256084	AC092112.1	6.75731901679689	5.3508167506492	1.7350646371522	3.08392934538255	0.00204286105147856	0.00638991162771483
ENSG00000246705	H2AJ	226.158248752772	-3.78079202080116	0.430362798984585	-8.78512740813498	1.56187407833089e-18	4.70998173896664e-17
ENSG00000111341	MGP	1211.87297697297	8.82122266895404	1.17543061398167	7.50467323551572	6.15820216914111e-14	1.07019693134266e-12
ENSG00000134533	RERG	27.7631235690327	6.88702438082883	1.73938405903678	3.95946159506754	7.51189227116301e-05	0.000330417673187192
ENSG00000151490	PTPRO	666.568508594299	2.43917510901479	0.410559828661527	5.9410953988528	2.8312378162005e-09	2.70082715227849e-08
ENSG00000151491	EPS8	5418.73783213159	-1.22022208520723	0.252083304421201	-4.84055097583291	1.29479636564883e-06	8.0584175215618e-06
ENSG00000008394	MGST1	1146.05076461756	2.18771041875639	0.323306823084407	6.76666949953368	1.31780635062537e-11	1.71307380347679e-10
ENSG00000048540	LMO3	499.871599735426	7.29254708650837	0.552700207639037	13.1943990353466	9.45055195098823e-40	1.48936814959101e-37
ENSG00000139154	AEBP2	1848.13868530977	0.695011984272369	0.225772103413359	3.07837847884994	0.00208130395684449	0.00649162569378269
ENSG00000172572	PDE3A	205.020344834055	1.50611235317536	0.485447387433663	3.10252437681761	0.0019187774462279	0.00604368928956301
ENSG00000139155	SLCO1C1	124.691986691351	4.86192716428021	0.678975832144069	7.16067779456482	8.027913607224e-13	1.22084774744625e-11
ENSG00000004700	RECQL	2119.68470658137	-1.05951305556637	0.283928922637869	-3.73161369304281	0.000190257108068669	0.000759608849479786
ENSG00000069431	ABCC9	144.567058646947	-2.51549303022088	0.572628733155959	-4.39288649795323	1.11855531898903e-05	5.83072934631139e-05
ENSG00000111728	ST8SIA1	1424.69671335318	3.98941810276321	0.40138684597906	9.93908530567873	2.8139908950185e-23	1.35171433201421e-21
ENSG00000274624	AC007671.1	5.08010349677006	5.0580645015583	1.70241802989582	2.97110604606779	0.00296729300080614	0.00885301408915306
ENSG00000205707	ETFRF1	619.276030842355	1.0727817575864	0.234871482986296	4.56752664881412	4.93512951027589e-06	2.76215993436969e-05
ENSG00000133703	KRAS	2061.56708257955	-0.520189630776606	0.168885333859475	-3.08013501758206	0.0020690677516088	0.00646046680645499
ENSG00000278743	AC087239.1	10.979252383438	-2.78475780079226	0.790669838606817	-3.52202356131238	0.000428266078701901	0.00158916270861114
ENSG00000246695	RASSF8-AS1	648.225087315335	2.49152845012396	0.179988287232691	13.8427254819247	1.40766339767872e-43	2.74482433196522e-41
ENSG00000123096	SSPN	380.596192164759	1.48774752666565	0.300641521198475	4.94857636674702	7.47582587618363e-07	4.8783686212453e-06
ENSG00000123104	ITPR2	3821.17471473477	1.13199991669779	0.356225855568234	3.17775899475932	0.00148418065407101	0.00481929334878913
ENSG00000064102	INTS13	1453.43927889336	-0.739344768560718	0.199770888949963	-3.70096350097287	0.000214782371991632	0.00084665540468656
ENSG00000064115	TM7SF3	3989.82835543068	1.05183946419652	0.230736626996503	4.55861506639977	5.14920501827905e-06	2.87498321440385e-05
ENSG00000247903	AC024896.1	516.646416559304	1.33608811147043	0.222909816060541	5.99385049560832	2.04929786373136e-09	2.00137073627313e-08
ENSG00000165935	SMCO2	12.2139740623136	3.00056920381193	0.837676816188886	3.58201295036836	0.000340956886237418	0.00129073329967699
ENSG00000110841	PPFIBP1	7188.94960570264	3.41370931362358	0.206268516002553	16.5498321303738	1.60549692775214e-61	8.20908418014424e-59
ENSG00000276261	AC009509.5	18.4967282641576	3.29379024005453	0.780493641609094	4.22013718556878	2.44153698299693e-05	0.000118818368108664
ENSG00000061794	MRPS35	1973.3789002567	-0.623630964860135	0.184391344711689	-3.38210541191742	0.000719325363786163	0.00252493627694215
ENSG00000123106	CCDC91	767.667997197973	-0.768252146898531	0.189384105724649	-4.05658196055541	4.97960932914005e-05	0.000227513564444367
ENSG00000247934	AC022364.1	74.9803125704719	1.83667159337879	0.408396406333163	4.49727657956047	6.88294270403954e-06	3.72284035442515e-05
ENSG00000133687	TMTC1	2125.80774897941	1.87416799243612	0.548037955050832	3.41977772736979	0.000626723215918915	0.00223847787567189
ENSG00000246331	AC010198.1	5.66731962627833	3.64284897790431	1.20111092610441	3.03289970870487	0.00242216084681456	0.00742591591263907
ENSG00000110900	TSPAN11	2766.80343276693	3.53333367216718	0.752432591053604	4.69588068642744	2.65460467960905e-06	1.56652410827889e-05
ENSG00000013573	DDX11	1823.65470276651	-1.43147233649121	0.387916758016101	-3.6901533819062	0.0002241188780944	0.000880292124628551
ENSG00000200388	RNU6-618P	5.0958464570286	-5.78886720034999	1.76406591737753	-3.28154812318792	0.00103238906103587	0.00348865323915028
ENSG00000139160	ETFBKMT	136.95243008067	1.53577222132833	0.353815780421837	4.34059843090465	1.4209519825577e-05	7.25420105761483e-05
ENSG00000277342	AC048344.4	13.5839913751154	-2.81558613101363	0.729282778442868	-3.86076048172334	0.000113034666774608	0.000476951154927003
ENSG00000276115	AC026356.2	55.0037131623552	1.64530615688433	0.525651041264202	3.13003499988764	0.00174785476778437	0.00556628240165407
ENSG00000087470	DNM1L	3899.40261516302	-0.529671390986531	0.157793471113599	-3.35673831907285	0.000788677185154086	0.00274866303441538
ENSG00000139131	YARS2	776.796732604991	-1.19107791284145	0.175571852158979	-6.78399127305977	1.16900393321752e-11	1.53788516291606e-10
ENSG00000139116	KIF21A	4577.98743737902	1.4899304684346	0.265054607161559	5.6212207906518	1.89612754416854e-08	1.60456045103986e-07
ENSG00000173208	ABCD2	104.4249817637	2.98931216394361	0.693383719357985	4.31119462497831	1.62374905768389e-05	8.19316712022995e-05
ENSG00000225342	LRRK2-DT	16.6538528765023	3.55493846543794	0.875630757347528	4.05986020432471	4.91021052020638e-05	0.000224655068322586
ENSG00000188906	LRRK2	1106.76145190626	3.11738134721554	0.381296847358872	8.17573333954554	2.94071727575004e-16	6.91143654726586e-15
ENSG00000205592	MUC19	8.96953707831613	6.63940678461847	1.8586450354269	3.57217578293185	0.000354027640559219	0.00133472423097281
ENSG00000018236	CNTN1	3266.68772845077	2.56165358449078	0.286286627227378	8.94786322819135	3.62429725912269e-19	1.16306074804957e-17
ENSG00000015153	YAF2	868.465759871502	0.547316524856024	0.185492724719365	2.95060911787278	0.00317147997148394	0.00938965055717489
ENSG00000139174	PRICKLE1	485.72259302405	2.58500222626604	0.381146699509227	6.78217135185625	1.18382942388406e-11	1.55472210126418e-10
ENSG00000257114	LINC02450	10.140463500895	6.9631716362865	1.60410899581007	4.34083447850132	1.41942620726399e-05	7.24801988525016e-05
ENSG00000184613	NELL2	299.970561629437	3.22414126597088	0.628822279320524	5.12726945593394	2.93974627922798e-07	2.0647320555176e-06
ENSG00000177119	ANO6	4195.63075899856	1.05987418459635	0.293985602434767	3.60519078423758	0.00031192369270479	0.00119036053458756
ENSG00000111371	SLC38A1	6983.40446234979	-1.57137691861042	0.388056837501	-4.0493473294524	5.13606706556746e-05	0.000234057768095943
ENSG00000257261	AC008014.1	53.8138027019222	1.77017315307814	0.395066085121015	4.48070138072194	7.43981443178124e-06	3.99772746989385e-05
ENSG00000139209	SLC38A4	85.9116233450587	6.17274340224981	1.1542541533725	5.34781996167334	8.90199492285802e-08	6.79807504746234e-07
ENSG00000079337	RAPGEF3	122.160875247386	1.28212460742327	0.344491770803846	3.72178587729841	0.000197818738673736	0.000786251746095006
ENSG00000211584	SLC48A1	1069.59312284925	1.42561909269153	0.23845101413354	5.97866651090498	2.24971580649913e-09	2.18412282665563e-08
ENSG00000139219	COL2A1	2324.10939240135	-2.47263236319061	0.719764642851065	-3.43533457464129	0.00059182266540207	0.00212172759554943
ENSG00000152556	PFKM	5817.27341167621	1.00674255048717	0.179250831454306	5.61638985057543	1.94988452770536e-08	1.64883840859877e-07
ENSG00000177981	ASB8	1330.8502534994	0.666114640506948	0.118858201057265	5.60428001250007	2.09122402310941e-08	1.7593043344689e-07
ENSG00000167528	ZNF641	618.420960683779	0.582964213427234	0.185998444162028	3.1342424182828	0.0017229844949018	0.00549544638802265
ENSG00000174233	ADCY6	2729.81050160947	0.958293668956033	0.274501481266792	3.49103277888928	0.00048115721713314	0.00176345116422689
ENSG00000167535	CACNB3	1382.48834062516	-1.61259778561617	0.203377788049702	-7.92907524995834	2.20783740158978e-15	4.6691296666525e-14
ENSG00000172602	RND1	213.855578389598	2.7728468314975	0.478461165463871	5.79534355480911	6.81814607153073e-09	6.17146825176438e-08
ENSG00000134287	ARF3	6551.39070474218	0.781177598081382	0.182669785657371	4.27644667819677	1.8990001462487e-05	9.44124770203896e-05
ENSG00000139549	DHH	38.8767842474967	3.81530319838973	0.655009136168508	5.82480913275109	5.71779084988352e-09	5.23520293135575e-08
ENSG00000258334	AC125611.4	16.9993662478753	2.44631609765962	0.784224923003261	3.11940621357866	0.00181215940539407	0.00574879026040427
ENSG00000135406	PRPH	86.1746449729143	3.96731461837832	0.63344445459679	6.26308208965797	3.77441790661732e-10	4.06580438264784e-09
ENSG00000178401	DNAJC22	753.964590969919	1.33742942475666	0.244194864239481	5.47689415550134	4.32855951805729e-08	3.47993801366108e-07
ENSG00000139644	TMBIM6	34996.3300340681	0.883765366609944	0.13953315794305	6.33373013008599	2.39303934734021e-10	2.64210375925868e-09
ENSG00000258057	BCDIN3D-AS1	47.3830246655009	2.31903497560975	0.519757592349487	4.4617625788339	8.12882605166609e-06	4.33857941597738e-05
ENSG00000135472	FAIM2	1237.69632200793	2.55347612984133	0.2728652090124	9.35801284115078	8.12503740483409e-21	2.98164251431942e-19
ENSG00000161798	AQP5	43.5843548825054	-4.70856118869915	0.479753041152471	-9.81455203991654	9.74699301189703e-23	4.45861952705246e-21
ENSG00000110881	ASIC1	979.594899502467	2.10078765950682	0.262091246271017	8.01548197200943	1.09705957912306e-15	2.4109115430795e-14
ENSG00000272368	AC074032.1	31.0514740326462	2.07142817633944	0.671625048548744	3.08420327802754	0.00204098088857964	0.00638489860847437
ENSG00000050405	LIMA1	11161.45825612	-1.66906434840048	0.216693359857385	-7.70242498200665	1.33507998976918e-14	2.55139995719262e-13
ENSG00000185432	METTL7A	2377.23158417063	2.01664356063064	0.39292704680579	5.13236127933795	2.86129601938577e-07	2.01578567391449e-06
ENSG00000110925	CSRNP2	2084.15682707853	-0.614126232692264	0.161598777719103	-3.80031483752781	0.000144512366079222	0.000594402043460282
ENSG00000135457	TFCP2	1865.5526523922	-1.39135495946634	0.171681812618179	-8.10426531644747	5.30651925339671e-16	1.20888813367728e-14
ENSG00000184271	POU6F1	789.427156873299	-1.37145818277135	0.23882534682399	-5.74251519367453	9.32805062218543e-09	8.26450199329474e-08
ENSG00000278126	AC139768.1	56.7370137200616	-1.66456211025164	0.437769734911152	-3.80236909385587	0.000143318997771399	0.00059044347712124
ENSG00000170545	SMAGP	198.671285031918	-2.60996622793314	0.347650120697716	-7.50745094721978	6.02897638468014e-14	1.05250923850611e-12
ENSG00000139629	GALNT6	120.264553124482	-4.59244492656805	0.766843100794912	-5.98876735254906	2.11437351921266e-09	2.06055147410267e-08
ENSG00000261586	AC068987.3	38.5856958430232	-1.68515941416454	0.513330284057724	-3.28279757984246	0.00102782440104808	0.00347475927765432
ENSG00000139567	ACVRL1	62.755259839444	-2.63942180180974	0.693079351669514	-3.80825340626843	0.000139951815018907	0.000577916602973805
ENSG00000135503	ACVR1B	1758.29355090717	-0.707126257161126	0.18142482134927	-3.89762686220207	9.71399375116731e-05	0.00041606344419324
ENSG00000161835	TAMALIN	444.704656638213	1.20700987616025	0.276604109912272	4.36367296401731	1.27896731590369e-05	6.58633817628203e-05
ENSG00000135480	KRT7	112.884888403776	-1.78173525547306	0.567885464008907	-3.13749051242684	0.00170400788861777	0.00544169660136211
ENSG00000170442	KRT86	19.780329809824	-1.6166798945857	0.50805670735296	-3.18208552546981	0.00146218633398186	0.00475324178561581
ENSG00000205426	KRT81	176.944697967427	-6.95902692879892	0.366520163327084	-18.9867505940967	2.19497499625695e-80	4.59128906262511e-77
ENSG00000170454	KRT75	14.9240651314819	-6.6258800540709	1.12854142913608	-5.87118902594751	4.32680585632863e-09	4.02732507881333e-08
ENSG00000186081	KRT5	26.1668537110899	5.01519280969887	1.31066081496359	3.82646124187224	0.00012999860657442	0.000541186527713195
ENSG00000063046	EIF4B	11688.8045821055	-0.747680174409017	0.230053606744061	-3.25002587436425	0.00115394508853922	0.00384910445668294
ENSG00000167779	IGFBP6	234.041103582701	-1.72511880506905	0.457010283606303	-3.77479209320195	0.000160141167812228	0.000651580571209822
ENSG00000139637	MYG1	1041.25097053066	-0.549976060737515	0.177158291552101	-3.10443308026466	0.00190644049016891	0.00601059046838811
ENSG00000094914	AAAS	2148.17460189068	-0.677708374459115	0.166100861596181	-4.0801014994536	4.5016040301796e-05	0.000207861543508734
ENSG00000139625	MAP3K12	1547.84806040241	1.04807600759713	0.305062814003516	3.43560722410779	0.000591227451539274	0.00211992401939647
ENSG00000139546	TARBP2	1224.01916253243	-0.697693010807686	0.150793326756513	-4.62681622466129	3.7132972851424e-06	2.12853157034981e-05
ENSG00000170653	ATF7	830.290104721325	0.937318607346864	0.208861005962629	4.48776258175533	7.19750735666483e-06	3.87748646147275e-05
ENSG00000012822	CALCOCO1	2184.03638118525	1.67315550639958	0.392130294337508	4.26683561703981	1.98265137228219e-05	9.82740745903509e-05
ENSG00000249641	HOXC13-AS	10.2194297619839	6.94030173758109	1.67089812932638	4.15363547051134	3.27234332611631e-05	0.000154988364739831
ENSG00000123364	HOXC13	136.525749844858	10.1387550137175	1.48205149400548	6.84102749110012	7.86271642945196e-12	1.06107473504551e-10
ENSG00000228630	HOTAIR	110.461956017155	10.9133106899748	1.51583357327121	7.19954412041661	6.04142058783142e-13	9.30435383570369e-12
ENSG00000123388	HOXC11	62.309446407165	9.62517418191254	1.48861276003369	6.46586838453184	1.00718714891085e-10	1.16924163013571e-09
ENSG00000180818	HOXC10	252.378838798945	8.83435163719593	1.46921632672543	6.01296859863098	1.8215633225725e-09	1.7965002352795e-08
ENSG00000197757	HOXC6	150.191416638063	9.57614285823619	1.47382979786273	6.49745504679237	8.16900903504697e-11	9.61435953388213e-10
ENSG00000250133	HOXC-AS2	58.2227940752898	6.79865964762481	1.44958475416807	4.69007391811776	2.7310637025828e-06	1.60549424457659e-05
ENSG00000180806	HOXC9	236.651770562091	10.3240779627625	1.46779845483885	7.03371633123568	2.01103778587258e-12	2.90288384034769e-11
ENSG00000250451	HOXC-AS1	40.5756921547361	8.06591836444005	1.5001806366971	5.37663143166449	7.58923048470902e-08	5.85385867323734e-07
ENSG00000037965	HOXC8	142.080528717498	8.15024751066188	1.47134492139116	5.53931807026989	3.03651706496501e-08	2.48975243249243e-07
ENSG00000198353	HOXC4	324.845511510767	7.72807313528754	0.87515994512569	8.83046942256668	1.04237321637126e-18	3.18512155849753e-17
ENSG00000260597	AC012531.1	34.0501117787359	6.28218669403754	1.54741178078155	4.05980280883256	4.91141762972106e-05	0.000224665622748016
ENSG00000123415	SMUG1	838.065245110746	0.543016460160137	0.170442484286194	3.18592199846339	0.00144293494899535	0.00469796097940203
ENSG00000250742	LINC02381	139.329489752244	6.60800772866806	0.692369197664419	9.54405214870762	1.37357882452162e-21	5.54467985498559e-20
ENSG00000135486	HNRNPA1	44278.9806273988	-1.89710758584962	0.299829954045855	-6.32727837979616	2.49522964550903e-10	2.74570726511321e-09
ENSG00000123360	PDE1B	11.3008682618735	-4.8816519895491	1.31992047457278	-3.69844402264398	0.000216925175853581	0.00085393180003679
ENSG00000135424	ITGA7	14823.2547717839	1.54114882283191	0.31830242740286	4.84177527456098	1.28684249553158e-06	8.01108197502327e-06
ENSG00000258056	AC009779.2	250.208105075217	1.76579220870214	0.326161162977336	5.4138640927793	6.16789882462729e-08	4.81728391228273e-07
ENSG00000135414	GDF11	4524.87074451285	0.851814965490633	0.250197660443753	3.40456806822192	0.000662687821020472	0.00235261369175176
ENSG00000123353	ORMDL2	254.226461498027	-1.22572925101838	0.25095663207866	-4.88422736974802	1.03835201788068e-06	6.58166434694673e-06
ENSG00000123374	CDK2	2023.36617278577	-1.50468559015995	0.494545534621192	-3.04256228157534	0.00234573269633978	0.00721853197941448
ENSG00000111540	RAB5B	5752.57580893163	0.728633727848286	0.222703948427445	3.27175936032256	0.00106880505265309	0.0035948158831304
ENSG00000197728	RPS26	6016.31051357428	-0.851036274977777	0.248853242661219	-3.419831969545	0.000626598268865726	0.00223837906665603
ENSG00000170515	PA2G4	3615.36237330164	-1.46143369867618	0.286600950535882	-5.09919348119263	3.41103749423445e-07	2.36470508300212e-06
ENSG00000229117	RPL41	11778.6674954074	-1.01690980777227	0.286603129531103	-3.54814620983373	0.000387952800189407	0.0014535753101381
ENSG00000139579	NABP2	2676.62522324252	-1.03393808862002	0.224492090268929	-4.6056771415929	4.1112583623725e-06	2.33743374499206e-05
ENSG00000135473	PAN2	1741.91631059733	1.13246650460166	0.341360071572134	3.31751308636093	0.000908226609550261	0.00311111896071787
ENSG00000170581	STAT2	4791.40623787979	1.73175741674454	0.401674922319749	4.31134064019558	1.62267700480018e-05	8.18955367480748e-05
ENSG00000252206	RNU7-40P	8.3367357810383	6.43477761838195	1.73503194358903	3.70873726109688	0.000208295426494188	0.000823765807529179
ENSG00000110958	PTGES3	13053.8170997702	-0.712899273832462	0.217042080557087	-3.28461315889825	0.00102122479967371	0.00345663791355081
ENSG00000196531	NACA	14973.7385104294	-0.967374484891782	0.280544811670572	-3.44819951982472	0.00056433699756337	0.00203141895759318
ENSG00000166888	STAT6	340.206653195286	-2.8559332140539	0.465485361657417	-6.13538781087553	8.49516995755554e-10	8.78891032164548e-09
ENSG00000123384	LRP1	20574.8531062185	2.67462721986786	0.401278830535731	6.66525870875639	2.64199540621574e-11	3.31278868128708e-10
ENSG00000182379	NXPH4	398.43111196832	3.04762024147226	0.498807541265039	6.10981188003516	9.97486466276249e-10	1.02005182678001e-08
ENSG00000182199	SHMT2	7019.43319356275	-1.47384336927345	0.228161445443203	-6.45965126321195	1.04944541373397e-10	1.21401153969859e-09
ENSG00000175189	INHBC	55.2771624796302	6.23109571130507	1.56490473520111	3.98177318474551	6.84030404849832e-05	0.000303897578397177
ENSG00000166986	MARS1	9822.32930813506	-1.10188848330944	0.229512093858763	-4.80100401152506	1.57872106174e-06	9.65828048645992e-06
ENSG00000175197	DDIT3	843.684939418928	1.4379511937721	0.298334548250133	4.81992850712845	1.43609676210376e-06	8.85875345824275e-06
ENSG00000155980	KIF5A	1658.18866228661	1.37659211043553	0.297668568016604	4.62458001396622	3.75358170093051e-06	2.14841197404751e-05
ENSG00000178498	DTX3	3675.40905037958	0.727740924484246	0.237596846251805	3.06292333406221	0.00219186206652748	0.00679684020063758
ENSG00000240771	ARHGEF25	810.705990607903	1.14931376980493	0.288106614043089	3.98919606070911	6.62976081389536e-05	0.000295513689591086
ENSG00000135454	B4GALNT1	3489.2679820867	1.34570423763258	0.321977666935816	4.17949558563897	2.92156390378616e-05	0.000139988054690162
ENSG00000135506	OS9	19337.9305254042	1.25823081609466	0.17961686126941	7.00508185702797	2.46841472885607e-12	3.52330983227353e-11
ENSG00000135439	AGAP2	4543.20681259389	1.3223634136461	0.326883845336827	4.0453617776171	5.22423828788294e-05	0.0002376052555167
ENSG00000255737	AGAP2-AS1	36.1546602600145	-7.70894963557269	1.57855487920464	-4.88354870465881	1.04193398079264e-06	6.60073209362828e-06
ENSG00000135452	TSPAN31	2656.54251182362	1.35418613066167	0.243238786118192	5.56731166222667	2.58699448294564e-08	2.1419271701366e-07
ENSG00000139266	MARCHF9	3301.56269490665	2.10870139788023	0.239811287128274	8.79316992595218	1.45398314287205e-18	4.40193396504514e-17
ENSG00000037897	METTL1	838.897376336005	-1.71513823497958	0.163756482839791	-10.4737119730249	1.14079947924615e-25	6.67904712925561e-24
ENSG00000123427	EEF1AKMT3	500.493242051738	1.33826167641557	0.267509842559383	5.00266331740111	5.6543643627926e-07	3.76450432938354e-06
ENSG00000135407	AVIL	253.072095131789	1.72325414907956	0.482513725610808	3.57140959440712	0.000355065111210535	0.00133841630796907
ENSG00000175215	CTDSP2	9384.20229585936	0.827395191267836	0.183254104935743	4.51501586585445	6.33120256654501e-06	3.44710458716597e-05
ENSG00000118596	SLC16A7	181.379154772841	-5.34273731901146	0.565338533173704	-9.45050974858966	3.37184589997546e-21	1.30172487101569e-19
ENSG00000257354	AC048341.1	180.248329474393	1.73768791498667	0.591522683970728	2.93765220180915	0.00330707796743322	0.00976046138438571
ENSG00000111110	PPM1H	164.39775626337	2.06230330343537	0.410707113768436	5.02134790048494	5.13101262995659e-07	3.45001372304709e-06
ENSG00000196935	SRGAP1	1666.24722402166	-1.50377516498579	0.28712857911578	-5.23728835916198	1.62952992658234e-07	1.19255261071034e-06
ENSG00000184575	XPOT	6556.24328300844	-0.754823900388686	0.207723743897546	-3.63378728991607	0.000279291142179087	0.00107353990818554
ENSG00000183735	TBK1	1333.44644829049	0.750335458331236	0.189374044910792	3.96218741953099	7.42662043649292e-05	0.000327229240948421
ENSG00000135677	GNS	9165.58119327402	1.84761980744323	0.203869322412528	9.06276523401883	1.271845627622e-19	4.22278442221565e-18
ENSG00000111490	TBC1D30	50.6507491320691	1.55191026612915	0.509051519193813	3.04863104737792	0.00229886623256425	0.00708853030622766
ENSG00000139233	LLPH	846.843199147436	-0.794289830744143	0.202247440994241	-3.92731708663133	8.58987023804855e-05	0.000372492130243609
ENSG00000111581	NUP107	2795.08046670201	-1.01753635667557	0.269614373057165	-3.77404344263139	0.000160622771638559	0.000653193593607567
ENSG00000135678	CPM	1609.97609184742	-5.06243349224596	0.455306387569454	-11.1187403262022	1.0169770390157e-28	7.59728074373775e-27
ENSG00000111605	CPSF6	4870.84685583967	-0.963787381501913	0.125995526714758	-7.6493777726239	2.01954131667583e-14	3.76256082229912e-13
ENSG00000166225	FRS2	2064.02199105419	1.22778698887078	0.218143524590649	5.62834487603861	1.81947026473376e-08	1.54309588357019e-07
ENSG00000166226	CCT2	9496.85420504455	-1.69070069057735	0.15444661165852	-10.9468292792041	6.88144149953028e-28	4.89296155435434e-26
ENSG00000135643	KCNMB4	427.1427400876	-2.45930794039981	0.274947831982925	-8.94463477912617	3.73181716233733e-19	1.1942333948292e-17
ENSG00000153233	PTPRR	40.5801806208468	4.13875594687814	0.647811966519737	6.38882293130971	1.67167489693456e-10	1.88731931813383e-09
ENSG00000121749	TBC1D15	1931.72632832866	0.615332669292852	0.174852350344085	3.51915583680724	0.000432922330438796	0.00160404346232951
ENSG00000072657	TRHDE	18.6576328373747	-10.58236360136	1.65571254620467	-6.39142562857154	1.6434621193961e-10	1.86003049213895e-09
ENSG00000180881	CAPS2	256.958341185339	1.0186282548421	0.284631158035684	3.57876580298493	0.000345220648613196	0.00130558545429669
ENSG00000180481	GLIPR1L2	33.8552160347373	5.68862221578401	0.992336859940422	5.73255156129698	9.89309461096392e-09	8.74155967372e-08
ENSG00000139289	PHLDA1	19003.2862291452	1.23956784221955	0.281870548371476	4.39764937976397	1.09429567551765e-05	5.71333088222955e-05
ENSG00000187109	NAP1L1	19754.0556719143	-1.24683536945517	0.168346481415277	-7.40636429685443	1.29808941420465e-13	2.16747019821732e-12
ENSG00000186908	ZDHHC17	2058.89730489901	1.33189477228239	0.238780468336477	5.57790501694448	2.43432505981296e-08	2.02597816568121e-07
ENSG00000067798	NAV3	582.248452196211	2.02101412905184	0.416739474487263	4.84958649894734	1.23719110225519e-06	7.72707113783653e-06
ENSG00000177425	PAWR	1707.17271160314	-2.59773245714957	0.210476170323903	-12.3421689645526	5.36897722588535e-35	6.57099983991469e-33
ENSG00000058272	PPP1R12A	3700.63712709271	-0.623436902320006	0.121007669983625	-5.15204451423921	2.57661853503415e-07	1.82734854168597e-06
ENSG00000111058	ACSS3	1566.5125837752	1.35973137677824	0.41570317008483	3.27091895041544	0.00107198628532901	0.0036044618499394
ENSG00000133773	CCDC59	826.01733932487	-1.12413846758212	0.2873765253519	-3.91172684061645	9.16385268353573e-05	0.000394409065461043
ENSG00000179104	TMTC2	1989.68380277221	2.95415314785206	0.495277005054205	5.96464830328382	2.45161513503587e-09	2.36913954817473e-08
ENSG00000072041	SLC6A15	6.3172062029744	-8.78572619679903	2.49685144656375	-3.51872203245821	0.000433630789323895	0.00160640972976228
ENSG00000198774	RASSF9	189.073844377338	-1.61159310806163	0.504289225774167	-3.19577144561748	0.00139457533884874	0.00455662936262008
ENSG00000182050	MGAT4C	30.1363798923532	-7.60332329187293	1.14965339171279	-6.61357879399219	3.75138173848314e-11	4.6158044075272e-10
ENSG00000139318	DUSP6	2329.12888339402	1.66628322983142	0.357451278531359	4.66156740766906	3.13810251914356e-06	1.82150859896504e-05
ENSG00000270344	POC1B-AS1	47.4908224889797	1.29861876570754	0.406527585842082	3.19441733091145	0.00140113407839561	0.00457675951303302
ENSG00000070961	ATP2B1	5841.49876331874	0.802994781359653	0.254017723113725	3.16117620265476	0.00157133413151921	0.00507222601460797
ENSG00000271614	ATP2B1-AS1	215.870545194977	2.7387688989217	0.427906726795872	6.40038757845515	1.54983029698157e-10	1.76273086026935e-09
ENSG00000139329	LUM	4297.77573805394	4.20275762889561	0.917312502321236	4.58159854821627	4.61435064809302e-06	2.59461373562982e-05
ENSG00000102189	EEA1	2513.48270115076	1.05832835890647	0.230807958099376	4.58532005404597	4.53291529042848e-06	2.5519414709437e-05
ENSG00000177889	UBE2N	5672.25178186103	-0.789364966913883	0.170031844811081	-4.64245369913461	3.44295807972161e-06	1.98444445030848e-05
ENSG00000169372	CRADD	440.346072119437	0.544367521514308	0.177652373152661	3.06422881864077	0.0021823192408861	0.0067699856294389
ENSG00000136040	PLXNC1	502.408584309906	2.58829441224926	0.31090563267791	8.32501614703992	8.43172478674784e-17	2.12725389932326e-15
ENSG00000173588	CEP83	442.236868494038	-0.937636554483661	0.255297548472476	-3.67272055722364	0.000239981867685547	0.000934779548599418
ENSG00000111142	METAP2	5834.76580846374	-0.644984425313103	0.193168712617304	-3.33896942508963	0.000840898191759651	0.00291356669670157
ENSG00000136014	USP44	20.4843250215204	-5.477061945267	0.749990073712557	-7.30284591388626	2.81743778418293e-13	4.50183513724063e-12
ENSG00000074527	NTN4	252.185663983405	-2.54667196973681	0.375594993000066	-6.78036719657858	1.19870821492298e-11	1.56978243125571e-10
ENSG00000139343	SNRPF	1986.49230112989	-1.51981878180342	0.307238489197849	-4.94670698899551	7.54794608206451e-07	4.91706374298478e-06
ENSG00000111144	LTA4H	1786.78339404424	-0.553749963750682	0.149187243292173	-3.71177824276973	0.000205808262919933	0.000815050313515447
ENSG00000188596	CFAP54	99.8769856502058	1.63254044624705	0.536515689397224	3.04285686049781	0.00234343773759879	0.00721243431038129
ENSG00000120802	TMPO	7649.6217029706	-1.66645679141742	0.544540096669003	-3.06030134715749	0.00221114390524454	0.00684832549680597
ENSG00000185046	ANKS1B	1546.59240443647	-2.12222583573857	0.309398359549144	-6.8592019648426	6.92462829957461e-12	9.38884929551633e-11
ENSG00000012504	NR1H4	143.716020731997	2.92485460546742	0.918954608945107	3.18280639434949	0.0014585510582497	0.0047434348126173
ENSG00000151572	ANO4	117.459427473711	-2.69470648842378	0.425832545350847	-6.32808956911358	2.48215055785605e-10	2.73393021473001e-09
ENSG00000120800	UTP20	2055.5893316795	-1.1273457393635	0.2560755593019	-4.40239491202056	1.0706245139441e-05	5.59990894324612e-05
ENSG00000196091	MYBPC1	298.661095593819	9.24119516858022	1.68453089125032	5.48591611859434	4.11332058931962e-08	3.32548817426757e-07
ENSG00000111666	CHPT1	2298.39828655596	2.44542032042164	0.408414808785508	5.98758974409749	2.12973435256693e-09	2.07376460931919e-08
ENSG00000139351	SYCP3	21.2977980139618	2.60599418047631	0.774886623064759	3.36306512837881	0.000770821760930465	0.00269132593281473
ENSG00000075188	NUP37	880.660259483829	-1.16301829688424	0.27574727429656	-4.21769643907138	2.46810777803286e-05	0.000119959213909502
ENSG00000185480	PARPBP	516.086295354469	-1.51936854211624	0.454695491808445	-3.34150782114269	0.000833246689288377	0.00288911589418871
ENSG00000139352	ASCL1	2146.40311460848	1.96472044772108	0.463187649525556	4.24173755438762	2.21795961462272e-05	0.000108835642509819
ENSG00000139372	TDG	1661.63097028943	-1.34230692548276	0.164640853423674	-8.15293955035918	3.55183177527141e-16	8.23831626181652e-15
ENSG00000111727	HCFC2	1022.34288308652	1.19206388806844	0.203944343647612	5.8450451076406	5.06431017428637e-09	4.67220179631736e-08
ENSG00000255150	EID3	36.8949795028322	-2.7992965988191	0.557109018178559	-5.02468369291753	5.04262942628217e-07	3.39356128895368e-06
ENSG00000171310	CHST11	4919.62454067635	1.31212591782197	0.388263719611692	3.37947083784765	0.000726255117653509	0.00254654129870308
ENSG00000136052	SLC41A2	458.026829633542	0.985729211905612	0.201747733102525	4.88594938216571	1.02931642604191e-06	6.53339079911679e-06
ENSG00000151131	C12orf45	241.448240262062	-1.87327526747522	0.281988567312453	-6.64308941787546	3.07175353265083e-11	3.82663654752371e-10
ENSG00000136044	APPL2	2056.37102992956	1.00031821240561	0.236116965222459	4.23653680057742	2.26993731623394e-05	0.000111125505764312
ENSG00000235162	C12orf75	1743.73966632169	-2.10414159661071	0.43421997578924	-4.84579640258654	1.26104786940996e-06	7.8590060745541e-06
ENSG00000074590	NUAK1	2979.81203340587	1.54983289428974	0.346884319407392	4.46786668517456	7.90035135504331e-06	4.22545756225457e-05
ENSG00000136026	CKAP4	11613.7154414613	0.570605086555475	0.181768572163814	3.13918451227769	0.00169418734654358	0.0054141050911974
ENSG00000277715	AC079174.2	27.503655199465	2.59513146914142	0.698428484402899	3.7156724376155	0.000202663995271302	0.000803566408271135
ENSG00000166046	TCP11L2	342.432943241635	2.2161965671863	0.434622982832624	5.09912419435899	3.41228618235343e-07	2.36485821595693e-06
ENSG00000151135	TMEM263	4102.85565670211	0.736251263550885	0.207015446315099	3.55650400323382	0.000375822756107015	0.00141088363440469
ENSG00000120832	MTERF2	390.305728336754	1.13075793396559	0.377759369107143	2.99332862779342	0.00275952435380935	0.00831943079884688
ENSG00000136045	PWP1	2534.36057853913	-0.548097540360752	0.126938770875359	-4.3178103630681	1.57584732293179e-05	7.9718472241929e-05
ENSG00000198855	FICD	552.462655148054	0.752183763932452	0.161945863385024	4.64466179135521	3.40634014976117e-06	1.96629404179264e-05
ENSG00000110880	CORO1C	14158.9388519672	-0.819182303915648	0.211687594445945	-3.86977000735312	0.000108938073214468	0.000461272750568954
ENSG00000135093	USP30	840.051679524359	0.938135652832815	0.222694595771901	4.21265567572963	2.52385651721011e-05	0.000122358648555599
ENSG00000189046	ALKBH2	725.804223587226	-1.59584338179103	0.229466353993422	-6.95458551556007	3.53600097335676e-12	4.97309574547467e-11
ENSG00000256139	AC007637.1	21.4292758446785	3.98671894793865	0.731535366790646	5.44979659073624	5.04274616534565e-08	4.00512759815112e-07
ENSG00000076555	ACACB	892.912039000419	1.87153598041936	0.303516558546939	6.16617422581223	6.99619978093952e-10	7.29716957205972e-09
ENSG00000151148	UBE3B	2411.8889945793	0.926727518758958	0.135792039940299	6.82460856443714	8.81653790701074e-12	1.1787316717165e-10
ENSG00000174456	C12orf76	714.754782070377	1.30237453637883	0.35925698370248	3.62518919731676	0.000288749978410668	0.00110823156851561
ENSG00000174437	ATP2A2	22733.313313704	1.05714580100791	0.173494814727566	6.09324147622463	1.10646961009802e-09	1.1250004091359e-08
ENSG00000196510	ANAPC7	1687.62208371793	-0.754377145170913	0.202360146737483	-3.72789384339372	0.000193086673197226	0.000769570632876317
ENSG00000204856	FAM216A	287.997533625031	-1.2659770516178	0.337555884864093	-3.75042210307637	0.00017653714242543	0.000709757663824342
ENSG00000196850	PPTC7	1701.86521794635	0.811631530406593	0.244475824270913	3.31988462592192	0.000900546570958329	0.00308941047430747
ENSG00000204852	TCTN1	1931.62465822441	1.58864713837056	0.290397980268467	5.47058604506096	4.48549868271458e-08	3.5923020950428e-07
ENSG00000122986	HVCN1	54.8549340429002	-1.91487695761565	0.417197291346093	-4.58985951571562	4.43544429705628e-06	2.50196464405413e-05
ENSG00000186298	PPP1CC	7563.59276420042	-0.81626001624312	0.132980364726127	-6.13819955994413	8.3461977117166e-10	8.64645038941411e-09
ENSG00000111271	ACAD10	1329.85986786056	2.19631405988021	0.230328757184664	9.53556163253787	1.4907643049479e-21	5.99667760359199e-20
ENSG00000111275	ALDH2	1121.42456829269	1.66675113225521	0.239845269055701	6.94927666831788	3.67163863925208e-12	5.13873074516734e-11
ENSG00000198270	TMEM116	393.992652480827	1.31218492057335	0.29443910804359	4.45655785772549	8.32861303446958e-06	4.43903306254599e-05
ENSG00000135148	TRAFD1	2536.58012457574	0.434813252598288	0.129071334701783	3.36878249227775	0.000755009837720978	0.00263852086210844
ENSG00000089009	RPL6	24477.2678198797	-1.26016161908617	0.296679612066031	-4.24755044780665	2.16120510169853e-05	0.000106391031632395
ENSG00000089127	OAS1	548.80400720702	6.82054263387247	0.88532771491236	7.7039750580356	1.318976041174e-14	2.52271984466937e-13
ENSG00000111335	OAS2	1077.68360093339	7.21085767714299	0.748705130696671	9.63110493236941	5.90906196280883e-22	2.49470837985813e-20
ENSG00000135144	DTX1	682.631023593736	3.98208371446804	0.36711615553267	10.8469312898807	2.06233500355585e-27	1.39156205562512e-25
ENSG00000186710	CFAP73	37.1423153787832	5.83790648864234	1.07980907562048	5.40642472863803	6.4295229108936e-08	5.0131105610556e-07
ENSG00000123064	DDX54	3384.97680259306	-0.76941512289611	0.227483913546371	-3.38228365646291	0.000718858750671941	0.00252368339856739
ENSG00000166578	IQCD	94.9473254467298	1.3206766810537	0.390765722650526	3.37971476130423	0.000725610927030835	0.00254505820427629
ENSG00000186815	TPCN1	1451.73046906675	2.45525105984677	0.342167914515552	7.17557361660564	7.20046391605405e-13	1.09937275543787e-11
ENSG00000151176	PLBD2	3663.1810286647	1.07816995380614	0.236985546689651	4.54951776117418	5.37689957410423e-06	2.98905731579039e-05
ENSG00000135094	SDS	15.4501930405121	2.79992718977809	0.783139075214309	3.57526176179101	0.00034987765618632	0.00132102641798343
ENSG00000139410	SDSL	914.68089652859	1.20781578804206	0.377053093797072	3.20330427706846	0.00135860353172456	0.00445676128517332
ENSG00000122965	RBM19	1285.06305807263	-0.977715512914607	0.12939465242327	-7.5560735672163	4.1541894258695e-14	7.43842369648493e-13
ENSG00000135111	TBX3	261.536292822633	2.00300534520461	0.328242922736053	6.10220421055436	1.04615592667241e-09	1.06745018699803e-08
ENSG00000196668	LINC00173	77.1483573962588	3.0115432550314	0.692229535638499	4.350498064567	1.35828654225299e-05	6.96519167610853e-05
ENSG00000089250	NOS1	6.06765960805432	4.4857546184029	1.40490382855963	3.19292646743081	0.00140838805740978	0.00459914856839932
ENSG00000176871	WSB2	5123.89131856852	-1.30781638099615	0.258788842733537	-5.05360419399049	4.33549619801047e-07	2.94872692935332e-06
ENSG00000152137	HSPB8	268.494060319492	2.13316938630901	0.466920042528063	4.56859674465741	4.91000422958037e-06	2.74943507710914e-05
ENSG00000224982	TMEM233	8.05405093732288	-5.71938619373457	1.6863756734996	-3.39152555602607	0.000695046808417277	0.00244980576208228
ENSG00000111725	PRKAB1	1314.41972352361	0.934837993620117	0.134949155251138	6.92733490536046	4.28842542793931e-12	5.95128954592616e-11
ENSG00000135127	BICDL1	70.3369157764592	1.92394153155913	0.56919835690985	3.3800897493874	0.000724621635949846	0.00254197579228084
ENSG00000089154	GCN1	7396.93918541568	-0.67241493115215	0.196108409402529	-3.42879192789719	0.000606274131303039	0.00216948079115888
ENSG00000089157	RPLP0	47254.4089583145	-1.52899982621289	0.2486872120946	-6.14828488097437	7.83252629720196e-10	8.14363296756981e-09
ENSG00000089159	PXN	4645.70363750195	-1.18549021238937	0.207721479289825	-5.70711423990633	1.14907662866835e-08	1.00643715831861e-07
ENSG00000088986	DYNLL1	8364.46629231426	-1.03305309327009	0.218609703423594	-4.72555919106835	2.29482975359183e-06	1.36898464610823e-05
ENSG00000167272	POP5	1044.35312510932	-0.770681381859456	0.227020389566969	-3.39476724240274	0.000686869680591032	0.00242648778120738
ENSG00000157782	CABP1	40.386873423748	3.86204430807005	0.983720700796192	3.92595612244841	8.63859031094413e-05	0.000374393152127545
ENSG00000122971	ACADS	435.700746120979	0.813000807341781	0.2622022891431	3.10066250755757	0.00193088228404958	0.00607931998819058
ENSG00000157837	SPPL3	3148.8791290702	0.723038123029206	0.196478722409898	3.67998180241008	0.000233250598242954	0.000912421457832734
ENSG00000157895	C12orf43	900.610507199318	-0.498449006428457	0.163287366006432	-3.05258770852377	0.00226877418065621	0.00700701008358642
ENSG00000135114	OASL	191.852195630926	6.40270080071963	0.866383416345715	7.39014699487825	1.46666580636201e-13	2.43657137462697e-12
ENSG00000089041	P2RX7	1712.25844048905	1.42999095119216	0.393903059944549	3.63031186250105	0.000283078980409879	0.00108773618240663
ENSG00000170633	RNF34	1663.78820604282	-0.820840748621476	0.16193650487374	-5.06890493444621	4.00110995217645e-07	2.74319245797461e-06
ENSG00000089094	KDM2B	2203.08330478698	-1.29454321240769	0.169661935522654	-7.63013346759113	2.34510796389616e-14	4.31323654206928e-13
ENSG00000276045	ORAI1	993.596443900543	-1.11337080589871	0.273772704684219	-4.06677067088526	4.76691114756715e-05	0.000218779091673207
ENSG00000139714	MORN3	67.1642942738793	1.71673816145136	0.370159751322872	4.63783043757757	3.52085439909582e-06	2.0252834717199e-05
ENSG00000158104	HPD	446.406236331514	5.00236285993272	0.48743692128745	10.2625850473537	1.03887755697609e-24	5.65095359538132e-23
ENSG00000158113	LRRC43	23.2070157761881	4.0162620847078	0.618153183134016	6.4971955079896	8.18310907805048e-11	9.6260305100646e-10
ENSG00000139726	DENR	5197.72312270926	-0.646417269307498	0.209206299731706	-3.08985565987491	0.00200253788059506	0.00627487322546801
ENSG00000150967	ABCB9	693.960559905027	1.87628971729883	0.289918787881432	6.47177691038835	9.68570552721523e-11	1.12725542982142e-09
ENSG00000111328	CDK2AP1	7058.04718393393	-0.820939573646388	0.251347379328989	-3.26615529407155	0.0010901844570688	0.0036603026663791
ENSG00000183955	KMT5A	2585.1970934173	-1.08249351939979	0.263955524445691	-4.10104513505838	4.11288320687536e-05	0.000191294379840297
ENSG00000111361	EIF2B1	2685.70732794103	-0.42172535468381	0.129810506851148	-3.248776735518	0.00115902408918216	0.00386324572910217
ENSG00000168778	TCTN2	1051.56779126645	2.25127999770296	0.227022607529938	9.91654541456221	3.52754473190229e-23	1.68044051213954e-21
ENSG00000178882	RFLNA	72.8883044616802	-2.9004306074381	0.574538259517049	-5.04828104898735	4.45802999067167e-07	3.02759185523508e-06
ENSG00000150990	DHX37	1696.80328745058	-1.23094639377999	0.1873271390076	-6.5711055018571	4.99430551887263e-11	6.07688924821472e-10
ENSG00000184992	BRI3BP	2034.99065779873	-1.13837484577248	0.376400325957476	-3.02437263537623	0.00249149352586017	0.00760806563191993
ENSG00000081760	AACS	1557.35453683913	-0.955485886150734	0.156782665720457	-6.0943337183357	1.09894194279832e-09	1.11882987441799e-08
ENSG00000279233	AC122688.3	55.6655833054215	-1.51075551306243	0.508659037931895	-2.97007504123953	0.00297727011681983	0.00887817627240896
ENSG00000139364	TMEM132B	2839.1863107969	-3.38430395848489	0.445078435611462	-7.60383718396832	2.87476891113324e-14	5.23717797911834e-13
ENSG00000139370	SLC15A4	844.620068649465	0.568357898222487	0.187814724525267	3.02616261669102	0.00247679057678173	0.00757020116646796
ENSG00000151948	GLT1D1	6.2299405839682	-6.07439274014773	1.71656052273304	-3.53870001069133	0.000402102532048837	0.00150096968849963
ENSG00000151952	TMEM132D	116.42613427274	-5.34129269233675	0.673661433175099	-7.92874941224137	2.21363708955243e-15	4.67709603246206e-14
ENSG00000060709	RIMBP2	132.798177991443	-4.97601743613153	0.770234773508719	-6.46039052932373	1.04433117688832e-10	1.20870302057462e-09
ENSG00000132341	RAN	16363.3330033119	-1.32087186962958	0.270788472538198	-4.87787333503741	1.07235748566317e-06	6.78039939203736e-06
ENSG00000198598	MMP17	1529.30449865533	-5.92742714018342	0.380776156253788	-15.5666972388701	1.22575056097921e-54	4.20944696381652e-52
ENSG00000177192	PUS1	682.005905810861	-1.91198753581035	0.218754287421896	-8.7403431418139	2.32403449336138e-18	6.8644043206357e-17
ENSG00000184967	NOC4L	1017.76838327706	-1.05667455279115	0.172456092801699	-6.127209167415	8.94338686411593e-10	9.20296906781947e-09
ENSG00000256576	LINC02361	43.3636815900175	3.60456935571433	0.557773749397988	6.46242201180099	1.03040254041703e-10	1.1943844862698e-09
ENSG00000112787	FBRSL1	2286.46128612119	-1.14610404198143	0.221858240727072	-5.16592955134515	2.39246897613001e-07	1.70565524456069e-06
ENSG00000247077	PGAM5	1965.71245170616	-2.06138979332026	0.276828216198904	-7.44645839078459	9.58792573216393e-14	1.62331554945813e-12
ENSG00000176915	ANKLE2	3841.63337035526	-0.986503557172304	0.139216789412777	-7.08609616220447	1.37947973874137e-12	2.03073891930263e-11
ENSG00000072609	CHFR	1759.71365006206	-1.15028535496317	0.147322461120652	-7.80794283650421	5.81289372248505e-15	1.16202321164777e-13
ENSG00000279817	AC073911.2	5.63256681588019	-5.26542085153397	1.7277383098931	-3.04758007701974	0.0023069205190854	0.00711050692881927
ENSG00000196387	ZNF140	604.045288402401	-1.63588088374744	0.191294505932426	-8.55163547836184	1.21356521004004e-17	3.3682656113162e-16
ENSG00000214029	ZNF891	488.819276263766	-0.962175389423201	0.284263622144736	-3.3847995820348	0.000712302423958371	0.00250410488508146
ENSG00000256223	ZNF10	320.786146002481	-0.819788896603948	0.222217134202999	-3.68913450146044	0.000225018242200669	0.000883372246168776
ENSG00000121390	PSPC1	2726.30764387426	-1.53296958432729	0.213489013335643	-7.18055491650608	6.94290341030459e-13	1.06216266334906e-11
ENSG00000121743	GJA3	499.883885550311	1.80443807342897	0.398246047214558	4.53096292116319	5.87154442899648e-06	3.22747622319824e-05
ENSG00000165475	CRYL1	854.377907117804	2.9034315882737	0.284507418495899	10.2051173344555	1.88093670339683e-24	1.00181649556615e-22
ENSG00000032742	IFT88	737.027321756223	0.670457731078171	0.20409990277903	3.28494880178384	0.00102000904695914	0.00345341203082444
ENSG00000172458	IL17D	314.177704020112	1.68713209025904	0.350898419399065	4.80803559374352	1.5242063186938e-06	9.35461808130849e-06
ENSG00000102683	SGCG	10.5481721552766	-3.59222569415655	1.00133067315391	-3.58745196813162	0.000333925220552036	0.00126670692592527
ENSG00000151835	SACS	7379.06266833034	-1.73496739641854	0.262481482856888	-6.60986587524155	3.84668379438613e-11	4.72296411019372e-10
ENSG00000228741	SPATA13	18.9620415931118	2.53509525615134	0.628474640329676	4.03372720786556	5.48990470962282e-05	0.000248558082376449
ENSG00000075673	ATP12A	10.0665820974533	6.76914040110844	1.62122411661977	4.17532673719536	2.97558657869757e-05	0.000142339441973498
ENSG00000151849	CENPJ	868.977032384735	-1.75456815690978	0.460864217333235	-3.80712602740671	0.000140591109232912	0.000580244095487008
ENSG00000151846	PABPC3	591.504808253964	-1.94530037447612	0.590868686068092	-3.29227190464438	0.000993814769843342	0.00337366244309906
ENSG00000139496	NUP58	2714.77566511579	-1.04846511905913	0.234337767358837	-4.47416193674676	7.67115898185355e-06	4.11147675316721e-05
ENSG00000132932	ATP8A2	105.098558596242	-5.56690379202239	0.659114964812555	-8.44602852190672	3.01380091033016e-17	8.09154552459587e-16
ENSG00000180730	SHISA2	5.78955018605079	-8.88601795966714	1.77611576618021	-5.00306237288676	5.6426673753617e-07	3.75780415744421e-06
ENSG00000132964	CDK8	789.992767374309	-0.872917816703566	0.167460650326082	-5.21267423125259	1.86137605978217e-07	1.34977629245282e-06
ENSG00000122026	RPL21	11193.9539277491	-1.23815615148051	0.236903800512352	-5.22640898458677	1.72833834890468e-07	1.26005504023916e-06
ENSG00000186184	POLR1D	1789.01446238098	-0.701178419654462	0.150086402855967	-4.67183173366717	2.98525476385526e-06	1.74201691254237e-05
ENSG00000139508	SLC46A3	182.98219940107	5.79154619812586	0.456959900688663	12.6740796936398	8.23191563029183e-37	1.12075826471825e-34
ENSG00000139514	SLC7A1	4269.5435345799	-1.46938087808437	0.312669523413015	-4.69946946553989	2.60838216465342e-06	1.542025288185e-05
ENSG00000122042	UBL3	4325.33931962876	1.11710891219634	0.261412147621813	4.27336266642231	1.92546896139788e-05	9.56457584905089e-05
ENSG00000189403	HMGB1	21209.1919839416	-1.72101824798301	0.374514192074957	-4.59533519530431	4.32054162216095e-06	2.44447740778625e-05
ENSG00000102802	MEDAG	27.593153598135	-9.55693319417864	1.49799261476706	-6.37982664264652	1.77288557642862e-10	1.99181270644756e-09
ENSG00000120694	HSPH1	5982.02806576583	-1.00659898582622	0.249557668968014	-4.03353256980148	5.49445611277124e-05	0.000248715208929281
ENSG00000073910	FRY	509.826747324339	1.70202667830793	0.375780292774329	4.52931330097733	5.91756971021303e-06	3.24725402962775e-05
ENSG00000139597	N4BP2L1	127.929275114791	3.15796197949427	0.4084388203637	7.73178704385206	1.06047239034171e-14	2.04358536259401e-13
ENSG00000133116	KL	21.699563324329	-5.73587411456793	1.64350219531959	-3.49003130686573	0.000482963964807007	0.00176894585581732
ENSG00000133119	RFC3	1585.6725802537	-1.76081611626059	0.524888627021431	-3.35464711105028	0.000794662870824429	0.0027682661612111
ENSG00000276672	AL161891.1	50.259663146909	-2.25121410884498	0.654227499845639	-3.44102641569812	0.000579511953981601	0.00208343602330667
ENSG00000172915	NBEA	1433.80259238761	2.44675087027318	0.333924198971753	7.32726432468031	2.34898246293866e-13	3.79548718326936e-12
ENSG00000180660	MAB21L1	137.764839705323	3.49246776878631	0.569258047999195	6.13512234225144	8.50936827738389e-10	8.79964290761015e-09
ENSG00000133104	SPART	3046.42332613366	0.691692436078616	0.215634572445391	3.20770657615112	0.00133797931778608	0.00439730983044422
ENSG00000133101	CCNA1	109.694442009006	-2.84105017154347	0.445679442972494	-6.37464935020305	1.83382034199925e-10	2.05725852018823e-09
ENSG00000180440	SERTM1	34.2421002224225	-3.79300206798478	1.18496126687287	-3.20095025383789	0.00136975178053474	0.00448571288333671
ENSG00000120699	EXOSC8	1457.7104439484	-1.4665301128443	0.390510640484438	-3.7554165259749	0.000173053432820696	0.000697335627980979
ENSG00000133110	POSTN	11744.3739663794	3.4455415591717	0.708826116431156	4.86091225944035	1.16846037243733e-06	7.33563566423205e-06
ENSG00000133107	TRPC4	21.98802017216	-3.87945901395059	0.715073874855044	-5.42525625724616	5.78714526025562e-08	4.55391331372167e-07
ENSG00000150893	FREM2	9132.84498719364	3.30088282935097	0.525756349093911	6.27835086545262	3.42183027994574e-10	3.69985399019133e-09
ENSG00000133115	STOML3	87.1310958907966	4.97242237249323	1.67271613805903	2.97266359746075	0.00295227829678056	0.00881527002368838
ENSG00000188811	NHLRC3	687.446137124292	1.20085257822309	0.259424688664258	4.62890630959648	3.67602024200392e-06	2.1082141014025e-05
ENSG00000183722	LHFPL6	3452.58411825528	1.80924528643864	0.307778989586851	5.87839114316181	4.14273096634019e-09	3.86537294422228e-08
ENSG00000150907	FOXO1	765.892971708998	3.30365012591973	0.427111209293889	7.73487104536873	1.03507967984852e-14	2.00135700450711e-13
ENSG00000102743	SLC25A15	423.574947527361	-1.21514751000005	0.27671311688091	-4.39136215766387	1.12642737714201e-05	5.86910496391766e-05
ENSG00000207652	MIR621	78.1820900354118	-1.15389913067286	0.370068400990971	-3.11806986919969	0.0018203964276414	0.00577173782604394
ENSG00000120690	ELF1	1197.2636674511	1.19241330761256	0.200317373335461	5.95262052291233	2.63882671791065e-09	2.53408864575986e-08
ENSG00000120696	KBTBD7	502.950128206749	1.38693397787543	0.239832547373722	5.78292643372636	7.34121728504193e-09	6.6137066762541e-08
ENSG00000172766	NAA16	810.705263736737	-1.17093036923487	0.197432375973857	-5.93079206720341	3.01476801312929e-09	2.86402961247282e-08
ENSG00000102763	VWA8	832.495114770575	0.61992943012128	0.209429028519251	2.96009313753893	0.00307546049897769	0.00914017962037945
ENSG00000102780	DGKH	475.154812598143	-1.35339043812811	0.288455741319261	-4.691847809783	2.70748507101708e-06	1.5924469324906e-05
ENSG00000023516	AKAP11	3566.54678010933	0.706823086023937	0.210906682318021	3.35135462876485	0.000804172481243357	0.00279758158768195
ENSG00000133106	EPSTI1	140.966984025162	4.02559844821968	0.686420919349858	5.86462086853721	4.50160082547131e-09	4.17789574913679e-08
ENSG00000120675	DNAJC15	427.832857732958	1.15769922470179	0.293640072569167	3.94257913973609	8.06100380524979e-05	0.000351879409134875
ENSG00000151773	CCDC122	77.0173738869257	1.06842467947709	0.349805411938336	3.05434005024893	0.00225556255488708	0.00696994880813818
ENSG00000179630	LACC1	85.7224182580594	2.01114397322062	0.445328847119487	4.5160873503463	6.29926886162118e-06	3.43378055524856e-05
ENSG00000102804	TSC22D1	13277.4136868222	1.30694054572626	0.243030893781749	5.37767246537778	7.54549222236007e-08	5.82207345889614e-07
ENSG00000278156	TSC22D1-AS1	51.2492548283144	1.79278058529149	0.544913138671491	3.2900300214128	0.00100176694022653	0.00339815060116057
ENSG00000083635	NUFIP1	383.530248418833	-1.04701804740513	0.152187096577281	-6.87980828173206	5.99331644768505e-12	8.17428678985093e-11
ENSG00000188342	GTF2F2	1631.47345202451	-1.41931974010309	0.136919738368734	-10.3660710793996	3.53772576922636e-25	1.99508657412081e-23
ENSG00000180332	KCTD4	53.6514234711341	-2.85918890284642	0.486279223397835	-5.87972663702981	4.10944581393131e-09	3.83742851999778e-08
ENSG00000235903	CPB2-AS1	53.6874182028703	2.14456772462822	0.485345694099274	4.41863964325099	9.93240958727689e-06	5.21649879465085e-05
ENSG00000136167	LCP1	85.493308735944	1.78305414317705	0.565874840044971	3.15096911365655	0.00162729697671078	0.00523085724184664
ENSG00000139684	ESD	2756.67507831319	-0.578445782780252	0.153297707168641	-3.77334921352679	0.000161070583965641	0.000654320809757314
ENSG00000136159	NUDT15	854.077925826517	-1.06797968931464	0.345272560093873	-3.09314962366045	0.00198044257563615	0.00621240671067652
ENSG00000136156	ITM2B	13725.0122522016	1.80195769442839	0.279731137631067	6.44174870802177	1.18104714098789e-10	1.35805665502201e-09
ENSG00000139679	LPAR6	229.304976141635	1.59315867232023	0.449578808630073	3.5436694117652	0.000394599700077203	0.00147535659718498
ENSG00000102547	CAB39L	633.385089393558	1.48748260412741	0.202561645306631	7.34335763256519	2.08300951746245e-13	3.38474336068456e-12
ENSG00000102753	KPNA3	3264.50168533662	-0.570549469093948	0.186526170180544	-3.05881726162982	0.00222212650194035	0.00687678664198327
ENSG00000274270	AL137060.3	38.4565113695244	1.82071646483383	0.505463608418905	3.60207230453058	0.000315690524362443	0.00120359954847646
ENSG00000102796	DHRS12	135.219336879021	1.53505212664163	0.356130777985346	4.31036074816535	1.62988438173237e-05	8.22051945183695e-05
ENSG00000253710	ALG11	414.662691329733	0.781475957672595	0.220842449776993	3.53861297255909	0.000402235122540911	0.00150122107616283
ENSG00000136098	NEK3	227.418288751199	-2.44550439170805	0.301072674796791	-8.12263814163356	4.56157829572244e-16	1.04747859287702e-14
ENSG00000136114	THSD1	594.26508474281	-3.99536181313162	0.395373165580231	-10.1052933303357	5.23387052490891e-24	2.66429484308914e-22
ENSG00000139675	HNRNPA1L2	813.41044725662	-2.00481750378009	0.366501965907791	-5.47014120050991	4.49677179183387e-08	3.60007731935649e-07
ENSG00000165416	SUGT1	2097.6117795906	-0.693030565898792	0.204329667696008	-3.39172756317429	0.000694534615334745	0.00244837551160367
ENSG00000136110	CNMD	46.0313340790243	-6.16214494958517	1.5088071330319	-4.08411705822368	4.42447242953744e-05	0.000204505195120986
ENSG00000118946	PCDH17	2990.83574748444	2.02668502054826	0.276427879790557	7.33169542118486	2.27259126684647e-13	3.67980664735189e-12
ENSG00000184226	PCDH9	2740.51735796803	1.55858183722063	0.325877544401676	4.78272241826986	1.72936864182509e-06	1.051004835704e-05
ENSG00000276644	DACH1	508.742162511535	-3.71136341556383	0.900970423456582	-4.11929550509011	3.8003252240586e-05	0.000177871609195208
ENSG00000136122	BORA	272.483990771453	-1.48612049051425	0.498622303347563	-2.9804533021026	0.00287822118027767	0.00862707056352028
ENSG00000136111	TBC1D4	311.605952122375	-1.81148109348163	0.287264077588593	-6.30597848741796	2.86378813888972e-10	3.13328108833635e-09
ENSG00000178695	KCTD12	2213.59157312359	4.69685813189175	0.516198298040976	9.09894153025455	9.12164333488673e-20	3.06841946626329e-18
ENSG00000278727	AC000403.1	12.1331748192272	4.40126881396813	1.0381798032964	4.23940901180445	2.24109005777938e-05	0.000109736627238659
ENSG00000102805	CLN5	540.704317239674	1.30284110488684	0.286198601455322	4.55222736331305	5.30809250364137e-06	2.95524905828265e-05
ENSG00000136155	SCEL	41.3510635224789	-5.20763566314831	0.637903622565091	-8.16367156249678	3.24991813594489e-16	7.56855935121011e-15
ENSG00000136160	EDNRB	4163.17466623045	3.31613429717296	0.443751833166614	7.47294782651154	7.84179453702628e-14	1.3405040899141e-12
ENSG00000227354	RBM26-AS1	113.698311578016	1.61610212615323	0.268420816755511	6.02077791762792	1.73580785923966e-09	1.71781518422561e-08
ENSG00000184564	SLITRK6	75.0694558533677	-3.54023898182508	0.630593170152101	-5.61414101737125	1.97541070238125e-08	1.66858387852754e-07
ENSG00000215417	MIR17HG	37.2545489270258	-2.14439259091944	0.61056778314885	-3.51212862863525	0.000444532793060321	0.00164309317839758
ENSG00000080166	DCT	262.198551905562	3.80907335686332	0.989220167690828	3.85058198495384	0.000117837474969503	0.000495128280053558
ENSG00000238230	LINC00391	40.7896588074215	2.31006769891542	0.697805277390447	3.31047610811182	0.000931374028455666	0.00318188344777081
ENSG00000134873	CLDN10	106.590524109946	-6.39665687343612	0.750329081062132	-8.52513521717871	1.52631412121969e-17	4.20083272908419e-16
ENSG00000102580	DNAJC3	3364.18061291369	0.92255155073422	0.213709712253395	4.31684428848209	1.58275727666945e-05	8.00036515353412e-05
ENSG00000065150	IPO5	10711.5114420312	-1.55202985214773	0.212258367340105	-7.31198431231163	2.63225849260372e-13	4.22944383074853e-12
ENSG00000152767	FARP1	4162.6409509165	-1.44739439195528	0.266429343723339	-5.43256373989441	5.55501012090716e-08	4.38323826721375e-07
ENSG00000102572	STK24	2229.5101506359	-1.25593639196293	0.269854451312805	-4.6541251621123	3.25359132246669e-06	1.88189750474198e-05
ENSG00000088386	SLC15A1	41.7637491241252	-2.84726413447006	0.752272113861387	-3.78488592359905	0.000153779101266126	0.000627581294968482
ENSG00000088387	DOCK9	1007.29303569327	1.84363743259011	0.248306229854011	7.42485371258731	1.12904630402722e-13	1.89483781249907e-12
ENSG00000260992	DOCK9-DT	16.0038488830627	4.83507331879336	1.0621361589933	4.55221609569915	5.30837687769229e-06	2.95524905828265e-05
ENSG00000134882	UBAC2	2103.24205929633	1.194737934272	0.199666108695591	5.98367916356545	2.18152826415449e-09	2.12240100760807e-08
ENSG00000125304	TM9SF2	6990.25434470387	0.845260938584072	0.163004408533709	5.18550968153277	2.15424895312549e-07	1.54897231757701e-06
ENSG00000125246	CLYBL	207.170479155884	2.3769974964528	0.295095421717254	8.0550131297202	7.94702778047753e-16	1.78219456336265e-14
ENSG00000175198	PCCA	718.192998660714	0.742883449363151	0.238955530279789	3.10887740699418	0.00187799624004487	0.00593310661639329
ENSG00000134864	GGACT	113.67218841528	-1.62711480284232	0.271455146093597	-5.99404662706704	2.04682643918089e-09	1.99980592522773e-08
ENSG00000125247	TMTC4	1829.82501279773	1.00483821451161	0.218722795150105	4.59411747102997	4.34584528540431e-06	2.45563738143094e-05
ENSG00000102452	NALCN	150.650629500079	-2.88064954581751	0.372568538070396	-7.73186474826067	1.05982513160592e-14	2.04358536259401e-13
ENSG00000198542	ITGBL1	252.007757446656	1.54293391083047	0.408885277390872	3.77351300265945	0.00016096482605699	0.000654122162265151
ENSG00000272143	FGF14-AS2	130.455663325214	1.24419508205694	0.298126264724409	4.17338298994582	3.00109822629597e-05	0.000143439519482372
ENSG00000134900	TPP2	2223.15391342368	-0.76568297016352	0.212395016908454	-3.60499498203173	0.000312158959835117	0.00119072704025965
ENSG00000151287	TEX30	475.89173389481	-2.56912507565963	0.500722846912805	-5.13083253839825	2.8846346004076e-07	2.03098401226373e-06
ENSG00000134901	POGLUT2	841.188573335346	-1.39362091903864	0.240047791788707	-5.8055977464076	6.41367744216084e-09	5.8282900579257e-08
ENSG00000134899	ERCC5	340.801818982896	-0.704956318408837	0.185035187907099	-3.80985004194324	0.00013905110637648	0.000574609717423928
ENSG00000233532	LINC00460	30.9803462208002	-3.42489779072225	0.89618870171692	-3.82162571806677	0.000132574798703772	0.000551113557972011
ENSG00000125266	EFNB2	6834.60829108891	-1.57756254234955	0.263277937876044	-5.99200432469318	2.07270412798383e-09	2.02251269214504e-08
ENSG00000204442	FAM155A	301.974900345267	-3.3537080444559	0.461971261521771	-7.25955989861471	3.88351793424394e-13	6.09106095085335e-12
ENSG00000102524	TNFSF13B	23.7848131329904	3.80683100325238	0.843027819791738	4.51566474306011	6.31184547719052e-06	3.43819253278117e-05
ENSG00000041515	MYO16	314.466902609567	-2.83811965874191	0.335677115843012	-8.45490956872149	2.79303729760791e-17	7.52517507970263e-16
ENSG00000275216	AL161431.1	64.4717244317142	-3.52963962059	0.398532547651301	-8.85659061321707	8.24988299018562e-19	2.57559779811643e-17
ENSG00000187498	COL4A1	12403.2927188503	-3.7162649665281	0.363244739012156	-10.2307468420176	1.44401429567183e-24	7.79937204908759e-23
ENSG00000134871	COL4A2	18642.3964891313	-3.00218283075968	0.396771516942342	-7.56652809630978	3.83331305643743e-14	6.91770196984853e-13
ENSG00000139832	RAB20	137.211941517418	1.32200229605215	0.342655812722536	3.85810555947764	0.000114269297299607	0.00048189557580034
ENSG00000213995	NAXD	1920.7864325583	0.577792859128446	0.160990246466811	3.58899294714454	0.000331957820627622	0.00126039892653811
ENSG00000134905	CARS2	1588.56336251427	-0.770708015099928	0.17006008141481	-4.53197486845851	5.84348032403471e-06	3.21426341801852e-05
ENSG00000153487	ING1	1442.58587500982	-0.75858971247239	0.217500323130535	-3.48776361135387	0.000487078507527655	0.0017817471191898
ENSG00000102606	ARHGEF7	5186.68491777463	0.850934882637552	0.206144561558301	4.12785511393128	3.66162696235394e-05	0.0001720097484214
ENSG00000182968	SOX1	228.671578911214	-2.88153672505951	0.263034762182927	-10.9549654241349	6.29023857958525e-28	4.50878814572203e-26
ENSG00000068650	ATP11A	2772.61855861775	-0.737118298422933	0.227599569757381	-3.23866296939267	0.00120091390530346	0.0039881520929863
ENSG00000126217	MCF2L	1895.40771644652	1.20730453370015	0.340438152264763	3.54632559737669	0.00039064321989942	0.00146198923986105
ENSG00000126218	F10	33.4730510437002	2.23239223600139	0.573569480588124	3.8921042899848	9.93785063236468e-05	0.000424623965088355
ENSG00000126226	PCID2	1420.15112091702	-0.974278617673175	0.230460557475663	-4.22752868579718	2.36272060351621e-05	0.000115226448423706
ENSG00000185896	LAMP1	13114.4056716339	0.918768691039427	0.224030705269169	4.10108377749177	4.11219635390034e-05	0.000191294379840297
ENSG00000139835	GRTP1	148.668254085203	-1.2359630543075	0.273083479228965	-4.5259532279183	6.01238774268065e-06	3.29221869517704e-05
ENSG00000150401	DCUN1D2	826.06810642923	0.856818147619953	0.20780028883845	4.12327698103475	3.73520096565229e-05	0.000175072803052951
ENSG00000198176	TFDP1	5935.33182000366	-0.807127253644425	0.215310082421937	-3.74867374795167	0.000177772161214669	0.000714473302600578
ENSG00000233695	GAS6-AS1	84.2948053566297	4.94610935003189	0.61900262789972	7.99044968001843	1.34447436390733e-15	2.92115303485777e-14
ENSG00000187537	POTEG	48.5461087355703	-1.86963992183047	0.630866450289533	-2.96360651445707	0.00304056812174383	0.00905050865630062
ENSG00000100814	CCNB1IP1	1073.04498860518	-0.876075917128234	0.264255765419987	-3.31525753368472	0.000915587311602208	0.00313213625522676
ENSG00000129484	PARP2	1132.51212727182	-1.37701835396321	0.380916870100259	-3.61501015589247	0.000300335847754672	0.00114924788308453
ENSG00000092094	OSGEP	1066.75129076243	-0.480500250749619	0.163353655893522	-2.94147228062542	0.00326656076876948	0.00965326184544271
ENSG00000100823	APEX1	7110.14960750306	-1.61283649534988	0.208537190123116	-7.73404731500263	1.04180285260218e-14	2.01266514152171e-13
ENSG00000198805	PNP	540.527345486678	-3.34337686478474	0.469497176145597	-7.12118631305231	1.07002030234276e-12	1.59974640263837e-11
ENSG00000165795	NDRG2	1684.00405908731	3.37193115233582	0.38587350791981	8.73843651644659	2.36358661359064e-18	6.96335011422626e-17
ENSG00000165801	ARHGEF40	6322.16073950369	0.85249277301184	0.204078617248232	4.17727630903587	2.95020561862123e-05	0.000141242782103321
ENSG00000165804	ZNF219	2797.29272037668	1.41098771936202	0.286077617532336	4.93218494873174	8.1314867597142e-07	5.26441696269735e-06
ENSG00000092199	HNRNPC	21999.7232093284	-1.64109822328285	0.163685254729145	-10.0259380479837	1.17240960574465e-23	5.8137872022799e-22
ENSG00000092201	SUPT16H	10201.5640427303	-0.950977101378775	0.254632695309668	-3.73470146959037	0.000187937988609736	0.000751180647040314
ENSG00000129472	RAB2B	814.43075478024	0.747543571202828	0.195005336149286	3.8334518734941	0.000126357531259539	0.000527555876746639
ENSG00000251002	AC244502.1	118.00498751644	2.77209463670232	0.550487814640227	5.03570571950631	4.7609150777129e-07	3.22093193246387e-06
ENSG00000259042	AC244502.3	13.1052759812705	5.05600427684939	1.11664608743419	4.52784846850356	5.9587285786259e-06	3.26594535172948e-05
ENSG00000275552	AC243965.2	8.34979707305204	3.29038938471756	0.966235824323301	3.40536885705098	0.000660747407524098	0.0023465252507674
ENSG00000100439	ABHD4	2392.55609249991	3.51521462254667	0.229486548250841	15.317737136838	5.82089565756336e-53	1.88638011527993e-50
ENSG00000172590	MRPL52	1219.51649449009	-1.13879673144952	0.281919461314315	-4.03943993841512	5.35789855442713e-05	0.000242963909812404
ENSG00000197324	LRP10	6473.56138529565	1.80061871762689	0.21418419382114	8.4068702059805	4.21096636737322e-17	1.10605165692797e-15
ENSG00000100462	PRMT5	1162.44705333017	-1.00024256151921	0.168285702142971	-5.94371683857869	2.78630750049814e-09	2.66127643333174e-08
ENSG00000092036	HAUS4	162.775855086881	-1.8833003437451	0.434349693891572	-4.33590807183861	1.4515960458542e-05	7.39260146504189e-05
ENSG00000258457	AL132780.2	44.7848026812678	2.92711732027101	0.459570179562178	6.36924990011233	1.89954891839243e-10	2.12891968160212e-09
ENSG00000100802	C14orf93	222.980305724735	0.858066725155005	0.243678498953943	3.52130667596235	0.000429425663737375	0.0015928832979096
ENSG00000100804	PSMB5	2277.04130478382	-0.925593758146533	0.228355160937335	-4.05330781378982	5.04984872137299e-05	0.000230493888573837
ENSG00000092068	SLC7A8	332.503537769172	3.11610097719584	0.431032278236623	7.22939124175105	4.85163861897639e-13	7.51220410390496e-12
ENSG00000215277	RNF212B	15.256459089677	4.26585556196225	1.02255344629171	4.17176782048154	3.02245530035879e-05	0.000144251553631934
ENSG00000235194	PPP1R3E	362.908802406851	1.57782449214203	0.219324501284034	7.19401837416553	6.29117238739901e-13	9.66957818715189e-12
ENSG00000092096	SLC22A17	3968.83786644732	1.14768507923669	0.283804168567082	4.04393312836563	5.25619167944967e-05	0.000238869670852177
ENSG00000100842	EFS	1764.93485613671	-4.65327565950231	0.251838642728099	-18.4772106817867	3.15053537831482e-76	4.83271123464305e-73
ENSG00000092054	MYH7	313.712540176763	6.57986223246792	0.917467117879699	7.17176899775354	7.403479165218e-13	1.12961970896884e-11
ENSG00000129460	NGDN	997.333383171097	-0.519984309004374	0.149819570510458	-3.4707368819221	0.000519032315397091	0.00188723365122814
ENSG00000092051	JPH4	978.199013080435	4.20626136755247	0.513177047645758	8.19651110050429	2.47464440316444e-16	5.88822058659883e-15
ENSG00000215256	DHRS4-AS1	393.831737213087	-1.06812754037765	0.35041206509844	-3.04820423371435	0.00230213407900655	0.00709670458519047
ENSG00000100889	PCK2	505.389418368479	-1.77557106525049	0.395471763842006	-4.48975433290314	7.13053631232298e-06	3.84587799918426e-05
ENSG00000100908	EMC9	455.457556189445	-1.37923227246275	0.384254461177641	-3.58937217862287	0.000331475313814039	0.00125877463204278
ENSG00000100918	REC8	625.033000850444	-4.05076176215199	0.449113792769633	-9.01945526360124	1.8902687953746e-19	6.18679867891523e-18
ENSG00000278784	AL136295.7	75.2316061591927	1.20558693706694	0.359102571244514	3.35722167872214	0.000787299627131392	0.0027442777034792
ENSG00000139908	TSSK4	105.799237191675	2.01756996498457	0.379946715598379	5.31013924362287	1.0954151105068e-07	8.25021482083502e-07
ENSG00000213906	LTB4R2	43.8791975102312	2.41131857564379	0.708431942084894	3.40374061698481	0.000664698406037228	0.00235800888444505
ENSG00000213903	LTB4R	287.876138114304	2.15228720925445	0.458396035068703	4.69525703670597	2.66271688420196e-06	1.57053198637793e-05
ENSG00000100968	NFATC4	634.45449252189	1.27938820088891	0.408855208155203	3.12919629093547	0.00175285170720388	0.00557910705921345
ENSG00000139899	CBLN3	32.6402727490543	1.55871596123281	0.449517486972647	3.46753131169658	0.00052526254353988	0.00190627221834528
ENSG00000168952	STXBP6	194.561139941578	-2.03250382723714	0.43583569857628	-4.66346339658868	3.10931511504322e-06	1.80616590462079e-05
ENSG00000139910	NOVA1	5057.58809573646	2.85522930231405	0.224230767689904	12.7334412298969	3.85467787339751e-37	5.34290862584358e-35
ENSG00000100473	COCH	35.4179411746127	-6.05188612476617	0.848834225551387	-7.12964433171268	1.00628610285761e-12	1.50641749776517e-11
ENSG00000100852	ARHGAP5	5291.86264593738	0.975912658082332	0.198362686961754	4.91983988032232	8.66150400285902e-07	5.57461666018974e-06
ENSG00000151320	AKAP6	1344.30795296725	1.44074644970471	0.335656449288474	4.29232464550825	1.76812175052549e-05	8.85176530849455e-05
ENSG00000129521	EGLN3	488.257777852597	2.43850194934664	0.362506782565828	6.72677606771075	1.73463378867093e-11	2.22352026983451e-10
ENSG00000198604	BAZ1A	2349.50243127967	-1.17155622917288	0.297359597218349	-3.93986351922791	8.15279774406194e-05	0.000355616537048571
ENSG00000100902	PSMA6	257.157229461983	-1.22921512951549	0.390785249706486	-3.1455003238703	0.00165803011376403	0.00531701949652915
ENSG00000100906	NFKBIA	1832.31075594185	2.27707273637752	0.302674822764128	7.5231653415455	5.34657392584232e-14	9.44828948688852e-13
ENSG00000174373	RALGAPA1	1400.12685293532	0.899168128657941	0.245272831055492	3.66599156045337	0.000246382050550242	0.000957602128565967
ENSG00000258938	AL162311.3	27.5756389358844	3.04127346692405	0.732384404169889	4.1525644860927	3.28770066429302e-05	0.000155587627693785
ENSG00000100916	BRMS1L	688.517613216528	0.711565709359501	0.217128490435853	3.27716417099911	0.00104855382826522	0.00353341755046199
ENSG00000136327	NKX2-8	12.1819492433036	8.05014115807948	1.68142121729116	4.78770047344151	1.68703183640271e-06	1.02717426630828e-05
ENSG00000198807	PAX9	25.9050275801331	4.63223041328245	0.765562346216817	6.05075528619395	1.44168305230396e-09	1.44413083806974e-08
ENSG00000151338	MIPOL1	57.0454411219848	-7.96286818685788	1.08203538230182	-7.35915693433096	1.850753478897e-13	3.03088873992463e-12
ENSG00000259070	LINC00639	406.635211347611	4.18821418403731	0.507659107453972	8.25005229403286	1.58325229293435e-16	3.86310201570801e-15
ENSG00000100934	SEC23A	3906.25420152205	-0.786950051260868	0.151891189291206	-5.18101184758076	2.20685473114488e-07	1.58234716450335e-06
ENSG00000092208	GEMIN2	482.185025486012	-0.995944162028612	0.299583378224425	-3.32443064074979	0.000885992687160572	0.00304720564108783
ENSG00000100941	PNN	4672.28700202678	-0.704010154650682	0.222383142832188	-3.16575323868831	0.00154681953040794	0.0050015135715509
ENSG00000165379	LRFN5	18.1310812629582	-8.71965686923684	1.69476571227889	-5.14505149948535	2.67447431294054e-07	1.89169933804023e-06
ENSG00000258998	LINC02302	17.7020350119979	-5.55291617652728	1.85829697572671	-2.98817479071436	0.00280648999645953	0.00844111481418788
ENSG00000179454	KLHL28	753.34571607232	1.02063341423545	0.237217830741373	4.30251558681606	1.68869786958447e-05	8.48182695509041e-05
ENSG00000198718	TOGARAM1	918.718385164816	1.04873642346757	0.215097559017497	4.87563144955199	1.08460942545659e-06	6.85060983776948e-06
ENSG00000100442	FKBP3	2370.30279414317	-1.00626977537539	0.253009299414828	-3.97720470236759	6.97301347228566e-05	0.00030907737812333
ENSG00000129534	MIS18BP1	1182.945611924	-1.97144264692875	0.487096419802882	-4.0473355310773	5.18039573244247e-05	0.000235844332029618
ENSG00000165496	RPL10L	44.7033428828552	-2.33081698069443	0.727910295817235	-3.20206623547973	0.00136445620694495	0.0044696430617307
ENSG00000213741	RPS29	4295.26939781199	-1.6189526925887	0.323793132166071	-4.99995994899098	5.7342224491665e-07	3.81656709091328e-06
ENSG00000165501	LRR1	392.11869709183	-1.6898079646738	0.556823212810763	-3.03472974149892	0.0024075131506462	0.00738789945094937
ENSG00000165502	RPL36AL	3299.05166288615	-1.46958631998078	0.25941422502318	-5.66501825352663	1.47008885982687e-08	1.26686421632047e-07
ENSG00000165506	DNAAF2	740.30900082362	-1.18918394501526	0.228634609801796	-5.20124204312797	1.97961090577559e-07	1.43010572467788e-06
ENSG00000100479	POLE2	288.033303094074	-2.53424752260476	0.632706323934417	-4.00540887096847	6.19102987147521e-05	0.000277570939814445
ENSG00000197776	KLHDC1	71.8576546455043	1.75129982049768	0.404768244265038	4.32667296733621	1.51378456300525e-05	7.68041213014062e-05
ENSG00000100485	SOS2	2420.91390067959	0.898209171229984	0.20091769702078	4.47053288261155	7.8024945979185e-06	4.17797528981863e-05
ENSG00000125375	DMAC2L	749.097992894713	1.2269714048099	0.248555666718897	4.93640487463735	7.95758230215274e-07	5.16199636848696e-06
ENSG00000012983	MAP4K5	2371.18151100212	-0.613250459423775	0.196673752259796	-3.11811033438617	0.0018201465021105	0.00577173782604394
ENSG00000100503	NIN	5340.66458114536	1.36227118135672	0.252785239665033	5.38904559127688	7.08328368529915e-08	5.48936592506057e-07
ENSG00000100504	PYGL	2701.81872214573	0.807334659120424	0.19853658031657	4.06642774763781	4.77392769303865e-05	0.000218985849858705
ENSG00000131969	ABHD12B	23.7349825238868	2.47577404102342	0.763748808644204	3.24160772887931	0.00118857501653392	0.00395029937244388
ENSG00000258711	AL358334.2	118.079219588507	3.99838737898308	0.611636503992121	6.5371954631318	6.26831058622129e-11	7.51576645536038e-10
ENSG00000100505	TRIM9	6267.91110526649	1.53626736417851	0.40850331018455	3.76072194735575	0.000169423673572755	0.000684747814023455
ENSG00000258955	LINC00519	11.5816971103425	3.68040526235051	1.13376355916688	3.24618412066002	0.00116963167086542	0.00389516099154002
ENSG00000186469	GNG2	4748.02545400234	0.996148350362585	0.2112108525186	4.71636915662211	2.40090645540741e-06	1.42856107143701e-05
ENSG00000087302	RTRAF	3371.19137308734	-1.04801592771479	0.233951549940991	-4.4796280596522	7.47732189025726e-06	4.0160060544568e-05
ENSG00000087303	NID2	1376.21509006497	-6.63036143568926	0.444954196619513	-14.9012223866246	3.23604463106377e-50	9.08026230684711e-48
ENSG00000125384	PTGER2	9.26439436390053	-8.15663033856234	1.88023681258224	-4.33808671544961	1.43728449555249e-05	7.32620269343536e-05
ENSG00000100519	PSMC6	2505.48373878947	-1.0156768992333	0.230794101177545	-4.40079228217345	1.07856336781457e-05	5.63758848933336e-05
ENSG00000100522	GNPNAT1	845.274093260121	-1.21936126434224	0.333822458053937	-3.65272388038442	0.000259473199529844	0.00100289246564458
ENSG00000131981	LGALS3	5997.5008784304	1.18111701976664	0.365763106228782	3.22918577530851	0.00124143222415267	0.00410935319314181
ENSG00000126787	DLGAP5	3087.93087812047	-2.23181465096014	0.710945942974032	-3.13921849194892	0.0016939908915564	0.0054141050911974
ENSG00000178974	FBXO34	1088.12451426483	0.745025661754984	0.187810985408703	3.96689075526495	7.28163481467047e-05	0.000321456514679111
ENSG00000126775	ATG14	762.875593392917	0.775081007249818	0.193217064144645	4.01145214932767	6.03464093253329e-05	0.000271299439657402
ENSG00000186615	KTN1-AS1	178.009635285778	1.7263972552623	0.281444189884977	6.13406606818874	8.56609162665197e-10	8.85432175371227e-09
ENSG00000258803	AL355103.1	5.95799478886975	-8.07931162713988	1.96183409161574	-4.1182440766364	3.8177023062799e-05	0.000178612265891001
ENSG00000053770	AP5M1	2065.5027078942	0.668008211676136	0.137434152027109	4.86056923860067	1.17048696314141e-06	7.34635421028933e-06
ENSG00000139971	ARMH4	1339.18585097712	1.23613084753503	0.388136035931332	3.18478763397717	0.00144860271101451	0.00471374625622017
ENSG00000032219	ARID4A	1693.11622527564	1.45299368493883	0.161431107405412	9.00070443851839	2.24273968982543e-19	7.30923477665629e-18
ENSG00000100575	TIMM9	369.103271413385	-0.960544445397609	0.266128151370723	-3.60933046898728	0.000306988323285995	0.00117294824485013
ENSG00000100578	KIAA0586	1277.4135276117	-0.841147407856988	0.284044859968318	-2.96131888445652	0.00306324598692252	0.00910858450673305
ENSG00000100592	DAAM1	2067.88827446719	-1.61065916298395	0.253709744555135	-6.34843240179105	2.17519977232932e-10	2.42017270606989e-09
ENSG00000181619	GPR135	174.146903094257	1.37354840909515	0.284950658350411	4.82030263431103	1.43340605829469e-06	8.84689914037086e-06
ENSG00000139970	RTN1	3000.79556737536	-1.42296511958036	0.278275155547726	-5.11351836918231	3.16212990362049e-07	2.20610815501528e-06
ENSG00000126773	PCNX4	3489.2729142816	0.867760561490188	0.173913559323899	4.98960842882907	6.05018068957283e-07	4.00946450133587e-06
ENSG00000100614	PPM1A	2283.39840632211	0.509519837292807	0.16673763865337	3.05581775901267	0.00224447632393701	0.00694035153036779
ENSG00000126778	SIX1	478.401807077567	2.30237607367619	0.345337265290205	6.66703627174838	2.61020601804521e-11	3.2747126646239e-10
ENSG00000100625	SIX4	429.81371692973	-1.29032807759935	0.352597510616495	-3.65949287430671	0.000252714869848862	0.000980063448567752
ENSG00000139974	SLC38A6	210.508153644851	1.36272009775698	0.369426069674971	3.68874914257116	0.000225359279959643	0.000884560162502802
[truncated: 6,139 more rows]

## Sheet: DEGs_U3009_vs_astrocytes
U3009 vs astrocytes - 8396 DEGs
[truncated: 8,404 more rows]

[truncated: 13 more sheets: DEGs_U3013_vs_astrocytes, DEGs_U3028_vs_astrocytes, DEGs_U3031_vs_astrocytes, DEGs_U3039_vs_astrocytes, DEGs_U3042_vs_astrocytes, DEGs_U3047_vs_astrocytes, DEGs_U3054_vs_astrocytes, DEGs_U3073_vs_astrocytes, DEGs_U3078_vs_astrocytes, DEGs_U3085_vs_astrocytes, DEGs_U3086_vs_astrocytes, DEGs_U3118_vs_astrocytes, DEGs_U3121_vs_astrocytes]
