# Supplementary material for: Rewiring of the promoter-enhancer interactome and regulatory landscape in glioblastoma orchestrates gene expression underlying neurogliomal synaptic communication
Source: Nat Commun. 2023 Oct 13;14:6446. doi: 10.1038/s41467-023-41919-x (PMC10576091; doi:10.1038/s41467-023-41919-x)
Supplement: Supplementary file 5 — Supplementary Data 2 [file 41467_2023_41919_MOESM5_ESM.xlsx]

## Sheet: Info cell lines
Cell lines in this study: 15 glioblastoma lines (HGCC), Normal Human Astrocytes and OPCs (human oligodendrocyte precursor cells)
Line ID	Origin	Age	Sex	Glioblastoma subtype
U3009	Glioblastoma	60	M	CL
U3028	Glioblastoma	72	F	CL
U3039	Glioblastoma	38	M	CL
U3042	Glioblastoma	67	M	CL
U3086	Glioblastoma	72	M	CL
U3031	Glioblastoma	65	F	MS
U3054	Glioblastoma	60	F	MS
U3073	Glioblastoma	71	M	MS
U3078	Glioblastoma	51	M	MS
U3121	Glioblastoma	64	M	MS
U3008	Glioblastoma	64	F	NL
U3085	Glioblastoma	68	M	NL
U3013	Glioblastoma	78	F	PN
U3047	Glioblastoma	66	F	PN
U3118	Glioblastoma	57	M	PN
Astrocytes	Normal Human Astrocytes	-	M	N/A
OPCs	Human Oligodendroctye Progenitor Cells	-	-	N/A
CL: Classical
MS: Mesenchymal
NL: Neural
PL: Pro-Neural
N/A: Not Applicable

## Sheet: RNA-Seq info
RNA-seq: Mapping summary
Sample Name	Cell line ID and replicate identifier (R1: replicate1, R2: replicate2)
Total Reads	Total sequencing PE150 reads obtained
Mapped Reads	Reads mapped by STAR to hg38 genome
Uniquely mapped (%)	Percentage of uniquely mapped reads
Sample Name	Total Reads	Total mapped Reads	Uniquely mapped (%)
U3008_R1	70316806	60487058	86.02
U3008_R2	52191143	47112759	90.27
U3009_R1	37371996	27721860	74.18
U3009_R2	112703844	95449898	84.69
U3013_R1	60647017	49590283	81.77
U3013_R2	47476837	40580933	85.48
U3028_R1	64361845	55814681	86.72
U3028_R2	50946345	45818344	89.93
U3031_R1	58313886	49525761	84.93
U3031_R2	40202901	34181220	85.02
U3039_R1	52523303	46295724	88.14
U3039_R2	51947316	46486993	89.49
U3042_R1	56212435	49995561	88.94
U3042_R2	63914235	55748624	87.22
U3047_R1	50174393	44189550	88.07
U3047_R2	58764141	51182592	87.1
U3054_R1	49254817	41654925	84.57
U3054_R2	44548510	36010783	80.83
U3073_R1	52621320	44085939	83.78
U3073_R2	47173105	42060783	89.16
U3078_R1	52155344	45170845	86.61
U3078_R2	46440150	40135652	86.42
U3085_R1	46642224	40268029	86.33
U3085_R2	55078304	47056565	85.44
U3086_R1	48680972	39957136	82.08
U3086_R2	44617936	39146570	87.74
U3118_R1	49887710	38733983	77.64
U3118_R2	53778872	47255858	87.87
U3121_R1	48323460	41480793	85.84
U3121_R2	55867128	48102819	86.1
astrocytes_R1	51865246	45132810	87.02
astrocytes_R2	43621183	35942102	82.4
OPC_R1	40849449	35839103	0.8773
OPC_R2	50256804	42113580	0.838

## Sheet: 2071 DEGs GBvsOPCs
2071 Differentially expressed genes across all 15 GB lines vs OPCs
(resulting from the intersection of the 15 pair-wise differential expression analysis i.e., each line vs OPCs)
GeneID	Ensembl gene ID for hg38
gene_name	Gene symbol
baseMean	Mean raw reads for gene across 15 HGCC lines & astrocytes
log2FC_X	log2 of Fold Change of the gene in line X vs astrocytes
padj_X	adjusted p value for multiple testing ≈ BH (Benjamini-Hochberg)
GeneID	gene_name	baseMean	log2FC_U3008	padj_U3008	log2FC_U3009	padj_U3009	log2FC_U3013	padj_U3013	log2FC_U3028	padj_U3028	log2FC_U3031	padj_U3031	log2FC_U3039	padj_U3039	log2FC_U3042	padj_U3042	log2FC_U3047	padj_U3047	log2FC_U3054	padj_U3054	log2FC_U3073	padj_U3073	log2FC_U3078	padj_U3078	log2FC_U3085	padj_U3085	log2FC_U3086	padj_U3086	log2FC_U3118	padj_U3118	log2FC_U3121	padj_U3121
ENSG00000186364	NUDT17	84.9503	-1.35833	0.000498796	-2.41778	8.15963e-10	-2.34386	2.38463e-09	-2.29294	3.56411e-09	-2.14067	4.45922e-08	-2.42815	5.75545e-10	-3.01771	2.72166e-14	-1.45712	0.000210674	-3.35454	1.93073e-15	-2.77149	4.81594e-12	-2.16707	2.81184e-08	-1.66179	2.03196e-05	-2.02891	2.08272e-07	-2.71034	8.61258e-12	-2.45933	3.63205e-10
ENSG00000271601	LIX1L	2485.2	1.91961	2.76743e-13	1.81076	6.53569e-12	0.762356	0.00737512	0.839277	0.00253658	1.21222	7.05097e-06	0.902952	0.00104721	1.28976	1.56296e-06	0.912161	0.00103655	1.51151	1.43747e-08	0.941109	0.000648056	1.33894	5.43815e-07	1.73782	4.8168e-11	1.16586	1.6233e-05	1.25889	2.90829e-06	1.24821	3.61232e-06
ENSG00000121851	POLR3GL	1113.86	1.54242	6.83841e-15	1.2159	1.47768e-09	1.05872	2.08457e-07	0.855383	3.17239e-05	1.16474	7.5023e-09	0.668515	0.00144806	0.993534	1.00435e-06	1.36537	8.9525e-12	1.14872	1.42286e-08	1.46724	1.82402e-13	0.757078	0.000259012	1.67458	2.44238e-17	0.754007	0.00029028	1.26781	2.57057e-10	0.767378	0.000221936
ENSG00000265972	TXNIP	15950.1	7.19932	7.70594e-133	4.73456	9.46468e-58	6.82846	2.5792e-119	6.63465	1.11431e-112	6.46139	7.88177e-107	5.79421	3.9454e-86	6.73959	2.01957e-116	6.24339	6.7787e-100	5.94136	1.53369e-90	3.63423	3.4266e-34	7.60394	4.68773e-148	6.42514	9.69092e-106	5.82343	5.63783e-87	8.05364	3.6509e-166	7.3251	2.75399e-137
ENSG00000131778	CHD1L	1548.84	-1.64249	2.64852e-12	-1.73022	1.76294e-13	-2.01427	9.11091e-18	-2.55964	4.44338e-28	-2.62842	1.8524e-29	-3.03606	8.12465e-39	-1.70561	3.6685e-13	-1.88542	9.72822e-16	-1.41002	2.8221e-09	-2.30757	5.4738e-23	-2.39829	7.70735e-25	-2.07718	6.36889e-19	-1.75059	9.11862e-14	-2.37075	2.86514e-24	-1.8956	6.05564e-16
ENSG00000278811	LINC00624	40.9162	-4.27098	1.20866e-12	-2.13776	7.73942e-05	-2.35401	1.48408e-05	-3.02173	3.16081e-08	-3.02322	5.29492e-08	-3.41989	1.46992e-09	-1.65543	0.00211717	-1.88947	0.000473462	-4.08241	9.73485e-11	-4.278	1.01136e-11	-1.5044	0.00549756	-2.37517	1.11814e-05	-1.49131	0.00622344	-1.419	0.00951572	-1.97059	0.000255811
ENSG00000188092	GPR89B	167.866	-1.58865	1.47937e-09	-1.00378	0.000166545	-0.742852	0.00663517	-0.858425	0.00126132	-1.42227	8.30934e-08	-1.81872	9.05038e-12	-1.05046	6.77571e-05	-0.939169	0.000440362	-1.26442	2.72737e-06	-1.48047	3.07695e-08	-0.941529	0.000401613	-0.962052	0.00029951	-1.02344	0.000121359	-0.762668	0.00486351	-1.05881	6.53353e-05
ENSG00000203814	H2BC18	116.122	3.24265	3.1008e-09	1.77123	0.00234719	2.20935	0.000114141	2.21223	9.38469e-05	1.67057	0.00440533	1.84765	0.00137645	1.79623	0.00193468	2.75078	8.24611e-07	2.7074	1.28897e-06	2.20331	0.000111215	2.41526	1.65333e-05	2.16338	0.000140823	3.40375	4.92444e-10	2.33487	3.55911e-05	2.53543	5.96626e-06
ENSG00000184678	H2BC21	1706.3	5.69081	1.27479e-42	3.22058	3.1666e-14	3.73048	1.16702e-18	3.72357	1.11153e-18	4.42901	4.17645e-26	3.369	1.73907e-15	4.31033	8.54836e-25	4.77994	3.3982e-30	3.26503	1.53457e-14	3.99717	2.17843e-21	5.07853	4.0608e-34	4.64253	1.30463e-28	5.06131	7.79138e-34	4.62644	1.98889e-28	4.50419	5.85005e-27
ENSG00000143374	TARS2	1621.9	-1.07338	1.58239e-16	-0.846777	1.21273e-10	-1.62593	7.12065e-36	-1.57659	4.85667e-34	-1.95969	5.78732e-51	-1.66125	1.80793e-37	-1.60851	1.99841e-35	-1.68831	1.01188e-38	-1.59154	4.85251e-34	-1.21009	1.87956e-20	-1.95627	6.32771e-51	-0.647455	1.11227e-06	-1.46833	1.61846e-29	-1.8329	4.61436e-45	-2.03783	3.88866e-55
ENSG00000143457	GOLPH3L	755.918	-1.18704	8.04002e-06	-1.14808	1.78479e-05	-1.59391	1.77121e-09	-1.0247	0.000141485	-1.31229	7.87536e-07	-0.747018	0.00676414	-1.78284	1.04349e-11	-1.34093	4.79472e-07	-1.73503	5.52788e-11	-0.760437	0.00611343	-1.45694	3.38078e-08	-0.942726	0.000499955	-1.05693	8.46439e-05	-1.56582	2.94807e-09	-0.926065	0.000651036
ENSG00000213190	MLLT11	3183.69	1.74179	9.63436e-09	3.73048	1.55578e-36	2.14182	1.45127e-12	2.27846	3.62767e-14	2.04263	1.3458e-11	1.24795	5.89696e-05	2.73637	4.64395e-20	1.72794	1.59639e-08	1.63389	9.51234e-08	1.88022	5.89405e-10	3.18749	6.41074e-27	2.86131	7.94657e-22	2.48938	9.55671e-17	2.57319	7.49675e-18	2.54603	1.83947e-17
ENSG00000143375	CGN	520.828	-1.67537	4.67104e-06	-1.91405	1.56518e-07	-1.95948	9.09244e-08	-2.21094	1.09142e-09	-2.24211	6.51831e-10	-1.29347	0.000519588	-1.74446	1.87493e-06	-2.81612	7.01653e-15	-4.51704	2.11513e-33	-2.1561	3.19701e-09	-1.81414	6.52559e-07	-1.65447	6.70854e-06	-2.4123	2.77722e-11	-1.95539	8.10761e-08	-2.51201	3.85714e-12
ENSG00000159445	THEM4	501.388	-1.06231	8.3948e-10	-10.3314	1.02801e-32	-2.05357	4.95215e-32	-1.73383	1.00284e-23	-2.78013	4.97122e-54	-9.24926	3.22103e-42	-2.56658	2.3848e-48	-1.29967	6.0854e-14	-0.874905	7.18048e-07	-1.09766	3.17153e-10	-1.30645	4.48712e-14	-0.950634	5.05495e-08	-2.6077	1.96772e-48	-1.40189	5.95778e-16	-2.5086	8.93626e-46
ENSG00000197956	S100A6	14750.7	15.3078	5.57452e-23	14.5126	9.33368e-21	15.6578	7.71178e-24	14.8872	1.04839e-21	15.3672	4.08187e-23	15.7444	3.09474e-24	9.87726	3.85673e-10	12.3903	2.71252e-15	16.0409	4.1939e-25	16.627	7.18582e-27	13.9919	2.25145e-19	13.8407	6.18165e-19	10.0996	1.47976e-10	11.7871	5.04671e-14	14.0501	1.83019e-19
ENSG00000188643	S100A16	6485.01	8.91521	1.61783e-68	9.54447	1.58941e-78	8.58327	2.2521e-63	8.43302	2.62318e-61	8.56126	3.71322e-63	8.30402	1.61696e-59	6.73993	1.81146e-39	6.76598	1.18066e-39	8.60842	6.11075e-64	10.21	1.35128e-89	8.45883	8.79613e-62	9.08065	4.98144e-71	6.24308	6.55545e-34	5.17687	1.43814e-23	8.20863	3.67967e-58
ENSG00000143578	CREB3L4	255.264	-1.8661	6.32638e-17	-3.38426	5.634e-44	-0.854272	0.0001936	-0.9319	3.51371e-05	-1.98992	1.42012e-18	-1.54071	5.45193e-12	-2.16482	5.63463e-22	-1.716	1.61953e-14	-1.3547	2.32466e-09	-0.915188	5.84751e-05	-2.18196	7.72609e-22	-1.55162	3.96141e-12	-1.75314	6.51697e-15	-1.85678	1.61548e-16	-2.12175	6.66379e-21
ENSG00000143543	JTB	3551.09	-2.36048	1.3939e-21	-1.01027	8.58434e-05	-1.92423	1.41441e-14	-2.48812	9.14374e-24	-2.71595	4.11604e-28	-2.2992	1.66289e-20	-2.31336	9.51597e-21	-2.34638	3.25811e-21	-1.91729	1.54729e-14	-1.50369	2.41627e-09	-2.57076	2.26665e-25	-1.59295	2.16297e-10	-2.30308	1.56592e-20	-2.14473	5.56919e-18	-2.40145	3.19693e-22
ENSG00000160716	CHRNB2	265.292	5.75807	0.000323173	9.72126	2.96758e-10	8.89203	1.22006e-08	8.50764	4.65568e-08	7.59133	1.28244e-06	5.91305	0.000222378	10.9346	1.0628e-12	8.00022	3.45698e-07	6.33948	7.19994e-05	6.38313	6.32883e-05	8.03987	2.42075e-07	8.26846	1.11729e-07	11.1664	3.43469e-13	9.69557	3.40415e-10	8.58635	3.40407e-08
ENSG00000143603	KCNN3	765.681	6.56539	1.81148e-25	4.48091	2.41294e-12	2.59046	0.000114605	5.28018	9.58625e-17	5.50419	3.93191e-18	3.70267	9.89547e-09	4.78968	5.59386e-14	4.77336	8.38154e-14	4.68948	2.18777e-13	3.65924	1.67e-08	5.40883	1.37521e-17	6.71348	1.46308e-26	4.36388	9.60233e-12	6.21787	6.3283e-23	4.24567	3.67292e-11
ENSG00000163463	KRTCAP2	185.625	-3.4515	2.47191e-13	-1.31508	0.00737921	-2.42354	3.55406e-07	-2.88095	9.50651e-10	-3.45938	3.14732e-13	-2.57632	4.76425e-08	-2.33329	7.93031e-07	-2.51443	1.13054e-07	-4.7053	5.92602e-21	-4.44015	1.09316e-19	-2.6099	3.11583e-08	-2.24882	2.11358e-06	-1.81573	0.000152069	-2.13655	7.06649e-06	-2.36747	5.79969e-07
ENSG00000173171	MTX1	577.091	-1.69168	1.39516e-10	-1.28968	1.41367e-06	-1.60634	1.58853e-09	-1.83821	3.14702e-12	-1.91899	3.70056e-13	-1.72752	6.19219e-11	-2.18687	8.50761e-17	-2.08789	2.43897e-15	-1.7744	2.42776e-11	-1.39897	1.61074e-07	-2.29844	2.65072e-18	-1.29778	1.18508e-06	-2.24123	1.97085e-17	-1.97901	6.18771e-14	-2.00199	3.12655e-14
ENSG00000160767	FAM189B	13.3504	-3.27841	0.000144747	-2.56201	0.00297899	-3.0225	0.000536439	-3.75728	1.97804e-05	-3.51682	7.30379e-05	-5.98672	3.7245e-07	-4.29728	2.54208e-06	-4.43905	1.88413e-06	-2.85721	0.00119347	-2.58878	0.00291587	-4.32935	3.77036e-06	-3.73559	2.8188e-05	-3.78769	2.62743e-05	-4.19818	6.10101e-06	-4.05207	8.56808e-06
ENSG00000225855	RUSC1-AS1	205.035	-2.90999	1.00925e-08	-1.66429	0.00147303	-1.5965	0.00268175	-2.50911	9.1914e-07	-2.91616	1.11582e-08	-2.96043	6.18726e-09	-1.76673	0.00069684	-2.1154	4.49284e-05	-3.96267	2.75291e-14	-3.2633	1.89908e-10	-2.35388	4.18254e-06	-2.1737	2.3963e-05	-1.8953	0.000258624	-2.46231	1.54015e-06	-2.58443	4.35811e-07
ENSG00000235919	ASH1L-AS1	111.379	-1.53424	4.18858e-06	-1.22058	0.000320415	-2.05049	1.18179e-09	-2.19345	5.53155e-11	-1.6733	6.36757e-07	-2.43913	6.21089e-13	-1.83222	3.8084e-08	-2.43709	5.37949e-13	-2.71197	1.20157e-14	-2.32083	1.03507e-11	-2.52467	1.27526e-13	-2.38667	1.80771e-12	-1.92442	1.06846e-08	-1.77884	1.17617e-07	-2.6232	1.51565e-14
ENSG00000132718	SYT11	14597.1	5.49281	2.79229e-74	6.6526	1.01492e-108	4.43935	1.389e-48	4.92723	7.36478e-60	4.45163	5.47877e-49	4.17237	3.4998e-43	5.00214	9.73919e-62	5.3445	2.72348e-70	2.60314	2.79438e-17	4.99573	1.77959e-61	6.69964	2.20502e-110	6.34096	9.70303e-99	5.21737	4.92636e-67	6.23606	1.23912e-95	5.72886	9.18378e-81
ENSG00000143622	RIT1	2099.58	1.47599	9.90383e-18	1.67738	1.41332e-22	1.78489	2.34432e-25	0.618588	0.000671412	1.1616	2.72767e-11	1.14178	5.85425e-11	1.01317	7.52946e-09	0.670783	0.000226441	0.485041	0.00970667	1.62479	3.49223e-21	1.49027	4.93057e-18	1.33697	1.13905e-14	0.585099	0.0013958	1.3034	5.46931e-14	1.53507	4.94541e-19
ENSG00000132680	KHDC4	2108.62	-2.44506	4.52712e-09	-2.07698	8.11979e-07	-1.62345	0.000176153	-2.1837	2.09475e-07	-2.45281	4.35632e-09	-2.31423	3.22963e-08	-2.06039	1.01502e-06	-1.98721	2.92638e-06	-2.89132	3.58651e-12	-2.57738	6.73535e-10	-2.07678	7.69014e-07	-2.16972	2.44453e-07	-1.79796	2.33714e-05	-2.10753	5.58094e-07	-2.24067	9.59935e-08
ENSG00000160789	LMNA	28647.2	4.2984	1.92475e-49	4.51559	1.47531e-54	4.24686	4.23607e-48	3.3236	7.72513e-30	4.41486	4.56168e-52	4.14897	3.96354e-46	2.17981	1.97804e-13	2.29071	1.24505e-14	6.09712	8.54446e-99	4.5591	1.82848e-55	2.71867	2.32025e-20	3.09378	4.95017e-26	1.54299	3.15989e-07	1.56084	2.25767e-07	3.20159	8.67517e-28
ENSG00000198952	SMG5	5027.9	-0.851693	1.53157e-17	-0.299442	0.00483678	-1.00903	5.53421e-24	-1.0979	2.56465e-28	-1.4048	2.0475e-45	-1.3785	6.39247e-44	-1.2604	4.81843e-37	-1.44839	2.36083e-48	-1.18701	1.18226e-32	-0.998147	1.66551e-23	-1.44447	4.89794e-48	-1.11548	3.5446e-29	-1.15185	5.79271e-31	-1.64077	1.61045e-61	-1.14567	1.06704e-30
ENSG00000163468	CCT3	11960.3	-1.29485	4.45617e-08	-1.12526	2.46392e-06	-1.73901	1.36922e-13	-0.809991	0.000953274	-1.64265	2.56102e-12	-2.03273	2.47009e-18	-1.43118	1.31836e-09	-1.39305	4.35299e-09	-1.34982	1.23334e-08	-1.20246	4.62572e-07	-2.10827	1.15859e-19	-1.40836	2.45326e-09	-1.34338	1.38829e-08	-1.4596	6.01746e-10	-1.53716	6.53726e-11
ENSG00000163467	TSACC	28.1727	-4.08424	5.47919e-12	-3.06875	4.85619e-08	-2.85562	3.07174e-07	-2.48825	5.18525e-06	-4.34618	3.3125e-12	-3.05559	4.77468e-08	-2.624	1.62674e-06	-2.23539	4.66195e-05	-4.62178	9.51096e-12	-3.83109	1.71776e-10	-3.76405	1.54316e-10	-3.63728	3.55064e-10	-2.93054	1.68637e-07	-3.26955	9.11704e-09	-3.99185	2.15737e-11
ENSG00000125462	C1orf61	13601	-8.00335	3.67414e-13	7.4457	8.39627e-138	-1.67068	7.58564e-07	4.62328	1.85139e-53	-6.24339	6.53327e-20	-3.00401	1.13109e-16	6.92212	2.53598e-119	6.25273	2.29028e-97	-3.46402	7.49188e-18	-6.67607	1.349e-16	3.643	1.6184e-33	7.03961	3.09596e-123	7.6072	7.43276e-144	7.76186	7.02133e-150	2.42879	2.47054e-15
ENSG00000163382	NAXE	3185.19	-0.952205	0.000147577	-1.34297	5.01713e-08	-1.44283	5.20497e-09	-1.42981	6.14309e-09	-1.56857	1.48133e-10	-2.30002	1.87792e-21	-1.57971	1.04418e-10	-1.23492	6.99592e-07	-1.3645	3.24551e-08	-0.67751	0.00935055	-1.79544	1.55203e-13	-0.998182	6.94704e-05	-1.51551	6.30209e-10	-1.06734	1.95183e-05	-1.62972	2.64203e-11
ENSG00000132692	BCAN	21230.2	8.04375	2.35921e-18	14.3609	1.35979e-56	12.2473	3.58448e-41	8.93577	2.3682e-22	7.06253	2.59594e-14	5.57446	2.97924e-09	13.7443	7.72775e-52	14.4656	3.14063e-57	6.04038	1.18357e-10	7.46269	7.31126e-16	11.036	9.65412e-34	15.1059	2.20293e-62	14.1428	8.96399e-55	15.6937	1.95728e-67	7.61504	1.69696e-16
ENSG00000272405	AL365181.3	632.376	11.7718	2.80422e-14	6.85468	1.78895e-05	9.18109	5.66815e-09	12.0952	5.87925e-15	10.8518	2.91948e-12	8.72241	2.75786e-08	7.80311	8.15967e-07	8.23532	2.03605e-07	4.67781	0.00553995	12.4032	1.08881e-15	9.03548	7.70748e-09	9.17356	4.74255e-09	7.79051	8.58823e-07	9.60614	7.96625e-10	10.3009	3.85552e-11
ENSG00000132688	NES	53185.8	7.81993	6.45574e-90	9.27828	2.34384e-126	7.27942	7.41036e-78	7.5982	7.98599e-85	7.82789	4.85727e-90	6.68824	5.62218e-66	8.2174	2.51572e-99	6.68531	7.57196e-66	4.4883	3.82338e-30	6.9191	1.82952e-70	9.14854	5.57034e-123	8.7	4.24956e-111	7.91386	4.24955e-92	7.06804	1.04363e-73	7.84724	1.47349e-90
ENSG00000143319	ISG20L2	2043.43	-1.82183	1.2083e-28	-0.809181	1.61631e-06	-1.13802	8.98424e-12	-0.690157	5.12566e-05	-1.9848	1.62407e-33	-2.1737	5.62073e-40	-1.65144	9.15176e-24	-1.97041	3.78759e-33	-1.31248	2.61066e-15	-1.48136	3.14281e-19	-1.76556	6.64766e-27	-1.41628	9.59885e-18	-1.62151	7.6769e-23	-1.54955	5.18099e-21	-1.5494	5.52789e-21
ENSG00000143303	RRNAD1	802.313	-1.21331	5.99301e-08	-1.31801	4.21976e-09	-1.26304	2.16967e-08	-1.13954	4.18423e-07	-1.56071	2.72868e-12	-1.61301	4.40904e-13	-1.36892	8.71952e-10	-1.39416	4.96004e-10	-1.61892	5.31906e-13	-0.905237	7.81178e-05	-1.52614	7.5e-12	-1.12536	5.97466e-07	-0.843798	0.000235043	-1.25791	2.11637e-08	-1.90303	1.21769e-17
ENSG00000163565	IFI16	3775.24	10.0759	1.59837e-75	8.47161	1.28188e-53	10.1282	3.91101e-76	9.62105	6.96648e-69	9.80121	1.81237e-71	10.6685	1.36584e-84	8.68073	3.12121e-56	7.95284	3.61461e-47	10.6447	3.0591e-84	9.93296	2.60772e-73	9.58741	1.61096e-68	8.43669	4.44684e-53	8.80023	1.11212e-57	9.30201	1.45416e-64	9.65684	2.14337e-69
ENSG00000162706	CADM3	955.214	14.9001	1.12592e-22	6.06297	0.00017713	13.1171	1.17993e-17	12.1529	2.34942e-15	12.3304	8.37827e-16	12.5117	2.89232e-16	12.0055	4.73059e-15	12.5007	3.84568e-16	7.6438	1.32423e-06	11.6779	2.89562e-14	7.87355	5.07621e-07	11.1829	3.47616e-13	12.2088	1.60724e-15	12.526	2.65216e-16	9.70031	3.76391e-10
ENSG00000213088	ACKR1	205.434	12.3699	1.45348e-15	4.75763	0.00548026	11.4281	2.60624e-13	10.2595	5.74883e-11	10.1299	9.76163e-11	9.80248	3.9738e-10	10.5285	1.56577e-11	10.0204	1.85779e-10	5.10211	0.00300618	8.96457	1.38711e-08	5.62692	0.000699633	9.11716	7.06612e-09	10.6082	1.10794e-11	10.107	1.0742e-10	6.81019	2.57382e-05
ENSG00000143315	PIGM	1130.56	-1.23172	3.07485e-14	-1.03614	2.43251e-10	-1.38701	1.53982e-17	-1.6761	3.62898e-25	-1.35986	6.10666e-17	-1.67616	4.35092e-25	-1.50073	1.65778e-20	-1.38663	1.35165e-17	-1.59	2.11391e-22	-1.86795	1.90834e-30	-1.16357	8.5629e-13	-1.32085	4.19949e-16	-1.09011	2.47493e-11	-0.919316	2.16899e-08	-1.52506	5.32384e-21
ENSG00000122224	LY9	14.1156	-5.67749	4.3183e-07	-3.61391	0.000208106	-2.93838	0.00243321	-3.92741	5.29192e-05	-4.86465	4.00556e-06	-5.19456	1.55896e-06	-3.406	0.000379954	-3.40309	0.000430056	-5.07711	6.30963e-06	-2.9808	0.00210287	-4.38418	1.43539e-05	-4.17782	2.70268e-05	-2.62841	0.0063013	-3.91986	7.16189e-05	-3.91249	6.74167e-05
ENSG00000143224	PPOX	770.086	-1.03787	1.64184e-05	-1.14914	1.77493e-06	-1.46258	9.62353e-10	-1.71458	4.37042e-13	-1.84312	7.41347e-15	-1.56466	4.34201e-11	-1.78791	3.74352e-14	-1.68824	1.16044e-12	-2.58982	2.28342e-27	-2.06728	2.91283e-18	-1.5704	3.52194e-11	-1.73216	2.61331e-13	-0.933218	0.000126762	-1.72921	2.95468e-13	-1.6628	2.37105e-12
ENSG00000162733	DDR2	5723.57	6.23233	1.06065e-70	5.76723	1.13408e-60	7.31304	5.15388e-97	4.22932	8.21081e-33	5.58279	9.23963e-57	7.62356	1.34534e-105	4.52224	1.65848e-37	5.91549	1.10064e-63	7.82502	3.09217e-111	7.71148	5.66175e-108	6.75462	5.31207e-83	5.79826	3.29231e-61	2.60978	6.28682e-13	5.73326	5.44065e-60	6.85906	1.6572e-85
ENSG00000224358	TMCO1-AS1	15.8346	-2.25877	0.000606866	-1.70365	0.00985733	-2.71909	8.51997e-05	-1.84559	0.00463136	-1.99317	0.00277159	-1.71593	0.00907828	-1.98423	0.00243117	-2.10711	0.0014739	-2.66347	0.00021049	-1.90618	0.00459575	-2.87852	4.15809e-05	-2.31293	0.000565115	-2.43159	0.000356751	-1.75014	0.00834264	-2.05922	0.00192561
ENSG00000143179	UCK2	1851.61	-3.40278	3.57612e-20	-1.13922	0.00366597	-1.56473	5.15052e-05	-2.49095	2.69485e-11	-3.05272	2.07245e-16	-3.04074	2.53e-16	-1.73214	5.2266e-06	-1.91572	4.62794e-07	-1.43779	0.000193643	-1.69019	9.47353e-06	-3.7759	1.69446e-24	-2.53531	1.09941e-11	-1.93294	3.13729e-07	-2.74871	1.5261e-13	-2.76676	1.08788e-13
ENSG00000117479	SLC19A2	590.005	-2.08491	2.84068e-22	-1.03948	2.08457e-06	-1.09769	5.85472e-07	-2.8049	2.41853e-38	-3.21397	7.25061e-48	-2.1781	5.32431e-24	-1.38818	1.26272e-10	-1.91891	5.17382e-19	-2.05294	3.62762e-21	-2.17544	1.02071e-23	-2.17788	5.83803e-24	-1.55491	5.79536e-13	-1.23629	1.28744e-08	-1.74626	5.55959e-16	-1.89699	1.34337e-18
ENSG00000116132	PRRX1	5320.95	4.69278	1.94442e-77	5.10409	1.49263e-91	6.12748	1.01116e-131	4.7404	6.34662e-79	5.01688	2.46948e-88	6.11891	1.51751e-131	2.31703	2.65698e-19	4.74746	3.45062e-79	7.16725	1.63546e-180	3.97335	1.75673e-55	4.3856	1.03956e-67	3.75322	1.30013e-49	1.975	3.59321e-14	4.78366	1.68103e-80	3.90701	9.21585e-54
ENSG00000076321	KLHL20	1187.59	1.14029	6.57358e-09	1.33586	8.57491e-12	0.819691	5.67826e-05	1.35508	3.95483e-12	1.13496	8.86337e-09	1.37622	1.73267e-12	0.807527	6.26305e-05	1.22479	4.98645e-10	1.26106	1.53006e-10	0.586402	0.00510941	1.00205	4.38383e-07	1.10404	2.29649e-08	1.30292	2.88106e-11	1.51458	6.29527e-15	1.14303	6.79396e-09
ENSG00000117593	DARS2	1770.73	-1.97571	2.02833e-12	-2.2688	5.63655e-16	-2.48768	7.22136e-19	-1.95704	3.75165e-12	-2.4256	4.48781e-18	-2.37029	2.39985e-17	-2.58487	1.99372e-20	-2.0339	5.46186e-13	-2.43897	3.21909e-18	-1.69308	2.39505e-09	-2.5487	6.83734e-20	-1.70797	1.5779e-09	-2.44849	2.12844e-18	-2.87443	6.42765e-25	-3.01616	2.75009e-27
ENSG00000234741	GAS5	2722.66	-2.7437	1.66972e-25	-1.76367	3.62617e-11	-1.64761	8.86081e-10	-3.09077	5.94868e-32	-2.98134	8.51883e-30	-2.6149	3.00549e-23	-2.41695	4.93418e-20	-2.32689	1.48895e-18	-2.44605	2.06745e-20	-1.88519	1.4321e-12	-3.01222	1.88275e-30	-2.47448	6.5415e-21	-2.0738	5.16212e-15	-1.41224	1.57766e-07	-2.14743	5.1935e-16
ENSG00000152092	ASTN1	3553.08	5.40704	1.16782e-34	8.77902	1.90784e-90	6.65487	5.29521e-52	5.95573	7.31039e-42	4.08526	5.35151e-20	5.84346	2.24944e-40	7.41894	1.0025e-64	7.58225	1.72038e-67	3.65523	4.5913e-16	6.47999	1.8417e-49	8.15391	4.34737e-78	8.50792	6.99904e-85	6.84669	3.90356e-55	8.1077	2.95963e-77	6.87112	1.44685e-55
ENSG00000198797	BRINP2	792.026	3.44669	1.74318e-05	8.63458	4.47492e-30	5.87615	2.96716e-14	5.71081	1.39312e-13	3.98779	5.0925e-07	2.73012	0.00101713	7.15577	6.77881e-21	9.08444	4.54712e-33	3.38961	3.17892e-05	6.7746	8.98829e-19	7.61099	1.45335e-23	8.87853	1.07966e-31	7.90676	2.71754e-25	9.70934	8.72787e-38	6.74751	1.22292e-18
ENSG00000213057	C1orf220	19.005	-4.44147	1.1683e-09	-3.36122	9.56735e-07	-1.91911	0.00453913	-4.49636	7.43384e-10	-2.63774	8.39969e-05	-4.55028	1.38208e-09	-4.61569	4.70201e-10	-4.96049	1.67907e-10	-4.15441	3.82318e-08	-5.63541	6.93033e-10	-3.37467	8.55122e-07	-3.83165	5.25157e-08	-2.58086	0.000116302	-3.82984	6.25103e-08	-5.85954	1.50472e-10
ENSG00000121454	LHX4	128.887	-4.1118	1.61672e-26	-3.69801	6.23616e-22	-4.04823	1.52309e-25	-4.35782	4.44447e-29	-4.581	2.9317e-30	-3.77107	7.62621e-23	-3.31245	1.38642e-18	-2.35484	3.56535e-10	-6.36257	2.97565e-35	-5.17624	3.13868e-34	-2.72001	4.227e-13	-2.29132	9.88611e-10	-2.78205	1.4354e-13	-2.60288	4.17118e-12	-3.66374	9.15192e-22
ENSG00000116698	SMG7	4404.58	1.292	4.73471e-10	1.6488	1.05034e-15	0.902583	2.51299e-05	1.2391	2.78737e-09	0.854995	6.09366e-05	0.971817	4.10347e-06	0.981654	3.3015e-06	0.825204	0.000126041	0.753562	0.00047848	0.774596	0.00032373	0.815834	0.00012973	1.33455	1.26597e-10	1.01348	1.50309e-06	0.761339	0.000406913	1.11801	9.63788e-08
ENSG00000162704	ARPC5	8991.88	1.38655	4.94306e-09	1.8138	1.05686e-14	1.48607	4.29049e-10	1.37777	7.01522e-09	1.55623	4.49418e-11	1.18924	6.75511e-07	1.35988	1.0624e-08	1.41352	3.00237e-09	1.87483	1.34135e-15	2.42491	1.96193e-25	1.39712	3.71983e-09	1.1784	8.83773e-07	0.718099	0.00395134	1.32025	2.9627e-08	1.56701	3.32263e-11
ENSG00000143344	RGL1	2163.87	3.2801	2.53523e-50	2.46322	1.29234e-28	1.9267	1.05221e-17	2.21756	2.59263e-23	2.23879	9.60889e-24	2.99712	4.27911e-42	3.03639	3.09536e-43	2.27032	2.3625e-24	2.57534	3.93946e-31	1.84773	2.16877e-16	2.4607	1.35505e-28	2.89336	3.19653e-39	2.26924	2.32082e-24	2.75019	1.58394e-35	3.27948	2.87758e-50
ENSG00000134371	CDC73	2565.15	2.02787	2.25591e-31	1.95685	3.25345e-29	1.33287	6.37958e-14	1.69073	5.47314e-22	1.80921	4.61183e-25	1.64857	5.54177e-21	1.52247	4.84077e-18	1.36627	1.29662e-14	1.6629	3.19608e-21	2.00307	1.64259e-30	1.52569	4.21469e-18	1.69188	4.99753e-22	1.56467	6.11713e-19	1.47722	5.25557e-17	1.9694	1.45863e-29
ENSG00000118200	CAMSAP2	5384.35	1.3761	4.71422e-11	2.44726	8.00567e-33	1.87322	1.83036e-19	1.40937	1.72503e-11	1.41123	1.56659e-11	1.33274	2.08401e-10	1.95655	2.70363e-21	2.0444	4.56438e-23	1.60326	1.45062e-14	1.4288	8.99845e-12	1.81634	1.6736e-18	2.37595	5.98186e-31	2.1326	4.42437e-25	2.13079	4.46345e-25	1.45723	3.16869e-12
ENSG00000159176	CSRP1	4562.17	8.33213	2.1978e-123	8.14798	6.4496e-118	7.49239	1.26132e-99	7.2026	4.21833e-92	7.50953	3.81383e-100	5.2189	1.36794e-48	2.24525	1.70666e-09	5.9662	2.3264e-63	7.82958	5.33095e-109	8.53795	1.76949e-129	5.63545	1.24741e-56	6.52208	1.11478e-75	2.90774	2.3117e-15	2.47532	2.57416e-11	3.55116	1.13568e-22
ENSG00000198892	SHISA4	2175.05	7.72411	4.58406e-72	9.0923	9.23803e-100	7.56038	6.78802e-69	6.94492	2.83726e-58	7.05326	4.77955e-60	6.57043	3.42688e-52	7.30792	1.43973e-64	8.34667	5.21013e-84	7.53256	1.65161e-68	7.05789	4.20561e-60	7.90922	1.32407e-75	8.73964	3.87305e-92	7.47932	1.64813e-67	8.11617	1.30964e-79	6.52076	2.04324e-51
ENSG00000143862	ARL8A	2695.31	1.31617	2.50982e-08	2.49603	2.31845e-27	2.02109	4.06934e-18	1.12151	2.77975e-06	0.891403	0.000251505	1.29641	4.37851e-08	2.18691	3.31145e-21	1.86702	1.278e-15	1.37459	6.5119e-09	0.790637	0.00136413	2.16167	9.21099e-21	2.35906	1.67095e-24	1.97653	1.83149e-17	2.35431	2.00863e-24	1.41394	2.05867e-09
ENSG00000058668	ATP2B4	6852.23	3.79476	1.67387e-35	2.42423	4.66981e-15	1.85693	3.78744e-09	2.18768	2.0868e-12	2.81793	5.79592e-20	4.41786	8.21021e-48	2.05422	4.3503e-11	2.9427	1.30194e-21	2.8206	5.39469e-20	2.5965	4.39713e-17	2.84518	2.1843e-20	3.84551	2.13374e-36	2.06055	3.87037e-11	2.96969	4.2126e-22	3.24747	3.37451e-26
ENSG00000163531	NFASC	3021.17	5.10352	4.90345e-51	5.0311	1.13835e-49	2.95412	1.55784e-17	3.81146	9.67476e-29	4.12807	1.28231e-33	4.4964	8.61429e-40	2.18306	4.50788e-10	3.8352	4.65244e-29	1.9036	7.79741e-08	4.12898	1.26184e-33	3.47855	3.58723e-24	3.94413	9.01732e-31	4.34695	3.40531e-37	4.1856	1.39027e-34	3.52541	9.81833e-25
ENSG00000163545	NUAK2	458.844	4.02427	1.07196e-20	2.1653	1.38173e-06	2.79523	2.59845e-10	4.10829	1.84345e-21	3.17572	3.71358e-13	2.06269	4.424e-06	3.88522	2.51325e-19	2.01179	8.9691e-06	1.55081	0.000871395	4.55431	3.47447e-26	2.36725	9.82312e-08	3.27296	6.04549e-14	3.0433	3.7051e-12	2.64498	2.12693e-09	3.76196	3.9809e-18
ENSG00000162873	KLHDC8A	9294.93	7.76011	2.07914e-67	9.487	1.87587e-100	8.64357	2.86648e-83	8.37806	2.39536e-78	5.72853	5.94624e-37	4.20554	3.17529e-20	10.1598	4.06751e-115	8.34361	9.83956e-78	4.61849	3.61253e-24	8.2685	2.66224e-76	8.02533	4.2787e-72	9.95346	2.00455e-110	10.2535	3.76889e-117	8.36743	2.56917e-78	8.07241	7.6002e-73
ENSG00000276600	RAB7B	781.557	6.66994	6.33484e-42	7.59401	3.00534e-54	7.24009	4.05932e-49	4.85532	2.3082e-22	6.61912	3.10895e-41	5.50043	1.25651e-28	3.61867	1.14857e-12	5.00379	1.11124e-23	8.16966	1.18114e-62	6.91314	6.15074e-45	5.32387	7.42066e-27	6.98765	6.12951e-46	4.71333	4.60905e-21	4.86027	2.02915e-22	7.14791	4.80435e-48
ENSG00000143486	EIF2D	1372.36	-1.02231	2.96736e-05	-1.81778	3.25603e-14	-0.987704	7.07993e-05	-1.95349	2.93874e-16	-1.37212	1.38448e-08	-1.14215	2.77682e-06	-1.70524	1.06888e-12	-1.47946	9.40725e-10	-1.12429	4.43091e-06	-1.18636	1.16119e-06	-1.90275	1.67357e-15	-1.23071	4.054e-07	-2.08534	2.65471e-18	-1.89622	2.22887e-15	-1.29706	8.90297e-08
ENSG00000162889	MAPKAPK2	4057.24	1.35025	2.98132e-23	1.73513	8.71559e-38	1.03116	8.03554e-14	0.780128	2.25113e-08	0.914099	3.96869e-11	1.00636	2.64022e-13	0.986048	7.87559e-13	0.783359	2.1824e-08	1.84527	1.51549e-42	0.888684	1.52858e-10	0.978053	1.21798e-12	1.00753	2.51736e-13	0.81205	5.43258e-09	0.718026	3.03743e-07	1.06678	8.29029e-15
ENSG00000180667	YOD1	611.136	-2.67242	4.7224e-36	-1.73046	5.90667e-16	-1.79409	5.2011e-17	-2.54193	7.7803e-33	-3.4896	9.70598e-58	-2.97726	9.20691e-44	-2.52128	2.15011e-32	-2.58426	8.71838e-34	-3.45983	1.01562e-55	-2.9883	1.28219e-43	-2.80859	3.06582e-39	-2.39671	2.76382e-29	-2.22897	1.67239e-25	-2.19093	9.46577e-25	-2.38934	4.0943e-29
ENSG00000196352	CD55	218.267	-3.36932	4.26507e-31	-12.4937	4.12093e-22	-5.87673	8.85216e-75	-3.79229	1.46819e-38	-4.23478	4.31627e-46	-5.52317	2.97982e-69	-6.72239	3.94538e-85	-5.74742	3.48681e-74	-4.70187	4.23298e-53	-6.59145	3.07088e-77	-11.2362	4.36058e-25	-9.31187	9.44756e-56	-13.6578	2.28717e-19	-10.2403	1.5172e-38	-3.81189	1.24818e-38
ENSG00000117322	CR2	45.2937	-8.63487	1.48714e-13	-10.6064	7.80532e-12	-12.0286	9.5485e-12	-12.1834	4.30224e-12	-11.8996	1.30513e-11	-10.526	2.41344e-09	-10.7139	8.62177e-10	-12.1297	5.98853e-12	-10.1422	8.41785e-09	-11.7854	2.16515e-11	-11.8992	1.19831e-11	-11.9666	9.79678e-12	-11.8788	1.42103e-11	-11.9036	1.27197e-11	-11.987	9.31379e-12
ENSG00000117595	IRF6	71.229	-3.03259	1.91628e-08	2.66465	3.17077e-08	-3.29267	3.50901e-09	-1.70407	0.00110811	-3.76235	1.48026e-10	-4.41296	2.96784e-12	-6.30263	1.45679e-12	-4.01665	9.48102e-12	-7.72394	1.21107e-06	-6.93024	3.64631e-09	-3.87862	6.58917e-11	-8.11048	2.14647e-07	-3.8441	9.92395e-11	-9.49053	2.2355e-09	-2.36277	8.14052e-06
ENSG00000230461	PROX1-AS1	162.602	2.70127	7.70755e-08	2.49441	9.99631e-07	3.13889	3.54616e-10	2.26447	1.0116e-05	1.91193	0.000281429	3.00077	1.88388e-09	3.63665	1.39652e-13	3.49809	1.57999e-12	3.63628	1.98636e-13	2.12371	4.68939e-05	3.69652	5.39136e-14	3.76243	1.91519e-14	4.77458	7.45008e-23	4.53326	1.06414e-20	3.14893	2.56777e-10
ENSG00000117707	PROX1	2571.97	0.726587	0.00968319	2.46517	2.81429e-21	2.96264	3.1322e-30	2.73446	6.32417e-26	1.24241	4.10163e-06	1.26874	2.39431e-06	2.71917	1.02995e-25	2.43922	9.23213e-21	2.05874	4.60091e-15	1.33025	7.58573e-07	2.7042	1.85099e-25	2.24078	1.00348e-17	4.07819	8.8768e-57	2.3439	2.49984e-19	2.06505	3.50823e-15
ENSG00000152104	PTPN14	4543.99	3.39166	2.50297e-41	2.68564	3.03812e-26	2.46474	4.24428e-22	1.60064	6.39914e-10	3.30763	2.65917e-39	2.56564	5.1312e-24	1.1169	2.41788e-05	1.69647	5.71956e-11	3.16918	3.77192e-36	1.02104	0.000132201	2.8419	2.72314e-29	1.87328	3.04205e-13	1.29343	7.89391e-07	0.94888	0.000404116	2.78145	5.01665e-28
ENSG00000196660	SLC30A10	31.8308	-6.00611	2.05091e-20	-8.2142	1.86568e-13	-6.10056	2.93101e-19	-4.00869	1.95955e-18	-4.90379	1.21389e-19	-4.08904	5.80513e-18	-5.31742	1.35958e-21	-1.18858	0.00456073	-9.89655	2.15732e-10	-2.82611	4.97205e-11	-5.451	1.39638e-19	-1.61739	8.41008e-05	-4.66755	3.91443e-19	-4.21037	4.04692e-18	-4.63021	1.04045e-19
ENSG00000186205	MTARC1	539.177	-2.48164	1.23084e-14	-5.09456	8.27466e-53	-2.81411	2.79761e-18	-3.19946	2.43823e-23	-3.33174	4.61589e-25	-3.35054	2.13772e-25	-3.32241	4.33567e-25	-2.88086	3.77534e-19	-7.43402	1.76093e-70	-2.96299	3.96898e-20	-2.84537	8.90659e-19	-1.88328	6.89907e-09	-2.00713	6.12086e-10	-4.26936	2.26885e-39	-3.58997	8.26893e-29
ENSG00000143507	DUSP10	528.287	1.8446	5.52794e-14	1.58712	2.31594e-10	3.65711	3.43601e-54	2.48343	5.27389e-25	1.94014	3.05972e-15	2.83197	1.92508e-32	3.24108	1.00462e-42	2.71158	9.79259e-30	2.85557	1.23284e-32	3.92066	2.76393e-62	1.98253	5.8297e-16	2.60792	1.77731e-27	2.47521	1.13669e-24	2.57237	1.07335e-26	4.07216	1.80072e-67
ENSG00000162819	BROX	2187.12	1.23304	1.87847e-09	1.26806	6.67461e-10	0.95103	6.3552e-06	1.23044	2.27141e-09	0.872006	3.4183e-05	1.05482	3.64874e-07	1.1428	3.08013e-08	0.979662	2.98485e-06	0.871954	3.60802e-05	1.19165	7.9804e-09	0.940638	6.4557e-06	1.18079	1.02388e-08	1.0644	2.90684e-07	1.14277	3.18879e-08	0.975518	2.99376e-06
ENSG00000185842	DNAH14	122.119	-9.71771	8.19729e-40	-8.93447	3.60296e-53	-9.15205	2.34452e-45	-8.02431	6.31362e-62	-8.66537	5.99991e-49	-10.3098	2.15559e-29	-6.34697	2.41768e-61	-10.0594	1.81688e-35	-9.92543	3.05091e-27	-10.125	2.33273e-28	-8.02448	2.03379e-55	-10.3152	2.37408e-29	-8.10784	4.13214e-54	-6.67528	6.42652e-60	-7.4501	5.88048e-61
ENSG00000225518	LINC01703	19.6699	-1.91923	3.97193e-05	-2.45648	4.18361e-07	-2.29749	1.91678e-06	-2.40313	4.53118e-07	-2.07952	1.39769e-05	-2.45451	4.30021e-07	-4.7481	2.37137e-13	-2.72489	2.79669e-08	-4.18848	1.50337e-10	-4.09969	2.80719e-11	-2.81349	2.23353e-08	-2.97416	4.84303e-09	-3.94942	1.93178e-11	-6.68618	6.62743e-09	-3.24968	5.0758e-10
ENSG00000163050	COQ8A	1232.43	-1.77888	4.67188e-07	-2.66919	1.71238e-14	-2.89633	9.46345e-17	-3.03355	2.32643e-18	-2.94664	2.24388e-17	-2.47096	1.39876e-12	-3.44863	2.0546e-23	-2.72747	5.27053e-15	-4.02544	4.62561e-31	-2.58707	1.21123e-13	-3.73556	3.48341e-27	-3.73396	3.86901e-27	-2.26042	1.06659e-10	-2.66836	1.74511e-14	-3.80405	4.36224e-28
ENSG00000154342	WNT3A	6.03572	-7.37605	3.36578e-05	-5.54281	1.06641e-05	-8.72148	1.52386e-06	-5.82601	7.13372e-06	-5.21157	2.60283e-05	-6.22232	1.7398e-05	-5.38046	1.0792e-05	-5.38071	1.29611e-05	-5.81575	6.29086e-05	-5.46818	3.17857e-05	-5.13882	2.66864e-05	-5.64986	1.57773e-05	-3.81261	0.000457266	-6.15622	2.20471e-05	-5.6739	1.4816e-05
ENSG00000143793	C1orf35	1550.69	-2.07224	5.17925e-13	-1.27362	1.47607e-05	-2.04348	1.47482e-12	-1.54427	1.13209e-07	-2.24753	4.86094e-15	-2.17802	3.16191e-14	-2.08747	3.57282e-13	-2.04826	1.23281e-12	-1.70366	4.4156e-09	-1.51108	2.23634e-07	-2.39757	5.27106e-17	-2.15526	6.0133e-14	-1.88891	5.83757e-11	-1.91796	2.83658e-11	-2.24601	4.97441e-15
ENSG00000198835	GJC2	107.777	5.47617	3.42408e-21	4.21347	8.62012e-13	3.38454	1.92785e-08	3.59774	1.53024e-09	4.26109	4.62412e-13	3.04923	4.55151e-07	3.64349	8.71e-10	2.16347	0.000639661	2.28377	0.000311662	2.90968	1.90778e-06	2.72621	8.17313e-06	2.14463	0.000682006	3.61121	1.37401e-09	2.84342	3.19524e-06	2.73221	8.21065e-06
ENSG00000135776	ABCB10	1186.85	-1.82096	4.12041e-14	-0.672604	0.0086298	-1.44479	3.48841e-09	-2.15744	2.9754e-19	-2.06372	1.12883e-17	-2.6129	1.56467e-27	-2.1171	1.25489e-18	-1.91999	1.90749e-15	-0.7159	0.0051023	-1.1465	3.35152e-06	-2.55975	1.74978e-26	-1.98483	1.78043e-16	-1.55168	1.62389e-10	-2.31022	7.58002e-22	-2.10831	2.07443e-18
ENSG00000135801	TAF5L	1370.6	-1.50944	2.02677e-12	-0.67624	0.0026668	-0.931149	2.70963e-05	-1.16756	7.67838e-08	-1.47909	6.60589e-12	-1.63114	2.93032e-14	-1.20334	2.78339e-08	-1.52419	1.54433e-12	-1.20053	3.56106e-08	-1.37457	2.0879e-10	-1.56766	2.81266e-13	-1.62613	3.60744e-14	-1.09981	4.51393e-07	-1.33827	5.88215e-10	-1.68206	4.62199e-15
ENSG00000135744	AGT	1597.99	8.37787	8.04608e-07	13.4315	6.43884e-16	4.95032	0.00654844	11.7415	2.35019e-12	9.88843	4.44912e-09	12.9828	6.3205e-15	11.6214	3.68234e-12	10.0474	2.84997e-09	8.2037	1.5487e-06	9.03772	9.98581e-08	5.65855	0.00128323	13.0176	5.40295e-15	13.5226	4.32332e-16	9.99824	2.93672e-09	10.0397	2.5465e-09
ENSG00000173409	ARV1	749.938	-1.632	1.42323e-13	-0.993193	1.07817e-05	-1.6539	9.30615e-14	-1.39276	3.53459e-10	-1.5062	1.15325e-11	-2.01934	5.93687e-20	-1.72104	6.04674e-15	-1.28208	9.58393e-09	-1.65046	1.26543e-13	-0.9631	2.1652e-05	-2.18661	4.61048e-23	-1.15335	2.54463e-07	-2.05815	1.43964e-20	-1.51516	8.48275e-12	-1.78056	8.22497e-16
ENSG00000116903	EXOC8	886.41	-1.60307	5.37329e-13	-1.26893	1.60215e-08	-1.93728	3.13339e-18	-1.87883	2.41628e-17	-2.02569	7.38147e-20	-1.91094	6.99192e-18	-1.97075	5.48755e-19	-2.19583	4.00284e-23	-1.78686	1.19385e-15	-2.07769	9.35663e-21	-2.19743	3.62013e-23	-1.37381	8.16605e-10	-1.79642	6.57447e-16	-2.2219	1.27628e-23	-2.13456	6.39959e-22
ENSG00000010072	SPRTN	836.845	-1.5159	8.77191e-16	-0.54177	0.00662386	-1.1925	4.20206e-10	-1.25596	3.41558e-11	-1.87264	4.54247e-23	-1.72649	5.95762e-20	-1.47854	4.48011e-15	-1.57601	7.71829e-17	-1.20394	3.11104e-10	-1.64051	5.26743e-18	-1.55621	1.80348e-16	-0.902003	2.70743e-06	-1.62968	7.29794e-18	-1.56649	1.19696e-16	-1.4809	4.95442e-15
ENSG00000233461	AL445524.1	93.7138	-3.81072	2.56049e-32	-2.95038	4.01502e-21	-2.98716	1.02501e-21	-3.26912	1.32712e-25	-3.85563	7.55087e-32	-4.23324	2.02989e-36	-3.78815	3.28176e-32	-3.52241	1.13491e-28	-2.84123	2.58956e-19	-3.23761	2.86286e-24	-4.94275	1.04778e-41	-4.42392	3.07904e-38	-3.77903	6.66674e-31	-4.16759	2.54585e-35	-4.54059	1.7836e-39
ENSG00000116991	SIPA1L2	3278.8	1.47641	1.67684e-07	3.69773	7.15843e-42	2.42952	1.95432e-18	2.37273	1.03616e-17	1.32276	3.48581e-06	2.30363	8.73029e-17	2.976	2.13169e-27	2.73979	2.93394e-23	2.03994	2.5286e-13	1.67534	2.65393e-09	2.23597	6.78672e-16	2.55134	2.36094e-20	1.9033	9.37836e-12	1.98358	1.08777e-12	2.93351	1.32259e-26
ENSG00000143674	MAP3K21	371.688	-4.51532	6.10235e-46	-8.65065	6.33295e-90	-3.847	4.83385e-34	-4.73636	4.37488e-50	-4.81709	5.93975e-51	-4.68764	7.72973e-49	-7.26445	3.10558e-91	-4.393	1.23889e-43	-5.65905	2.18415e-64	-4.19545	9.56044e-40	-6.96074	1.18875e-84	-8.30659	7.13321e-88	-6.35055	3.57475e-77	-6.10818	6.53638e-74	-4.45894	1.10298e-44
ENSG00000135750	KCNK1	91.5928	-3.42684	7.43372e-18	-12.2146	2.47682e-15	-6.71367	1.23036e-37	-12.3705	1.2208e-15	-6.01746	5.65262e-36	-7.71294	5.71991e-33	-9.8907	9.72308e-19	-2.44145	7.61915e-10	-11.7677	2.89693e-14	-1.13081	0.00635213	-9.64737	8.03591e-18	-6.93019	1.49709e-36	-6.81227	1.06243e-35	-8.07347	1.28906e-29	-10.733	1.23204e-12
ENSG00000168275	COA6	593.679	-2.61819	6.86472e-18	-1.53589	6.84856e-07	-2.46957	6.46664e-16	-2.79067	4.54406e-20	-2.57066	3.53463e-17	-2.59464	1.55866e-17	-2.50483	1.74733e-16	-2.54894	6.42232e-17	-1.57115	4.01345e-07	-1.69719	3.78502e-08	-2.44149	1.07554e-15	-1.76493	9.24471e-09	-2.76755	1.15235e-19	-2.55185	5.48175e-17	-2.60348	1.29805e-17
ENSG00000059588	TARBP1	1487.73	-3.24066	7.00325e-13	-2.43829	9.66485e-08	-2.15417	3.50697e-06	-4.14637	2.80245e-20	-4.30574	9.21188e-22	-3.18202	1.95817e-12	-3.52783	4.85826e-15	-3.58569	2.09508e-15	-3.2093	1.38894e-12	-4.16469	2.02795e-20	-3.05782	1.35607e-11	-3.42422	3.2054e-14	-3.41976	3.53851e-14	-3.74192	9.1195e-17	-3.80132	3.09739e-17
ENSG00000152904	GGPS1	2314.25	-0.501248	0.00131723	-0.890913	3.9891e-09	-1.16574	9.11662e-15	-1.09196	3.47267e-13	-1.12103	8.53474e-14	-1.37484	3.2866e-20	-1.02428	9.18817e-12	-1.15406	1.55915e-14	-1.41998	2.99218e-21	-0.817952	7.80181e-08	-0.958391	1.97589e-10	-0.485141	0.00202287	-0.975967	9.79617e-11	-0.730523	1.75567e-06	-0.982854	7.0326e-11
ENSG00000086619	ERO1B	433.486	-2.17279	3.65974e-14	-1.37515	2.46018e-06	-2.58143	3.74519e-19	-4.06036	5.14352e-43	-1.62979	1.85038e-08	-2.06638	6.96331e-13	-2.9461	1.35754e-24	-0.980887	0.00109323	-2.32163	1.1478e-15	-2.5497	1.15401e-18	-1.67777	6.26558e-09	-1.39396	1.73102e-06	-3.57037	5.68492e-34	-2.44222	2.22919e-17	-1.87216	8.5752e-11
ENSG00000116977	LGALS8	870.284	2.21	3.92265e-20	1.27565	2.91377e-07	1.91275	3.81019e-15	1.10326	1.09395e-05	1.68774	4.84849e-12	1.60056	6.12808e-11	1.48236	1.55579e-09	2.34339	2.01666e-22	1.69838	4.18046e-12	2.88093	1.4102e-33	2.42896	3.90551e-24	1.98962	2.02566e-16	-0.763732	0.00494275	1.66811	8.6522e-12	0.789547	0.00232127
ENSG00000119285	HEATR1	2600.21	-1.37886	1.86239e-10	-0.611226	0.00754655	-1.27211	6.07483e-09	-1.28421	3.60337e-09	-1.78729	9.85996e-17	-1.29022	2.86479e-09	-1.14985	1.41903e-07	-1.19882	4.47842e-08	-1.10964	4.34731e-07	-1.61587	7.27453e-14	-1.67379	7.16032e-15	-1.35039	4.83503e-10	-2.0251	3.77841e-21	-1.61809	6.06247e-14	-1.53382	1.25927e-12
ENSG00000198626	RYR2	75.4823	-5.36415	3.0241e-17	-6.73521	6.5354e-21	-4.7074	4.01696e-14	-3.27213	6.21993e-08	-4.68538	5.87216e-14	-5.31082	9.52563e-17	-6.9748	1.26211e-21	-3.02789	6.36767e-07	-6.40544	2.21135e-18	-1.6555	0.00862498	-9.20201	2.72177e-14	-6.20548	1.2185e-19	-1.91013	0.00205452	-7.20076	3.16094e-20	-5.519	1.49358e-17
ENSG00000153207	AHCTF1	3373.18	1.38416	3.97736e-10	2.43012	3.69384e-29	1.06385	2.73844e-06	1.98014	1.31275e-19	1.57403	9.44747e-13	1.59939	3.73409e-13	1.68482	1.6857e-14	1.59773	4.75718e-13	1.868	1.53769e-17	1.846	3.70474e-17	2.14892	5.2199e-23	1.37188	6.18487e-10	1.86198	1.83771e-17	1.07185	1.91891e-06	1.58884	5.6368e-13
ENSG00000162714	ZNF496	2344.28	0.922612	9.14107e-15	2.32824	5.69892e-91	1.89996	1.81302e-60	1.43397	1.22391e-34	0.771234	1.74438e-10	1.12555	1.66404e-21	1.73681	8.37269e-51	1.39865	6.4213e-33	1.08203	1.18966e-19	0.810967	1.92329e-11	1.99503	7.9654e-67	0.769736	1.76906e-10	2.19287	1.1409e-80	1.75236	1.54196e-51	1.50216	7.07647e-38
ENSG00000175137	SH3BP5L	2060.84	1.59259	1.34644e-39	2.51323	1.19266e-98	1.87113	2.09583e-54	1.97768	3.88503e-61	1.6996	8.83243e-45	1.90402	1.86193e-56	1.30388	1.16645e-26	1.57594	1.06968e-38	1.60559	1.39194e-39	2.06056	7.34954e-66	2.52054	1.68301e-99	1.53776	9.64532e-37	1.97462	1.41995e-60	1.90529	1.50915e-56	1.77711	3.87638e-49
ENSG00000171161	ZNF672	1645.34	2.02535	6.58029e-31	2.51467	2.89471e-47	2.21798	8.99816e-37	1.9918	7.57173e-30	1.11629	6.71922e-10	1.47122	1.31435e-16	1.49799	3.12364e-17	1.84091	1.56105e-25	1.93941	3.69067e-28	2.1338	4.46454e-34	1.961	5.78721e-29	2.01166	2.01978e-30	2.02459	9.54969e-31	2.03182	5.14089e-31	1.52359	1.01437e-17
ENSG00000067082	KLF6	3058.12	1.54322	3.42357e-09	2.08239	7.10209e-16	2.22471	7.43566e-18	1.31625	6.38789e-07	1.60664	7.7783e-10	2.09243	5.13159e-16	2.05568	1.69811e-15	1.20475	6.5229e-06	3.14036	6.81226e-35	1.78865	6.23005e-12	1.54803	3.08312e-09	1.26243	1.87325e-06	1.59543	1.02024e-09	1.14353	1.81748e-05	1.67131	1.46589e-10
ENSG00000196372	ASB13	829.876	-2.10993	1.60543e-33	-0.946186	9.22823e-08	-0.739284	4.29859e-05	-2.0203	5.95802e-31	-2.38688	1.83303e-41	-2.39456	5.63374e-42	-0.641709	0.000382486	-1.11524	2.42091e-10	-1.34044	3.05402e-14	-1.4347	3.1337e-16	-1.96282	4.26471e-29	-0.96224	5.17736e-08	-1.12369	1.70207e-10	-1.40843	8.68209e-16	-1.88362	5.31487e-27
ENSG00000134461	ANKRD16	306.374	-2.22305	2.19613e-15	-1.1674	4.41993e-05	-1.33517	2.92521e-06	-2.5774	5.64048e-20	-2.38369	3.63259e-17	-1.95451	3.55955e-12	-1.0639	0.000205021	-2.38737	2.38568e-17	-1.38837	1.135e-06	-1.64075	6.78726e-09	-1.80525	1.34478e-10	-1.68565	2.1233e-09	-1.47808	1.7353e-07	-2.41396	1.33914e-17	-1.99286	1.38967e-12
ENSG00000134453	RBM17	2451.98	-1.76786	1.63352e-32	-1.5349	1.03047e-24	-0.47793	0.00281377	-1.28293	1.0768e-17	-1.82335	2.76608e-34	-1.54084	5.66484e-25	-0.629526	4.63408e-05	-1.29747	5.26583e-18	-0.669194	1.49994e-05	-0.551035	0.000436467	-1.30221	3.3896e-18	-1.39997	8.18533e-21	-1.16747	8.04947e-15	-1.67643	2.94232e-29	-1.26663	3.04042e-17
ENSG00000237943	PRKCQ-AS1	142.208	-3.66179	3.06302e-15	-1.99747	1.61529e-05	-2.00377	1.71306e-05	-1.96826	2.05096e-05	-2.25447	1.02299e-06	-1.83942	7.2805e-05	-2.62023	1.07803e-08	-2.35637	3.2931e-07	-3.70719	7.01722e-15	-1.9121	3.99819e-05	-4.62782	3.19654e-21	-2.74889	2.28358e-09	-2.352	3.34766e-07	-2.27442	8.12939e-07	-1.89932	4.19721e-05
ENSG00000148426	PROSER2	82.1201	-11.1893	1.04973e-13	-12.5468	4.02875e-16	-10.1023	2.11761e-19	-7.33438	5.27329e-43	-7.8539	3.23454e-36	-9.46029	5.77558e-24	-3.923	6.23853e-23	-4.46051	3.99797e-28	-4.00674	9.09426e-23	-7.69131	2.77222e-35	-5.52415	2.03595e-36	-5.32818	2.25749e-35	-10.9564	1.11356e-12	-5.2386	2.11079e-34	-7.14931	9.81306e-41
ENSG00000165626	BEND7	322.783	-2.24674	2.38117e-15	-4.20233	3.11384e-44	-2.02796	1.25816e-12	-4.18743	2.89323e-45	-4.69004	4.52036e-51	-5.17314	1.25393e-57	-1.18485	4.35463e-05	-1.77664	5.14907e-10	-3.45336	1.5373e-31	-3.63707	6.17048e-35	-2.03736	8.07345e-13	-1.41313	8.86633e-07	-0.849843	0.00430086	-2.58538	1.38424e-19	-1.96446	5.37109e-12
ENSG00000148481	MINDY3	551.803	-1.65936	9.51015e-16	-1.6364	3.76179e-15	-0.854847	6.10158e-05	-1.22648	3.49352e-09	-1.5471	1.00251e-13	-1.12678	6.45921e-08	-0.582466	0.00740622	-1.06637	3.64819e-07	-0.995248	2.51349e-06	-1.18021	1.74153e-08	-1.38352	2.61777e-11	-1.52958	1.65689e-13	-1.12891	6.57197e-08	-1.37316	3.97279e-11	-0.939305	8.02219e-06
ENSG00000165983	PTER	92.5539	-12.7432	1.44173e-16	-12.6598	2.32458e-16	-12.661	3.12212e-16	-1.67342	3.78441e-05	-12.532	5.14303e-16	-6.76587	1.21426e-41	-11.3416	1.11363e-13	-10.3163	3.75147e-20	-12.2129	2.91951e-15	-10.9746	1.08097e-12	-12.5315	4.56245e-16	-12.5989	3.46058e-16	-10.0663	2.97693e-19	-10.1058	2.60233e-19	-12.6193	3.18877e-16
ENSG00000107611	CUBN	395.399	5.12725	1.65919e-23	4.08088	4.08849e-15	4.02466	1.2325e-14	3.41667	7.91748e-11	4.06286	5.66506e-15	4.58453	6.4325e-19	3.69995	1.35153e-12	3.65208	3.32624e-12	7.32923	3.33141e-47	2.57005	2.02648e-06	3.81333	2.49911e-13	3.49124	2.8654e-11	2.89028	5.93116e-08	2.98918	1.86307e-08	4.78964	1.52755e-20
ENSG00000026025	VIM	44637.7	4.8062	3.49308e-97	3.65934	9.69282e-57	4.15087	1.55526e-72	4.21529	7.25979e-75	4.30945	3.09327e-78	4.8146	1.41749e-97	4.84487	7.25632e-99	3.5535	2.17512e-53	5.33336	1.29876e-119	5.10701	1.07145e-109	3.91064	1.17852e-64	4.03082	1.45807e-68	3.76378	7.8416e-60	3.14373	4.46332e-42	4.34415	1.47542e-79
ENSG00000165312	OTUD1	221.537	-1.50692	8.33418e-07	-2.06877	1.63112e-11	-2.03972	3.08872e-11	-2.77126	2.07519e-19	-2.25145	2.38785e-13	-1.61068	1.47215e-07	-3.09481	1.95596e-23	-1.92625	3.13771e-10	-0.943474	0.00300065	-1.22422	8.62593e-05	-2.13625	3.0169e-12	-1.57103	3.07335e-07	-2.111	6.01129e-12	-2.85702	4.00714e-20	-2.42718	2.82426e-15
ENSG00000150051	MKX	36.2471	-5.58217	7.45685e-23	-11.4541	3.4636e-13	-3.98637	1.00393e-14	-4.17594	4.43296e-16	-8.32898	3.66901e-17	-7.95345	2.24162e-19	-9.14374	3.96724e-15	-11.5564	2.62883e-13	-11.0072	3.21331e-12	-11.212	1.22554e-12	-11.3258	6.19571e-13	-4.49619	1.56362e-17	-11.3055	7.47807e-13	-11.3303	6.52533e-13	-7.39073	9.75525e-22
ENSG00000169126	ARMC4	76.2802	-2.71126	9.00646e-11	-7.34641	5.89631e-28	-5.82375	8.74745e-29	-3.89189	2.07727e-19	-3.97575	1.91521e-19	-7.0037	1.48854e-26	-3.53274	1.09098e-16	-1.89766	6.9449e-06	-8.61256	2.79439e-14	-1.27206	0.00327066	-8.93789	2.675e-15	-2.67351	2.00087e-10	-4.7395	3.66279e-24	-9.94286	8.10783e-11	-2.77464	4.32816e-11
ENSG00000150054	MPP7	65.0683	-4.81178	5.47564e-19	-9.8756	9.629e-18	-7.64948	1.2356e-25	-6.9138	1.32959e-27	-3.89656	2.24569e-13	-4.34459	4.77243e-16	-7.28823	2.05546e-27	-5.01986	4.06961e-20	-6.99273	3.0406e-23	-3.18994	1.57286e-09	-9.49566	4.57677e-16	-4.87701	4.34424e-19	-6.78083	1.82857e-25	-7.70454	1.67357e-24	-5.00704	7.81935e-20
ENSG00000107951	MTPAP	804.54	-2.00476	7.10146e-46	-1.90823	3.36665e-41	-0.955461	1.43871e-11	-1.73024	5.46585e-35	-2.16568	6.63449e-52	-2.06285	6.96641e-48	-0.753605	1.03413e-07	-1.26699	1.66944e-19	-1.36729	5.70431e-22	-1.10482	5.143e-15	-1.88394	2.01797e-40	-1.74312	3.99117e-35	-1.36499	3.04406e-22	-1.79772	4.37779e-37	-1.78913	6.97165e-37
ENSG00000148516	ZEB1	5516.11	1.85692	2.71977e-10	3.09341	8.65612e-27	2.94198	3.66664e-24	2.28952	4.70064e-15	1.53988	2.28818e-07	2.45628	3.17037e-17	4.03553	5.79593e-45	3.09798	9.80444e-27	2.16519	1.46535e-13	1.99254	1.22509e-11	3.58357	1.2162e-35	2.74512	2.95949e-21	3.7565	5.04659e-39	3.58826	1.01881e-35	2.71071	9.81002e-21
ENSG00000189180	ZNF33A	956.493	-2.23849	1.11233e-21	-2.51228	1.11438e-26	-1.87782	1.70541e-15	-1.27177	9.33453e-08	-2.15969	3.7931e-20	-1.56518	3.38922e-11	-2.3016	7.96323e-23	-1.93859	1.75731e-16	-2.84916	2.14226e-33	-1.98263	3.72733e-17	-1.94213	1.32357e-16	-2.03457	4.54238e-18	-1.16545	1.11265e-06	-2.14315	6.62338e-20	-1.3111	3.59565e-08
ENSG00000075407	ZNF37A	1035.34	-2.34903	7.24499e-24	-1.75101	8.98495e-14	-1.61193	8.80623e-12	-1.7572	6.87588e-14	-1.98194	2.7553e-17	-1.6701	1.15931e-12	-2.25138	4.85784e-22	-1.22254	3.08679e-07	-2.1066	3.06228e-19	-1.94048	1.3627e-16	-1.86237	1.80417e-15	-1.63969	3.0337e-12	-1.23966	1.84273e-07	-2.55902	7.42891e-28	-1.49399	2.37648e-10
ENSG00000196693	ZNF33B	548.637	-1.30715	8.10709e-09	-5.98451	2.8093e-93	-1.58097	3.48381e-12	-1.50283	3.1639e-11	-1.35611	2.53235e-09	-1.43058	2.83131e-10	-2.44473	2.87053e-27	-1.5605	5.9872e-12	-2.7965	1.71548e-33	-1.7383	1.93459e-14	-1.57256	3.67131e-12	-1.74864	1.06275e-14	-1.16093	3.9124e-07	-2.07849	4.26286e-20	-0.94036	4.79411e-05
ENSG00000198915	RASGEF1A	75.9903	-5.24477	1.19548e-15	-7.5155	5.55063e-23	-4.71733	4.98478e-13	-4.7328	3.03185e-13	-5.80598	8.14184e-18	-4.65637	8.06093e-13	-8.8369	3.70359e-22	-5.20317	2.33421e-15	-6.27197	8.44756e-19	-6.30631	1.92261e-19	-7.90158	2.97067e-22	-5.7104	1.51062e-17	-8.06137	6.79167e-22	-12.3384	2.97312e-14	-10.9887	5.57135e-12
ENSG00000198298	ZNF485	82.0235	-3.67228	1.43594e-24	-2.77201	1.17431e-15	-2.32324	9.46276e-12	-2.01908	2.03157e-09	-2.99996	1.05136e-17	-3.63511	1.03483e-23	-2.97151	6.10329e-18	-2.79551	3.9445e-16	-2.9065	2.99508e-16	-3.28272	5.61567e-20	-3.1571	3.26593e-19	-2.34889	5.12599e-12	-2.71535	4.04391e-15	-3.41906	1.42209e-21	-3.11809	5.52898e-19
ENSG00000165511	ZNF22-AS1	71.431	7.13218	5.56643e-06	8.6511	2.25389e-08	8.38984	7.88401e-08	10.2374	2.5588e-11	8.6021	2.81574e-08	9.16595	2.73577e-09	9.42809	9.11249e-10	7.31347	3.66932e-06	6.42692	6.30975e-05	5.9048	0.000283172	8.29856	8.59921e-08	8.36428	7.14779e-08	9.24814	1.97769e-09	8.27189	1.01953e-07	9.10424	3.69319e-09
ENSG00000165512	ZNF22	499.055	10.631	2.18337e-12	11.897	2.96938e-15	11.9093	3.73873e-15	12.6317	5.21138e-17	11.2774	8.95044e-14	10.8873	6.39498e-13	11.9742	2.00586e-15	11.137	2.16727e-13	9.63698	2.73918e-10	10.3605	9.25128e-12	11.4377	3.41313e-14	11.4403	3.68262e-14	12.0833	1.12148e-15	10.9827	3.96469e-13	11.4677	3.31023e-14
ENSG00000228065	LINC01515	63.4661	-2.2726	1.08348e-13	-2.77453	2.94098e-18	-10.7955	2.03832e-12	-9.51769	1.25862e-10	-1.66676	4.19993e-08	-2.67843	2.40658e-17	-3.17639	9.27084e-23	-1.92544	2.21087e-10	-1.96461	3.38307e-10	-2.31349	1.65742e-13	-8.22412	5.70444e-14	-2.30721	8.84695e-14	-5.50597	1.04492e-28	-5.14815	6.29335e-30	-1.28737	2.13563e-05
ENSG00000156510	HKDC1	143.766	7.32227	4.2157e-06	8.97873	1.15025e-08	7.70793	1.50418e-06	9.94527	2.26958e-10	7.6532	1.51084e-06	7.19128	6.67648e-06	7.11035	8.81245e-06	7.232	6.82064e-06	8.46281	8.99092e-08	6.38947	8.06781e-05	7.17105	6.82811e-06	9.96589	1.9561e-10	6.77169	2.503e-05	8.35031	1.28796e-07	5.5678	0.000697913
ENSG00000042286	AIFM2	675.621	6.69652	7.11167e-47	2.51823	5.35288e-07	6.97859	1.1328e-50	4.901	3.1132e-25	6.36335	2.71887e-42	4.93643	1.27847e-25	3.51847	2.94603e-13	4.69948	3.47093e-23	7.37586	1.00459e-56	7.97862	3.21293e-66	6.01344	7.20694e-38	6.15847	1.19698e-39	4.98108	5.17335e-26	4.28835	2.09119e-19	3.21664	4.23992e-11
ENSG00000156521	TYSND1	771.687	-2.27696	5.36557e-16	-3.09996	3.33668e-28	-1.56676	4.70275e-08	-2.56796	6.18046e-20	-2.89675	6.85959e-25	-2.97058	3.76192e-26	-4.26779	3.54221e-51	-3.2965	9.25043e-32	-1.58543	2.88382e-08	-1.71515	1.6672e-09	-2.69054	9.49398e-22	-2.62986	8.17202e-21	-3.08764	5.24246e-28	-2.56005	8.25551e-20	-2.99779	1.4497e-26
ENSG00000180817	PPA1	2786.61	-2.58033	1.96807e-48	-2.44062	2.46674e-43	-1.30973	3.00738e-13	-1.97186	8.44426e-29	-2.49592	3.12834e-45	-2.62397	6.44072e-50	-2.07711	6.53142e-32	-1.85068	1.8364e-25	-1.7711	2.24443e-23	-0.79966	1.33761e-05	-3.09458	1.77808e-68	-2.43826	2.54666e-43	-2.25642	2.89704e-37	-0.936444	2.49284e-07	-2.0258	2.54891e-30
ENSG00000122863	CHST3	5585.22	3.20091	3.61373e-23	3.07833	1.73297e-21	4.20794	3.37671e-39	2.67235	2.20733e-16	2.87485	7.92299e-19	2.39575	2.15645e-13	2.67622	1.81421e-16	2.91119	3.28584e-19	4.4006	6.3436e-43	3.10978	7.4478e-22	4.36591	2.49518e-42	3.69974	1.34738e-30	2.89755	4.13452e-19	3.83457	7.92506e-33	3.66193	5.63749e-30
ENSG00000272599	AC016394.1	13.4375	-4.8751	3.0362e-09	-3.41379	3.22528e-07	-3.01095	3.5948e-06	-2.49549	5.21486e-05	-2.76673	1.5927e-05	-4.13086	2.53222e-08	-2.91619	4.03888e-06	-2.2879	0.000214922	-4.32627	1.71834e-07	-3.53407	4.89619e-07	-2.09495	0.00068051	-3.86319	6.13813e-08	-3.04412	3.55802e-06	-2.83092	1.10002e-05	-3.10019	2.07552e-06
ENSG00000122861	PLAU	630.343	5.86623	4.4051e-23	3.62083	2.52375e-09	3.844	2.62507e-10	3.86891	1.6476e-10	5.36453	2.12057e-19	4.83735	5.83891e-16	3.00574	1.01849e-06	3.81862	3.26525e-10	3.59387	3.75693e-09	4.56324	2.94194e-14	5.59993	4.04434e-21	5.18891	3.24778e-18	3.15665	2.68072e-07	6.42342	1.80307e-27	6.57027	1.14048e-28
ENSG00000165644	COMTD1	396.353	-4.4468	2.35048e-36	-6.40997	2.09711e-65	-3.71928	6.07406e-26	-4.77071	2.55112e-41	-4.73471	2.23792e-40	-4.33938	1.21291e-34	-7.22724	3.83855e-77	-5.73742	1.21699e-56	-4.02114	8.41531e-30	-3.82691	2.52719e-27	-6.00281	7.56575e-60	-5.31061	1.84463e-49	-6.09558	5.78644e-61	-5.16688	3.84171e-47	-5.35672	3.08356e-50
ENSG00000165655	ZNF503	1197.11	-2.87566	1.05312e-19	-3.27307	4.77714e-25	-2.47459	9.22928e-15	-3.16581	1.54864e-23	-2.60265	2.724e-16	-1.98886	5.3494e-10	-3.11424	7.13696e-23	-2.88014	1.2094e-19	-1.1585	0.000479303	-3.74272	3.55946e-32	-4.59101	3.02774e-47	-3.70808	1.02536e-31	-4.79715	4.85806e-51	-4.02032	6.28642e-37	-2.62819	1.34165e-16
ENSG00000237149	ZNF503-AS2	217.841	-2.29423	1.37989e-13	-3.02919	5.87037e-22	-2.11649	1.25177e-11	-2.64407	1.75158e-17	-2.18172	2.55988e-12	-1.7866	1.01737e-08	-4.16109	3.57474e-38	-3.63673	1.68761e-30	-2.84076	2.4129e-19	-4.04017	4.03613e-35	-4.47415	2.67265e-41	-2.73046	2.12729e-18	-5.13143	2.35488e-48	-3.64986	2.87319e-30	-2.45748	2.98731e-15
ENSG00000272692	AC010997.4	14.2584	-2.48595	0.00119877	-4.62121	1.89282e-07	-2.54305	0.0011685	-4.32806	3.2488e-07	-2.33853	0.00263177	-2.10744	0.00642723	-3.51305	1.02026e-05	-4.22886	6.05493e-07	-5.51978	1.01415e-06	-4.52059	7.38789e-07	-3.2606	4.3021e-05	-2.77015	0.000382797	-5.40074	1.75963e-07	-3.35674	3.00948e-05	-2.73219	0.000458601
ENSG00000108175	ZMIZ1	5179.9	1.79845	5.33532e-12	1.56434	2.63477e-09	1.61774	8.86934e-10	1.73241	3.74522e-11	2.22328	9.59918e-18	2.02581	6.35026e-15	1.90913	2.27958e-13	1.7698	1.50873e-11	1.63747	4.64708e-10	1.17572	1.15182e-05	1.89264	3.51094e-13	1.33539	4.77468e-07	2.7664	5.91671e-27	2.37843	3.29453e-20	2.42037	7.59844e-21
ENSG00000108179	PPIF	2760.51	-1.40196	6.08733e-07	-0.81555	0.00540238	-1.00296	0.000583619	-2.14803	8.66653e-15	-2.14812	8.57851e-15	-2.43885	8.65623e-19	-2.72188	4.00444e-23	-2.11956	2.23912e-14	-1.61594	8.17776e-09	-1.2855	5.92311e-06	-3.1548	1.35481e-30	-1.24081	1.24253e-05	-2.45732	5.16648e-19	-2.1945	2.04843e-15	-3.09469	1.87406e-29
ENSG00000151224	MAT1A	13.8093	-7.66679	8.14702e-09	-3.81612	9.33822e-06	-4.32475	8.32799e-07	-8.75278	1.64117e-07	-5.12441	3.25968e-08	-8.51934	7.27857e-07	-8.70579	3.06223e-07	-8.68937	3.27466e-07	-8.12792	2.17031e-06	-6.02572	8.24965e-09	-8.45272	7.44984e-07	-5.75695	4.51507e-09	-7.43901	2.67277e-08	-9.89682	7.12574e-09	-5.31803	1.32048e-08
ENSG00000108219	TSPAN14	6229.58	2.47991	7.36353e-29	2.31099	3.62023e-25	3.0114	5.73176e-42	2.11369	3.80677e-21	2.14559	8.81268e-22	2.24165	9.99103e-24	1.92591	9.24943e-18	1.58873	2.57182e-12	1.97831	1.22142e-18	3.71409	1.38322e-63	2.98168	2.41431e-41	1.78469	2.23681e-15	2.26384	3.82776e-24	2.24037	1.06991e-23	2.76166	1.64125e-35
ENSG00000148600	CDHR1	484.702	-4.27994	1.31171e-28	-2.22162	9.07567e-09	-1.77745	6.31705e-06	-1.83966	2.38206e-06	-6.12965	1.10341e-48	-5.64933	1.98846e-44	-1.05919	0.00928361	-2.70929	1.99893e-12	-1.30733	0.00107882	-5.71464	3.62257e-44	-2.56705	2.34971e-11	-3.75411	1.69463e-22	-1.7672	6.04994e-06	-3.13738	2.96447e-16	-5.80748	3.81803e-46
ENSG00000107771	CCSER2	2091.42	1.16557	5.07055e-12	1.42381	2.13711e-17	1.17475	4.6644e-12	0.679923	0.000103359	0.952492	2.65764e-08	0.908269	1.18133e-07	1.24015	1.82698e-13	1.32033	4.86206e-15	1.27668	4.39825e-14	1.11991	4.46626e-11	1.7253	3.23871e-25	1.55777	1.15035e-20	1.37992	2.17712e-16	1.91597	7.01367e-31	1.56922	6.04242e-21
ENSG00000227896	AL731569.1	62.9469	-3.46651	3.88112e-15	-2.66747	5.65536e-10	-1.79896	2.46082e-05	-2.759	9.466e-11	-2.81466	7.87527e-11	-3.30404	7.11046e-14	-2.38459	1.60973e-08	-2.20148	2.0278e-07	-3.62275	1.07742e-14	-2.09499	9.29343e-07	-2.52812	3.2713e-09	-2.64045	6.97195e-10	-1.91857	6.11095e-06	-1.76726	3.14573e-05	-3.16591	4.80071e-13
ENSG00000138134	STAMBPL1	182.659	-1.73777	5.35515e-07	-1.60981	4.20215e-06	-2.1586	5.93222e-10	-1.84474	1.06112e-07	-1.96571	1.59405e-08	-1.15552	0.00113796	-9.65976	2.38894e-18	-1.79516	2.67145e-07	-11.5312	6.29943e-14	-0.98053	0.00688128	-3.29042	1.70634e-20	-2.24918	9.25781e-11	-5.43451	7.65758e-38	-3.65183	3.76989e-24	-2.70442	8.92938e-15
ENSG00000119922	IFIT2	536.13	4.70481	7.33188e-39	3.89502	1.2605e-26	4.59712	6.17318e-37	4.38421	1.02096e-33	4.20722	5.14087e-31	4.00786	3.10501e-28	2.54108	1.15304e-11	3.97912	9.04112e-28	5.36289	2.94354e-50	5.46986	2.60784e-52	3.6382	2.5575e-23	4.17137	1.54674e-30	4.03254	1.65895e-28	4.70849	7.00695e-39	3.74236	1.29125e-24
ENSG00000119938	PPP1R3C	669.586	6.67977	1.09288e-40	7.80168	1.98423e-55	7.04615	4.50356e-45	6.42198	1.43532e-37	6.48771	2.53788e-38	7.74168	1.63957e-54	6.72618	2.79105e-41	6.73882	2.63475e-41	7.12611	3.81773e-46	6.76046	1.43317e-41	5.55613	3.45667e-28	7.26127	5.50725e-48	6.74902	1.89863e-41	7.93626	2.18401e-57	6.30277	3.52397e-36
ENSG00000152804	HHEX	47.7885	-12.1189	4.48947e-14	-9.37614	3.03874e-18	-12.0366	8.90887e-14	-10.7482	5.46815e-12	-11.9076	1.36914e-13	-4.30516	1.34684e-12	-12.1573	3.86356e-14	-9.71571	1.27619e-15	-11.5885	6.47486e-13	-11.7933	2.42354e-13	-10.4665	6.43527e-11	-11.9745	9.54528e-14	-9.43891	4.83052e-15	-11.9116	1.28245e-13	-11.995	8.99937e-14
ENSG00000138119	MYOF	5229.01	9.05604	2.13518e-107	3.35679	6.39207e-15	7.09508	6.33797e-66	8.0942	8.4186e-86	9.56065	1.27676e-119	9.66868	1.63665e-122	4.06812	6.45601e-22	6.51626	9.9071e-56	8.85629	7.16803e-103	10.6077	2.40112e-147	8.88297	1.55961e-103	7.91822	3.21955e-82	3.84207	1.83805e-19	7.62932	1.79917e-76	8.79599	2.03853e-101
ENSG00000176273	SLC35G1	282.459	-2.57452	1.36937e-23	-2.25608	2.26112e-18	-1.11676	2.06904e-05	-2.48226	4.23295e-22	-2.89883	1.52898e-28	-3.25944	4.98238e-35	-1.73351	1.19478e-11	-2.26402	1.16354e-18	-1.14796	1.15429e-05	-2.29517	7.34107e-19	-2.765	2.10881e-26	-3.22889	1.94399e-34	-1.97288	1.65568e-14	-1.82678	1.12801e-12	-3.64384	7.68224e-42
ENSG00000173145	NOC3L	803.431	-1.87634	1.12083e-20	-1.43034	1.76791e-12	-1.05482	2.97761e-07	-1.34121	3.54505e-11	-1.73175	1.1167e-17	-1.87049	1.84707e-20	-1.54995	1.47798e-14	-1.50537	1.03912e-13	-0.93578	6.09797e-06	-0.865409	3.03166e-05	-1.71902	1.67286e-17	-1.44584	9.10182e-13	-1.54777	2.0634e-14	-1.58136	5.22732e-15	-1.72956	1.111e-17
ENSG00000107438	PDLIM1	826.911	-4.10978	5.50208e-57	-12.4071	2.35685e-32	-11.5685	1.33985e-38	-2.17004	3.05768e-17	-2.86637	5.52863e-29	-0.905674	0.000721501	-1.60004	6.65034e-10	-7.70502	1.33148e-121	-2.22762	5.36995e-18	-2.60465	3.71395e-24	-3.40227	4.96592e-40	-2.66413	2.62235e-25	-4.02392	2.74313e-54	-3.67431	3.59948e-46	-4.19522	8.56284e-59
ENSG00000138185	ENTPD1	709.444	-2.82742	1.1678e-36	-0.955557	2.95723e-05	-1.61693	5.79868e-13	-2.57839	6.31922e-31	-3.32226	2.47489e-48	-2.01826	1.3617e-19	-1.14807	3.77289e-07	-2.05824	2.78427e-20	-2.02909	1.57706e-19	-3.00735	2.63898e-40	-1.97998	6.77125e-19	-1.18279	1.66702e-07	-1.46618	6.43415e-11	-1.49617	2.49228e-11	-2.60543	2.3684e-31
ENSG00000155629	PIK3AP1	82.4883	-2.3836	7.03179e-05	-4.86908	1.24168e-14	-4.55996	1.96177e-13	-3.95438	5.67138e-11	-2.0319	0.000833788	-3.77516	4.09071e-10	-4.57207	9.80388e-14	-2.15672	0.000400854	-5.31047	2.34865e-15	-2.89735	1.53071e-06	-2.40066	6.42936e-05	-1.98744	0.00107927	-2.70803	6.54854e-06	-2.84717	2.11698e-06	-4.53714	2.28803e-13
ENSG00000181274	FRAT2	464.124	-3.67664	6.14073e-25	-3.80602	2.65625e-26	-1.89342	1.92085e-07	-3.71797	2.0917e-25	-3.98999	1.15103e-28	-3.48011	1.79761e-22	-4.34621	9.34036e-34	-2.60176	3.78176e-13	-2.96619	1.28172e-16	-1.73268	1.9034e-06	-3.4052	1.37901e-21	-3.42327	8.92341e-22	-2.31453	1.09035e-10	-2.62436	2.09278e-13	-3.33023	1.0654e-20
ENSG00000171311	EXOSC1	568.081	-1.96217	6.09148e-20	-1.61379	7.82245e-14	-0.840047	0.000164832	-1.75037	3.58134e-16	-1.80092	7.05616e-17	-1.62392	4.53191e-14	-1.89069	1.21033e-18	-1.73908	6.57061e-16	-0.991616	6.61707e-06	-0.774444	0.00051758	-2.11404	1.19697e-22	-1.69387	3.61612e-15	-1.62787	4.47061e-14	-0.97436	8.69763e-06	-1.6964	3.36937e-15
ENSG00000171307	ZDHHC16	1178.8	-1.47727	9.01983e-14	-1.32956	2.62077e-11	-0.970762	1.80831e-06	-1.638	1.3186e-16	-1.63806	1.54489e-16	-2.08829	4.57252e-26	-1.85175	6.73439e-21	-1.58157	1.67616e-15	-1.06702	1.2528e-07	-0.729341	0.00041028	-1.73026	2.33156e-18	-1.35193	1.11127e-11	-1.49394	5.62118e-14	-1.51216	2.61454e-14	-1.39984	1.99528e-12
ENSG00000107521	HPS1	617.998	-13.88	2.99299e-20	-13.7965	5.11171e-20	-13.7977	7.11864e-20	-3.66406	2.33582e-53	-1.63567	4.48781e-12	-1.22515	2.78344e-07	-3.2295	1.35849e-42	-5.34832	9.10138e-95	-1.02422	2.3268e-05	-1.53497	9.67715e-11	-1.05593	1.07733e-05	-1.50171	2.23253e-10	-7.81458	2.25087e-88	-4.58706	2.16217e-75	-1.51149	1.72044e-10
ENSG00000119946	CNNM1	119.321	-9.98717	8.32447e-31	-10.5744	1.5805e-27	-13.3285	1.55784e-17	-9.29642	5.15893e-38	-6.54934	2.26828e-38	-11.8269	3.66064e-14	-8.30425	2.68545e-43	-6.05896	4.0688e-36	-9.84697	1.78347e-24	-10.064	2.50625e-25	-5.26845	4.78716e-29	-10.2383	2.2732e-26	-10.1533	7.98766e-26	-6.58117	1.19571e-38	-8.01234	5.91075e-42
ENSG00000155287	SLC25A28	539.985	-1.82026	5.90934e-09	-1.56384	7.47078e-07	-0.911142	0.0060625	-1.35408	2.03733e-05	-1.93019	7.68694e-10	-1.42867	6.42251e-06	-1.91663	8.92062e-10	-1.63257	2.43693e-07	-0.897558	0.00640685	-0.878071	0.0078638	-1.49288	2.22601e-06	-1.26956	6.94359e-05	-1.55719	8.26729e-07	-0.915481	0.0052488	-1.89763	1.43187e-09
ENSG00000075290	WNT8B	10.835	-6.50016	4.75661e-08	-6.45621	3.80116e-08	-3.19209	0.000358335	-6.61496	3.79697e-08	-5.63599	1.46636e-07	-7.95563	4.60932e-06	-8.14229	2.13983e-06	-4.5168	1.336e-06	-9.01006	1.92296e-07	-5.18729	4.61381e-07	-5.10319	3.30133e-07	-6.38442	1.06586e-07	-5.28744	2.63035e-07	-4.18227	6.27087e-06	-3.78999	2.68126e-05
ENSG00000055950	MRPL43	1100.6	-1.82561	3.74246e-25	-1.73584	1.09561e-22	-1.12399	3.47878e-10	-1.77096	1.03465e-23	-1.52384	7.98652e-18	-1.60608	9.92131e-20	-2.40766	2.5426e-42	-1.78063	6.78228e-24	-1.37571	1.17985e-14	-0.911243	4.38097e-07	-1.95286	2.22711e-28	-1.68889	1.24213e-21	-1.98579	3.46618e-29	-0.764386	2.61719e-05	-1.4602	1.65411e-16
ENSG00000095539	SEMA4G	212.049	-1.4173	0.000215319	-2.05277	6.50795e-08	-1.38085	0.000393304	-3.53733	2.73587e-20	-1.99875	1.39968e-07	-2.48741	4.92359e-11	-3.06753	5.8802e-16	-2.99805	3.10495e-15	-3.59371	7.61806e-20	-4.06085	2.46012e-24	-1.14414	0.00330674	-1.52426	6.96903e-05	-1.1729	0.00266854	-1.75989	3.89917e-06	-1.91558	4.58518e-07
ENSG00000107815	TWNK	782.684	-1.92056	3.93335e-14	-1.38131	7.9392e-08	-0.888494	0.000878306	-1.13525	1.2319e-05	-2.05214	7.92294e-16	-2.05238	6.90017e-16	-2.01425	2.08886e-15	-1.35211	1.66036e-07	-1.47232	1.10456e-08	-1.03827	7.42794e-05	-1.95208	1.64523e-14	-1.80512	1.41454e-12	-1.24219	1.5423e-06	-1.25918	1.09154e-06	-1.8857	1.33846e-13
ENSG00000107819	SFXN3	1703.86	1.71284	7.49401e-09	0.997329	0.00126321	2.93584	6.06702e-24	1.83916	5.30231e-10	2.37838	4.41377e-16	2.05913	2.57923e-12	1.081	0.000431691	1.74969	4.2635e-09	3.09691	1.18072e-26	2.50603	9.68148e-18	2.28193	6.2058e-15	1.94423	4.45776e-11	1.32469	1.16684e-05	3.16596	7.48726e-28	3.15625	1.15508e-27
ENSG00000273162	AL133215.2	49.8516	-2.98492	6.42726e-11	-3.34248	1.70539e-12	-2.15317	1.61732e-06	-2.05335	3.50161e-06	-2.53141	2.44972e-08	-3.5463	1.9353e-13	-2.8878	1.98194e-10	-1.89756	2.04601e-05	-1.3594	0.0028281	-1.93064	1.77512e-05	-2.48707	3.70639e-08	-3.20229	8.75412e-12	-1.53829	0.000587137	-1.42636	0.00149336	-3.29998	2.76105e-12
ENSG00000166169	POLL	495.235	-2.04723	3.46296e-13	-2.59214	5.42053e-20	-1.35132	2.71932e-06	-2.17187	1.24649e-14	-2.16457	1.8365e-14	-2.06556	2.41595e-13	-2.42738	6.02976e-18	-1.92772	9.55426e-12	-1.99413	2.26567e-12	-1.90516	1.80226e-11	-1.8516	5.4595e-11	-1.69826	2.03303e-09	-1.61737	1.23535e-08	-0.984666	0.000754542	-1.83937	7.8469e-11
ENSG00000148840	PPRC1	1876.14	-3.03142	1.32885e-54	-1.67061	1.47022e-17	-0.91916	5.55454e-06	-1.93485	3.67498e-23	-2.44234	5.20807e-36	-2.11662	1.75078e-27	-1.9986	1.08681e-24	-2.07934	1.65209e-26	-1.40508	1.08256e-12	-1.52143	1.01108e-14	-2.39328	1.04828e-34	-2.33933	3.24128e-33	-2.0753	2.13853e-26	-2.10287	4.1407e-27	-1.36017	5.14418e-12
ENSG00000166197	NOLC1	4416.87	-2.28623	6.15464e-21	-2.19344	2.52065e-19	-1.16876	3.76006e-06	-1.02822	4.83918e-05	-2.25463	2.49998e-20	-2.30104	3.60619e-21	-2.00084	2.83435e-16	-2.25317	3.01448e-20	-1.7719	6.08469e-13	-0.811288	0.00169747	-2.28884	5.59861e-21	-1.93697	2.63043e-15	-1.93052	3.3544e-15	-1.64923	2.17747e-11	-1.15645	4.10963e-06
ENSG00000107859	PITX3	12.7044	-7.18012	1.67694e-08	-4.78603	1.95874e-08	-6.54759	7.24871e-09	-4.25301	1.19423e-07	-6.04213	6.72218e-09	-5.74173	4.07088e-09	-5.221	3.182e-09	-4.05023	4.03507e-07	-4.35076	4.05749e-07	-2.37614	0.00210956	-5.9843	6.43251e-09	-5.49274	5.00556e-09	-5.6523	7.48569e-09	-6.99927	5.2799e-08	-5.30229	6.04977e-09
ENSG00000269609	RPARP-AS1	173.528	-4.25451	1.46704e-25	-5.01284	7.25787e-33	-5.19271	5.47253e-35	-4.02505	3.44431e-23	-4.49227	1.21161e-27	-4.46104	1.70351e-27	-4.74195	9.53313e-31	-4.57881	7.2418e-29	-6.43043	1.84357e-41	-3.98635	1.87528e-22	-4.6096	6.34659e-29	-3.87763	1.38752e-21	-3.40458	4.2631e-17	-3.90866	7.36219e-22	-4.34292	2.95415e-26
ENSG00000156374	PCGF6	589.251	-2.91373	1.80487e-24	-2.13095	1.0084e-13	-0.838484	0.0059827	-1.85669	9.38212e-11	-2.64344	2.6231e-20	-2.33173	3.23087e-16	-2.09005	2.43376e-13	-2.14447	6.96244e-14	-1.37621	2.33275e-06	-1.1606	7.98147e-05	-2.4914	2.73596e-18	-2.53254	7.82059e-19	-1.88931	4.56107e-11	-1.6655	7.29437e-09	-2.20899	1.12099e-14
ENSG00000148843	PDCD11	2229.52	-2.23773	6.63459e-22	-1.42515	1.5917e-09	-1.03183	2.08253e-05	-1.42737	1.54841e-09	-2.20608	3.13754e-21	-2.03433	2.8279e-18	-1.68313	7.04272e-13	-1.77908	3.61107e-14	-0.895896	0.000230816	-1.55779	3.89816e-11	-1.82389	6.18868e-15	-1.91231	2.87555e-16	-1.24515	1.63128e-07	-1.29466	4.8579e-08	-1.95187	6.96478e-17
ENSG00000203867	RBM20	209.722	-4.7706	4.36932e-30	-4.73076	4.2114e-29	-4.82042	3.21455e-30	-2.81338	4.21367e-12	-5.04106	6.48563e-32	-3.20794	3.08802e-15	-2.06967	4.093e-07	-3.32521	3.23375e-16	-10.9213	1.41103e-12	-5.2944	1.30369e-33	-1.59208	0.000118993	-2.2426	3.92564e-08	-2.62573	1.11804e-10	-2.52401	5.70824e-10	-3.68413	2.16714e-19
ENSG00000183605	SFXN4	509.224	-2.76389	1.03876e-30	-2.48721	4.9412e-25	-2.96427	9.90356e-35	-3.48178	4.94307e-47	-3.18934	1.21843e-39	-3.16107	3.49337e-39	-3.83907	4.85198e-56	-3.96141	5.00856e-59	-2.72415	2.2316e-29	-1.57787	7.63636e-11	-3.51717	2.18196e-47	-2.29791	1.12881e-21	-4.05857	1.60497e-60	-3.57681	7.51122e-49	-3.25	3.41539e-41
ENSG00000107672	NSMCE4A	933.357	-3.04615	8.18464e-20	-1.29362	0.000187034	-1.17196	0.000906896	-2.19277	7.83642e-11	-2.81221	5.3323e-17	-2.26521	1.69868e-11	-1.79133	1.31637e-07	-1.88617	2.99399e-08	-1.70424	6.079e-07	-1.84411	5.87523e-08	-2.32389	4.63046e-12	-2.2869	1.08483e-11	-1.43142	3.17665e-05	-1.09167	0.00191732	-2.65498	2.58988e-15
ENSG00000166033	HTRA1	8059.44	5.07656	7.99582e-61	3.43208	2.85053e-28	3.58471	1.31995e-30	2.92493	1.02503e-20	3.77268	6.4767e-34	5.33742	3.97674e-67	2.40361	2.41872e-14	2.56183	4.59026e-16	4.83939	2.49157e-55	4.16029	4.64561e-41	2.17568	5.91379e-12	3.469	8.03199e-29	2.71782	4.88152e-18	3.63611	1.36602e-31	2.51225	1.51632e-15
ENSG00000107938	EDRF1	649.124	-2.68127	1.97982e-32	-1.75122	9.39693e-15	-0.862449	0.000234573	-1.19839	1.40794e-07	-2.02362	3.27896e-19	-1.81578	7.86602e-16	-1.86468	1.08382e-16	-1.4734	8.04539e-11	-1.78159	4.43902e-15	-1.5067	3.13624e-11	-1.53853	9.52402e-12	-1.56684	4.02787e-12	-1.2521	3.77974e-08	-1.01875	9.36866e-06	-1.78168	2.85609e-15
ENSG00000150760	DOCK1	3551.48	1.31472	4.90326e-10	0.749268	0.000651789	2.17003	1.81891e-25	0.929004	1.74965e-05	1.2695	2.1792e-09	1.44419	7.13392e-12	1.00086	3.2447e-06	1.18783	2.752e-08	1.77027	2.69541e-17	1.89515	1.0699e-19	1.3677	8.92478e-11	1.50863	7.39393e-13	1.11684	1.72186e-07	2.08803	9.08537e-24	2.16881	1.55692e-25
ENSG00000151640	DPYSL4	2841.71	5.08539	9.41628e-84	5.15859	3.66395e-86	4.39507	2.47824e-62	5.23049	1.75102e-88	4.45456	4.38322e-64	3.93564	4.63023e-50	5.71561	6.10267e-106	5.80996	2.46772e-109	4.7648	2.67361e-73	4.27262	7.21011e-59	5.82926	3.1186e-110	5.72494	4.34029e-106	6.5844	1.81911e-140	6.6165	6.052e-142	5.35089	1.04626e-92
ENSG00000130640	TUBGCP2	2546.64	-1.03896	1.583e-13	-0.886428	4.31203e-10	-0.800641	2.31421e-08	-0.749369	1.57124e-07	-0.716374	5.80325e-07	-1.12994	9.77605e-16	-1.45918	1.70198e-25	-1.3849	5.46884e-23	-0.592293	4.7074e-05	-0.399803	0.00788512	-1.17773	5.36204e-17	-0.799918	1.97316e-08	-0.862642	1.27058e-09	-0.704722	8.99525e-07	-0.99384	2.0552e-12
ENSG00000148803	FUOM	93.8135	-7.23017	8.64674e-37	-5.00102	9.05602e-28	-1.94698	8.89383e-06	-7.6488	1.9582e-36	-12.2661	2.99901e-15	-2.52575	4.56806e-09	-6.48826	5.38445e-37	-5.68256	3.24671e-33	-10.5038	1.2208e-11	-7.39033	2.5804e-32	-12.2657	2.67098e-15	-12.3331	2.03093e-15	-4.09642	1.47627e-20	-4.58108	1.60187e-24	-12.3535	1.9094e-15
ENSG00000148824	MTG1	139.269	-4.03209	9.21632e-18	-2.7065	5.71973e-09	-1.76835	0.000197448	-3.87975	1.10641e-16	-3.53131	4.61287e-14	-2.99129	1.10235e-10	-3.63285	5.74148e-15	-2.659	1.03654e-08	-3.5868	3.76391e-14	-4.0488	2.05771e-17	-2.85202	7.45296e-10	-3.10486	2.25633e-11	-1.82143	0.0001056	-2.29377	8.22973e-07	-2.52264	5.46082e-08
ENSG00000142102	PGGHG	958.089	-1.81753	0.00641636	-4.5087	1.11927e-12	-2.29781	0.00053932	-4.34842	7.29775e-12	-3.05445	2.106e-06	-2.46803	0.000154204	-4.12432	8.14309e-11	-4.28906	1.5913e-11	-3.37526	1.45083e-07	-6.58762	6.12021e-25	-3.4793	4.93709e-08	-3.76528	3.41974e-09	-4.39616	4.16002e-12	-2.98764	3.61819e-06	-2.82727	1.25982e-05
ENSG00000185187	SIGIRR	84.0751	-6.59887	1.20687e-30	-8.71195	4.47767e-24	-1.71133	0.000267007	-1.9489	2.36637e-05	-5.72152	2.27519e-27	-5.78483	4.9619e-28	-9.60553	3.87811e-17	-7.27878	7.87594e-30	-3.83779	5.40619e-16	-5.34665	2.84647e-25	-3.67201	2.4726e-15	-6.59995	2.385e-29	-4.35064	7.33381e-20	-6.91079	1.83759e-28	-2.92534	1.7262e-10
ENSG00000177030	DEAF1	2797.7	-1.10347	7.87762e-11	-1.15995	8.35494e-12	-1.32292	6.12727e-15	-2.00334	5.65582e-33	-1.71052	2.47715e-24	-2.00345	5.76699e-33	-0.990064	6.60749e-09	-1.35402	1.2393e-15	-1.1559	1.11736e-11	-2.78453	1.68976e-61	-1.85424	1.96903e-28	-1.55286	2.80634e-20	-1.20326	1.28254e-12	-1.07762	2.45096e-10	-1.82331	1.68631e-27
ENSG00000177225	GATD1	2679.5	-1.20314	8.38928e-07	-1.97694	1.72599e-16	-1.59926	4.47173e-11	-2.16162	1.77212e-19	-1.46267	1.63565e-09	-1.93475	7.47556e-16	-1.57807	6.48048e-11	-2.01591	4.98032e-17	-2.04894	1.44233e-17	-2.19189	5.8028e-20	-1.83529	2.11295e-14	-1.55066	1.4503e-10	-1.0562	1.87776e-05	-1.86122	9.48951e-15	-1.76222	2.55388e-13
ENSG00000184524	CEND1	1936.42	9.34781	1.43788e-104	8.90952	4.52711e-95	3.47294	2.17849e-14	7.96751	5.47459e-76	7.45938	1.27327e-66	7.72026	2.06585e-71	2.76059	2.61526e-09	4.80669	1.2036e-27	5.16054	9.49646e-32	9.69455	1.75647e-112	6.90317	3.64892e-57	8.15954	9.63797e-80	4.02254	2.5729e-19	7.48268	3.22683e-67	8.22134	5.51263e-81
ENSG00000177595	PIDD1	1728.83	-2.74711	3.8257e-14	-1.1531	0.00253526	-1.90651	2.90684e-07	-2.77665	2.27647e-14	-3.26097	2.18522e-19	-2.91385	9.59669e-16	-2.2124	1.54169e-09	-2.81941	9.90664e-15	-3.01417	1.0694e-16	-2.44532	2.21783e-11	-3.03214	5.68213e-17	-2.79125	1.56594e-14	-1.97138	8.81499e-08	-2.62957	5.05198e-13	-2.74331	4.63531e-14
ENSG00000177600	RPLP2	13505.5	-1.64379	1.5052e-10	-1.36967	1.25856e-07	-1.19084	6.31297e-06	-1.32868	3.26147e-07	-1.68791	4.91114e-11	-1.58365	7.49403e-10	-1.38862	8.36358e-08	-1.49154	8.87637e-09	-0.972887	0.000249484	-1.31203	4.68936e-07	-2.34259	2.45091e-20	-2.13799	4.46861e-17	-1.06451	5.32114e-05	-1.09632	3.08692e-05	-1.61131	3.81788e-10
ENSG00000177685	CRACR2B	178.048	-2.79554	1.60296e-07	-4.62414	1.66194e-17	-2.8787	8.87458e-08	-1.65555	0.00272331	-3.30851	5.98991e-10	-2.72544	3.5569e-07	-3.6767	5.02642e-12	-4.00713	7.32245e-14	-5.40666	1.41504e-21	-3.55481	3.29233e-11	-4.03161	5.12394e-14	-4.21053	4.39673e-15	-3.5864	1.98473e-11	-3.93879	1.93509e-13	-2.37297	1.0845e-05
ENSG00000078902	TOLLIP	3346.76	1.75257	4.62733e-16	1.06439	1.52913e-06	0.829281	0.000274081	1.02859	3.65657e-06	1.68235	7.89615e-15	1.48696	8.02874e-12	0.967203	1.42991e-05	0.909613	5.46097e-05	1.22148	2.90333e-08	0.886142	8.22776e-05	1.29048	3.56938e-09	1.53092	1.83236e-12	1.1612	1.36938e-07	1.26563	7.87946e-09	1.19677	5.41246e-08
ENSG00000255367	AC127526.2	8.80938	-5.06493	5.35356e-07	-4.80559	1.19579e-06	-7.57473	1.12254e-05	-6.73167	5.52266e-07	-4.36657	5.66111e-06	-7.50682	1.48916e-05	-5.70374	2.47081e-07	-2.69358	0.00221377	-4.78327	5.87517e-06	-4.99771	2.15988e-06	-5.84782	8.15002e-07	-4.03655	1.38394e-05	-4.42812	4.95272e-06	-4.27874	7.27286e-06	-4.77316	1.61493e-06
ENSG00000167311	ART5	17.0843	-5.17735	7.39282e-08	-6.70619	1.99514e-09	-5.415	4.71259e-08	-6.33673	1.92471e-09	-3.04825	0.000982727	-7.78018	1.64196e-08	-6.94523	1.34528e-09	-5.01557	1.72623e-07	-8.39769	1.66638e-06	-8.59514	9.24413e-07	-8.71576	5.77893e-07	-8.79058	3.66856e-07	-6.69207	6.05826e-09	-6.74229	5.30491e-09	-10.2428	4.40843e-09
ENSG00000148985	PGAP2	629.629	-0.991514	1.22306e-06	-1.96801	4.68169e-22	-1.65391	4.05526e-16	-1.73829	8.02765e-18	-0.88171	2.01418e-05	-0.818705	7.77483e-05	-1.10016	6.73029e-08	-1.85589	5.33838e-20	-1.03235	5.70469e-07	-0.985379	1.76816e-06	-1.32669	6.46813e-11	-1.23154	1.45264e-09	-1.27574	3.78362e-10	-1.64855	4.57467e-16	-1.42214	2.49591e-12
ENSG00000132256	TRIM5	1284.25	2.89509	1.28146e-31	1.95978	7.2067e-15	2.14071	1.70651e-17	2.77831	4.27996e-29	2.26551	1.38227e-19	2.60144	1.22561e-25	2.95102	7.82361e-33	1.77543	2.55987e-12	2.48661	2.21689e-23	1.72887	9.96694e-12	2.67053	5.3818e-27	2.42512	2.34945e-22	1.57445	6.5152e-10	2.23222	4.53186e-19	2.77183	5.6654e-29
ENSG00000132274	TRIM22	1552.51	9.22863	3.41567e-48	6.61814	3.39883e-25	6.0782	3.07111e-21	7.08009	1.26878e-28	7.33172	1.10768e-30	7.83281	5.97228e-35	7.10384	6.869e-29	3.42176	2.74113e-07	5.89353	4.28917e-20	7.18615	1.71189e-29	7.64826	2.25065e-33	7.42376	1.90767e-31	2.15874	0.00200932	6.67139	1.43127e-25	8.18777	4.53047e-38
ENSG00000110148	CCKBR	38.0658	-7.62087	2.56602e-16	-8.47128	2.60103e-15	-3.8795	1.11528e-07	-5.77472	4.64175e-14	-6.18607	1.57169e-14	-6.83105	1.13467e-15	-9.19565	5.05501e-13	-4.4091	1.74744e-09	-6.16371	1.10409e-13	-7.48919	7.65592e-15	-6.47579	4.44742e-15	-8.38073	2.66838e-14	-11.3504	7.53571e-12	-7.62082	2.6115e-15	-5.90768	4.22692e-14
ENSG00000166311	SMPD1	4513.01	4.64321	1.92699e-63	2.88037	7.02341e-25	2.88164	9.18981e-25	3.14365	2.0737e-29	4.47135	8.89709e-59	4.97167	1.32712e-72	2.52361	2.64445e-19	2.67284	1.90041e-21	5.07483	1.28196e-75	2.76066	7.28154e-23	3.98708	5.5016e-47	3.19997	1.72496e-30	2.4957	7.35491e-19	3.14259	1.92842e-29	3.51888	1.08917e-36
ENSG00000132254	ARFIP2	2080.89	-0.533851	0.00499	-1.21394	2.43659e-11	-0.968335	1.53256e-07	-0.717183	0.000121741	-0.498547	0.00962064	-0.703219	0.000165133	-0.860239	3.04413e-06	-0.799493	1.78101e-05	-1.01321	3.47188e-08	-0.833248	6.93107e-06	-1.13832	3.78199e-10	-0.923192	5.03345e-07	-1.01195	3.21011e-08	-0.689542	0.000233795	-1.07741	3.53291e-09
ENSG00000149054	ZNF215	50.7702	-9.46094	2.65027e-14	-9.45254	3.9076e-15	-6.19449	2.02155e-16	-9.56641	2.32913e-14	-8.67879	1.34642e-15	-5.53266	2.19475e-14	-4.18432	1.65664e-09	-2.64323	0.000176992	-9.95446	1.42621e-09	-11.5991	1.85746e-12	-10.2683	3.59772e-10	-7.57095	5.73257e-18	-7.09606	1.46596e-17	-7.44655	9.87744e-18	-7.81491	7.32515e-18
ENSG00000166444	DENND2B	2903.74	2.76698	7.47361e-33	1.22278	3.60359e-07	2.18876	9.5908e-21	1.79063	3.02326e-14	2.97166	9.99355e-38	2.10391	2.32238e-19	2.12166	1.13083e-19	1.70151	6.60782e-13	1.51658	1.87122e-10	1.45649	9.84443e-10	2.48695	1.02445e-26	2.13484	7.08051e-20	1.9366	1.62991e-16	2.10123	2.61479e-19	2.70498	2.19798e-31
ENSG00000175348	TMEM9B	2518.25	2.03489	2.73508e-13	1.67345	2.69892e-09	1.11868	0.000126189	1.58861	1.87929e-08	1.84167	4.89164e-11	1.68121	2.22657e-09	1.44384	3.56547e-07	1.76729	3.52536e-10	1.11894	0.00011116	1.47438	2.06814e-07	1.90024	1.00636e-11	1.88203	1.73252e-11	1.28841	6.54629e-06	2.30483	9.55534e-17	1.97228	1.66486e-12
ENSG00000175352	NRIP3	246.669	-8.72892	1.54554e-30	-10.2163	1.05299e-20	-3.17859	2.27612e-16	-9.10478	2.87689e-28	-7.99408	2.15497e-33	-1.43178	0.000261356	-10.0769	2.11706e-19	1.18073	0.00308228	-7.91042	4.78463e-29	-9.12235	1.85392e-22	-3.86694	8.16158e-23	-8.58004	1.52573e-29	-5.7192	1.79576e-37	-4.49277	1.10175e-28	-1.4682	0.000182789
ENSG00000184014	DENND5A	6399.03	1.29699	1.7985e-13	0.809451	7.56491e-06	1.54613	1.42593e-18	0.650309	0.000408338	1.0026	1.95747e-08	1.00177	1.94635e-08	1.28462	3.21509e-13	1.76073	7.16742e-24	1.03584	6.65017e-09	0.694471	0.00015317	1.44478	1.78813e-16	1.29937	1.72568e-13	1.71346	1.02509e-22	1.38171	3.97006e-15	1.19738	1.36e-11
ENSG00000050165	DKK3	13775.7	8.4304	1.88356e-128	6.23068	1.83896e-70	5.34368	9.44668e-52	5.44595	7.67861e-54	8.37532	1.36542e-126	8.94434	1.58684e-144	4.31378	4.30518e-34	5.29953	5.36079e-51	8.43019	1.92741e-128	6.94014	4.19891e-87	7.23821	7.34439e-95	7.41473	2.32332e-99	6.05019	2.50486e-66	6.56045	4.84164e-78	5.91445	1.85009e-63
ENSG00000187079	TEAD1	9777.65	2.83233	2.41602e-32	2.43804	3.27238e-24	2.68593	4.87979e-29	2.89391	1.18655e-33	2.91738	3.20943e-34	2.84107	1.56419e-32	3.0267	8.01611e-37	2.58674	5.1777e-27	2.32922	3.96348e-22	3.37603	1.49084e-45	1.97725	2.88923e-16	2.71533	8.9397e-30	3.1078	1.00362e-38	1.42933	5.89741e-09	4.37943	3.41032e-76
ENSG00000251381	LINC00958	33.3219	-10.2022	8.68839e-11	-10.2585	2.50054e-13	-10.1088	2.24451e-10	-6.4908	9.31408e-21	-11.4245	1.18413e-12	-9.05289	5.30704e-14	-10.2355	1.28992e-10	-9.23205	2.5474e-14	-9.66127	1.79325e-09	-9.86623	8.20662e-10	-8.39984	4.12245e-16	-11.4914	8.52075e-13	-8.37389	5.16944e-16	-9.98387	2.90328e-10	-9.0758	4.73431e-14
ENSG00000175868	CALCB	23.8237	-11.019	3.1382e-11	-8.84332	6.40277e-12	-10.9368	5.91245e-11	-11.0915	2.61583e-11	-7.37513	6.69273e-13	-7.84917	1.86894e-12	-11.0574	2.81074e-11	-3.27978	9.67775e-06	-8.03671	3.09996e-10	-10.6935	1.36519e-10	-10.8073	7.49899e-11	-9.44067	8.96101e-09	-8.33691	5.97806e-11	-9.36495	1.1828e-08	-8.45815	3.4147e-11
ENSG00000110700	RPS13	10066.6	-1.51942	2.22068e-09	-1.83717	3.34745e-13	-1.36994	1.04882e-07	-0.889345	0.000748395	-1.32214	2.50142e-07	-1.43837	1.68806e-08	-1.47595	6.96014e-09	-1.478	7.76184e-09	-1.10245	2.18863e-05	-0.924034	0.000451413	-2.35677	4.54411e-21	-2.13686	1.80517e-17	-1.13358	1.17756e-05	-1.01802	9.55342e-05	-1.54371	1.30035e-09
ENSG00000188211	NCR3LG1	627.359	-4.22167	1.05886e-48	-3.09173	4.7196e-27	-6.05945	9.93851e-89	-5.22413	2.69389e-71	-7.76848	4.63504e-106	-5.72143	1.96592e-81	-4.15745	2.03858e-47	-2.54049	1.11138e-18	-3.61393	5.22478e-36	-3.33332	4.28821e-31	-5.5134	1.4216e-76	-1.94894	1.66477e-11	-4.74346	1.7672e-59	-5.25251	5.90471e-71	-5.73146	1.01012e-81
ENSG00000260196	AC124798.1	135.996	-5.10747	6.12711e-44	-3.52428	8.79052e-24	-8.2236	7.16638e-47	-6.19426	1.29682e-54	-10.4636	4.12208e-21	-7.10467	3.09364e-53	-5.54423	5.36192e-49	-3.9592	1.99324e-29	-3.85972	2.74096e-27	-3.66695	2.35643e-25	-6.61587	1.33695e-52	-3.1155	3.10504e-19	-5.92098	1.12381e-49	-6.19378	1.49504e-51	-6.82158	5.31428e-54
ENSG00000187486	KCNJ11	102.64	-6.38889	1.45845e-27	-6.72078	3.22551e-28	-4.1354	3.00089e-14	-5.44777	1.44344e-22	-8.23347	2.37226e-27	-8.8124	1.4356e-25	-5.39994	2.74031e-22	-3.37977	4.3549e-10	-9.7538	1.58952e-16	-4.28185	4.85299e-15	-4.77317	3.95724e-18	-4.63804	2.45555e-17	-3.9732	2.49561e-13	-3.99773	1.72147e-13	-6.36295	6.6695e-27
ENSG00000006611	USH1C	21.9869	-11.0172	4.78399e-10	-9.64776	1.47838e-09	-9.50222	8.28147e-08	-9.66904	2.65302e-08	-8.30005	2.81954e-09	-9.43226	1.21226e-07	-8.06102	2.89791e-10	-6.03583	5.23696e-09	-9.04865	3.72944e-07	-10.6917	1.79552e-09	-10.8055	1.04355e-09	-10.8729	8.65079e-10	-6.74973	1.3492e-09	-7.82835	1.05769e-09	-10.8933	8.19389e-10
ENSG00000166796	LDHC	21.1962	-6.77896	9.89222e-10	-3.93018	2.44603e-05	-3.03517	0.00117497	-9.08774	9.37194e-08	-2.47847	0.00807078	-10.3271	3.21451e-09	-10.5069	1.70074e-09	-10.4874	2.15252e-09	-9.93818	1.38378e-08	-6.38279	7.72346e-09	-10.2568	3.96054e-09	-3.76945	4.67487e-05	-8.79068	5.04484e-07	-10.2613	4.19643e-09	-10.3446	3.15577e-09
ENSG00000166833	NAV2	2287.83	2.52363	3.67225e-06	3.15811	4.66815e-09	5.00781	4.14811e-21	3.31416	7.68127e-10	1.99009	0.000349237	2.25228	4.28011e-05	2.83745	1.69364e-07	2.94408	6.29339e-08	3.6519	9.85901e-12	3.88335	3.86211e-13	2.32339	2.23536e-05	4.18049	4.26721e-15	3.88869	3.42868e-13	3.66627	7.67291e-12	1.7395	0.00204003
ENSG00000109854	HTATIP2	215.526	-7.93031	7.78169e-54	-7.69846	3.70912e-55	-8.49747	1.01042e-47	-2.05117	3.86344e-08	-2.28439	8.32223e-10	-1.6735	8.69338e-06	-8.37899	2.07007e-51	-5.30996	1.39768e-42	-2.61115	2.49204e-12	-6.42899	1.22679e-49	-7.18781	1.40188e-52	-7.46075	4.06e-53	-8.10362	3.76498e-48	-6.70194	4.05235e-52	-6.92136	1.15957e-53
ENSG00000254560	BBOX1-AS1	25.258	-3.93974	9.62397e-11	-3.26827	3.8896e-08	-3.87736	2.7403e-10	-3.94834	8.00912e-11	-2.59102	8.80255e-06	-2.29506	7.30765e-05	-5.04035	8.21062e-14	-2.47982	1.94139e-05	-2.85903	1.67796e-06	-6.06989	1.57405e-12	-6.19292	5.17621e-13	-5.14623	2.47278e-13	-6.17222	6.77964e-13	-5.06269	5.18788e-13	-4.69846	1.2677e-12
ENSG00000026508	CD44	33039.9	7.09127	5.4714e-134	-2.54987	2.33861e-16	4.59007	2.57562e-56	5.49971	1.08532e-80	5.86167	1.3258e-91	6.98703	4.04989e-130	2.28127	1.19517e-14	3.89028	1.04553e-40	5.60584	6.27856e-84	6.94699	1.36529e-128	5.4403	3.98315e-79	5.45665	1.61541e-79	2.2978	7.91021e-15	4.98634	1.1848e-66	5.33303	5.29684e-76
ENSG00000166352	IFTAP	311.904	-1.77436	3.9061e-19	-2.30752	1.01163e-29	-1.46816	1.72608e-13	-2.92491	2.59572e-45	-2.36956	5.00384e-31	-2.24015	1.78056e-28	-1.61916	2.78354e-16	-1.35338	9.39567e-12	-1.26702	3.28873e-10	-1.54109	1.47154e-14	-1.68357	3.30589e-17	-1.61158	5.8646e-16	-1.27786	1.44434e-10	-0.978364	1.04229e-06	-1.31158	4.1777e-11
ENSG00000052850	ALX4	152.924	1.93262	0.000918333	-4.65252	2.79795e-14	-8.95239	1.00612e-13	-6.67339	1.30467e-20	-6.69038	4.30707e-19	-6.1896	3.71105e-19	-5.88268	2.99555e-19	-2.77959	2.21526e-06	-10.9435	9.86493e-12	-5.71186	1.64615e-17	-4.93445	1.91532e-15	-5.07741	4.35816e-16	-3.68641	4.54259e-10	-5.23229	1.60438e-16	-4.49609	1.04723e-13
ENSG00000085117	CD82	1907.49	4.47666	9.19971e-18	6.86307	1.64146e-40	5.1521	4.64721e-23	2.22375	4.2575e-05	5.66924	7.25687e-28	3.48665	3.86632e-11	2.27318	2.75917e-05	4.09326	6.72684e-15	6.28988	4.066e-34	5.17351	2.45811e-23	2.36043	1.19278e-05	2.44706	5.70568e-06	3.17436	2.13944e-09	3.2034	1.50862e-09	1.74707	0.00167182
ENSG00000121653	MAPK8IP1	3885.35	4.46681	1.99821e-65	3.74957	2.63781e-46	1.85351	7.31899e-12	3.51994	8.10575e-41	2.98354	1.55826e-29	1.8646	4.29576e-12	4.1733	3.41388e-57	2.43639	6.57828e-20	1.64808	1.35765e-09	2.42254	9.96491e-20	2.91385	2.88235e-28	3.32732	1.4765e-36	4.75328	6.48162e-74	4.47633	8.88431e-66	3.09137	1.19802e-31
ENSG00000165905	LARGE2	152.24	-9.53641	9.72473e-48	-7.95646	1.50054e-64	-8.76029	1.94315e-55	-5.43718	8.42567e-50	-6.4454	1.09902e-58	-9.36382	1.22608e-46	-8.76634	1.98442e-58	-8.08199	6.96223e-64	-9.78204	3.24007e-33	-7.4586	1.32254e-59	-9.29855	6.11928e-46	-9.84688	3.86025e-40	-7.5582	4.34608e-61	-9.52313	3.68925e-43	-5.97522	2.51006e-55
ENSG00000134802	SLC43A3	612.273	6.25288	5.49885e-25	7.54591	4.83743e-36	6.71176	1.61381e-28	4.78283	7.11868e-15	6.35529	9.80125e-26	6.13345	4.81271e-24	6.01933	3.45975e-23	5.04096	2.18253e-16	8.74747	3.98215e-48	4.96288	6.36129e-16	4.79037	5.85419e-15	6.5915	1.21492e-27	6.07962	1.34276e-23	1.82012	0.00836564	2.26675	0.000641098
ENSG00000149150	SLC43A1	218.542	-5.46981	4.66246e-58	-4.11602	1.7063e-37	-3.28756	1.52345e-25	-4.18325	2.44481e-39	-4.59524	1.1627e-44	-4.31515	7.33525e-41	-3.99582	2.03554e-36	-2.8708	4.56495e-20	-1.67183	1.35134e-07	-6.70742	3.52602e-61	-3.95666	2.8759e-35	-5.49725	4.8174e-57	-3.76433	2.63368e-32	-4.38581	1.01245e-41	-5.48348	4.16725e-57
ENSG00000156587	UBE2L6	3273.78	4.94035	2.62767e-105	4.34841	1.11944e-81	3.42915	1.07953e-50	3.71941	8.81835e-60	4.82039	3.62471e-100	3.87573	6.90976e-65	3.08712	2.32811e-41	3.82215	4.26291e-63	4.22	8.77414e-77	3.72785	6.3603e-60	3.89973	9.50998e-66	4.15785	1.2136e-74	2.97966	1.96953e-38	4.12539	1.36898e-73	4.43356	7.54367e-85
ENSG00000198561	CTNND1	10040.4	1.43155	3.65185e-11	1.02699	3.15361e-06	0.83135	0.000238802	0.748743	0.000924349	1.37902	2.10141e-10	1.00435	5.30245e-06	1.28096	4.02138e-09	0.703674	0.00213466	1.10553	4.97475e-07	0.734689	0.00120839	1.93743	1.34952e-19	1.40554	9.02691e-11	1.9924	1.30036e-20	1.66797	9.17377e-15	1.44409	2.65575e-11
ENSG00000189057	FAM111B	1377.17	11.217	1.44701e-10	13.3568	1.51437e-14	13.7041	3.97333e-15	13.78	2.34989e-15	11.8986	9.90066e-12	12.2439	2.27074e-12	13.3178	1.88039e-14	12.8116	2.30521e-13	12.3747	1.38318e-12	13.9725	8.96186e-16	11.4768	5.06194e-11	12.927	1.13752e-13	13.3821	1.42597e-14	12.655	3.81464e-13	11.7352	1.98743e-11
ENSG00000245571	FAM111A-DT	124.271	9.81103	2.1742e-10	9.52415	7.90025e-10	9.91927	1.79034e-10	9.01315	7.19183e-09	9.5091	8.72943e-10	9.96098	1.17111e-10	9.00692	6.98191e-09	9.17616	4.08939e-09	9.89031	1.75563e-10	9.50077	9.53165e-10	8.95414	8.17656e-09	9.29576	2.12882e-09	8.8448	1.37125e-08	9.47658	1.00138e-09	9.7001	3.82747e-10
ENSG00000166801	FAM111A	2884.04	14.2504	4.39478e-20	14.3531	2.33425e-20	13.9903	3.04544e-19	14.4835	1.23309e-20	14.2019	6.53408e-20	13.9943	2.15192e-19	13.671	1.53795e-18	13.7209	1.42162e-18	14.1177	1.08309e-19	14.0594	1.59816e-19	13.6692	1.44739e-18	14.1669	8.05437e-20	13.9628	2.81266e-19	13.643	1.76505e-18	13.6306	2.08978e-18
ENSG00000110042	DTX4	616.876	7.49672	9.61826e-24	6.59235	1.63813e-18	4.75206	7.25213e-10	7.41322	3.72191e-23	5.54735	2.71847e-13	6.25077	1.01336e-16	8.11043	1.24712e-27	7.59925	2.97118e-24	6.24729	1.22765e-16	9.27631	7.1484e-36	8.73433	6.09291e-32	7.93689	1.75329e-26	7.32587	1.17833e-22	8.59624	6.11439e-31	8.08515	1.97588e-27
ENSG00000110446	SLC15A3	651.141	9.17094	1.36511e-32	8.5066	3.54358e-28	7.62127	1.26128e-22	6.50643	9.03019e-17	7.97443	8.04812e-25	8.27106	1.16582e-26	4.49409	2.00443e-08	6.20235	2.94597e-15	9.10701	4.00425e-32	8.22254	2.64304e-26	7.12781	4.95287e-20	7.72315	2.51364e-23	3.98312	9.68571e-07	5.42036	6.97563e-12	8.27094	1.27629e-26
ENSG00000149483	TMEM138	694.463	-1.18496	1.14373e-06	-1.37914	1.46126e-08	-1.20885	8.91412e-07	-0.908937	0.000251218	-0.912233	0.000243078	-1.26405	2.11122e-07	-1.3577	2.19049e-08	-1.51437	4.47695e-10	-0.833203	0.000911925	-0.991441	6.37576e-05	-1.28926	1.14917e-07	-1.57307	8.17097e-11	-1.32954	4.79549e-08	-1.60409	3.5006e-11	-1.19898	9.52116e-07
ENSG00000162194	LBHD1	85.7617	-3.90168	7.89381e-23	-5.11076	7.63702e-32	-3.28795	4.33549e-17	-3.75397	1.53803e-21	-3.27839	6.17928e-17	-3.2016	2.08657e-16	-3.81714	4.01477e-22	-4.19194	2.43386e-25	-3.75122	2.63741e-20	-4.18017	2.95762e-24	-3.88526	3.16196e-22	-3.82185	9.01573e-22	-3.13717	9.45595e-16	-3.87633	3.95187e-22	-3.69513	1.09834e-20
ENSG00000214753	HNRNPUL2	2258.39	1.69406	1.77848e-07	2.01903	3.64303e-10	1.57082	1.84231e-06	1.46614	8.11956e-06	1.55196	2.09898e-06	1.45757	8.84514e-06	1.94192	1.78215e-09	1.31245	8.22462e-05	1.4649	8.48255e-06	1.52155	3.5411e-06	1.47319	6.70285e-06	1.35945	3.79788e-05	2.07626	1.111e-10	1.50614	4.35197e-06	1.37848	2.94793e-05
ENSG00000133321	PLAAT4	684.292	9.32041	2.21596e-44	5.82268	8.60918e-18	5.69695	5.96375e-17	6.41848	2.07579e-21	8.28128	3.57963e-35	7.81403	1.97026e-31	2.59905	0.000358585	5.22159	2.21184e-14	7.22319	6.13111e-27	6.64619	6.69256e-23	4.3878	1.89439e-10	6.12484	1.37332e-19	5.37667	2.91384e-15	5.94838	1.53716e-18	6.02086	6.12841e-19
ENSG00000133315	MACROD1	790.918	-1.14324	1.24857e-06	-1.00345	2.58845e-05	-1.03849	1.50094e-05	-2.07908	3.50785e-19	-1.61694	4.55921e-12	-1.88611	5.23692e-16	-1.45235	5.28766e-10	-1.74586	7.525e-14	-2.05618	1.51105e-18	-2.63878	1.69201e-29	-2.92596	7.28363e-36	-1.97001	2.52238e-17	-1.72889	1.27601e-13	-2.46238	4.0174e-26	-1.85064	1.96189e-15
ENSG00000171219	CDC42BPG	109.498	-3.57908	3.09201e-15	-4.76075	1.74245e-23	-3.979	6.02425e-18	-1.4093	0.0025067	-2.97576	5.33219e-11	-4.39794	4.42238e-21	-4.85322	9.02445e-25	-3.24529	8.51779e-13	-5.78536	3.15936e-27	-2.02658	9.45925e-06	-6.04439	4.43466e-30	-7.84116	1.72252e-28	-4.65307	1.16528e-22	-6.25623	1.39983e-30	-5.17346	2.20247e-26
ENSG00000149798	CDC42EP2	198.803	-2.5442	1.35756e-15	-1.76001	3.79228e-08	-1.94645	1.20631e-09	-1.37135	1.98746e-05	-1.56422	1.07082e-06	-1.88395	3.32444e-09	-2.64468	1.08594e-16	-3.00594	1.08887e-20	-1.69245	1.52847e-07	-1.90529	2.77427e-09	-2.59742	5.42639e-16	-2.75614	1.00246e-17	-2.79719	4.52136e-18	-2.85239	9.76523e-19	-2.78114	5.29761e-18
ENSG00000251562	MALAT1	66406.9	3.06465	3.65214e-12	2.81658	2.011e-10	2.39586	1.00179e-07	2.24619	5.64966e-07	2.66494	2.00387e-09	2.92938	3.51817e-11	3.02306	7.69673e-12	2.15487	1.88436e-06	1.2375	0.00855831	1.38637	0.0029615	3.16145	6.93738e-13	2.89269	6.34811e-11	3.29905	6.76274e-14	2.67067	1.8371e-09	2.83747	1.53472e-10
ENSG00000173465	ZNRD2	863.056	-1.57754	5.54904e-26	-0.807135	1.15122e-07	-1.80576	4.13308e-33	-0.991044	4.64923e-11	-1.14017	3.85875e-14	-1.46078	2.15524e-22	-1.66792	7.4688e-29	-1.81284	1.50624e-33	-0.790759	2.48222e-07	-1.02589	1.22431e-11	-2.11763	3.15415e-44	-1.59344	2.83163e-26	-1.55969	3.95325e-25	-1.47948	7.39148e-23	-1.7221	2.4406e-30
ENSG00000172922	RNASEH2C	1772.12	-1.86433	5.96556e-10	-1.01809	0.00113893	-1.96413	8.53193e-11	-1.76182	5.88778e-09	-1.98152	4.67459e-11	-2.1902	2.7948e-13	-2.0544	7.9346e-12	-1.68852	2.89804e-08	-1.41256	4.09654e-06	-1.76145	6.1946e-09	-2.47671	1.11788e-16	-1.89245	3.46131e-10	-1.94111	1.17728e-10	-1.83091	1.33757e-09	-2.06014	7.3533e-12
ENSG00000172638	EFEMP2	3638.9	7.14804	9.30547e-104	4.76657	1.87311e-46	3.96619	3.30482e-32	5.52447	3.80657e-62	6.50318	6.54908e-86	6.00158	2.79698e-73	5.26492	1.46279e-56	3.32898	6.81016e-23	3.69354	4.84819e-28	5.56565	5.32623e-63	5.44246	2.07207e-60	5.19052	6.51368e-55	5.02286	1.94516e-51	2.77193	3.81715e-16	6.28652	2.18257e-80
ENSG00000175573	C11orf68	1807.03	1.85965	3.49091e-33	0.848224	1.49833e-07	0.573753	0.000636318	1.21911	1.11811e-14	1.70609	6.28668e-28	1.73651	5.61711e-29	0.699243	1.81534e-05	0.924568	8.80827e-09	2.49411	4.19151e-59	1.84519	1.58128e-32	1.14592	4.43028e-13	0.99565	4.39443e-10	1.06823	1.91765e-11	1.35389	6.93198e-18	1.47903	3.57335e-21
ENSG00000174871	CNIH2	1518.17	2.40758	2.58708e-12	2.80674	2.349e-16	2.26048	7.6202e-11	2.31778	1.97039e-11	1.33964	0.000183546	2.18668	2.62153e-10	3.56895	6.91483e-26	1.06831	0.00375621	1.5175	1.97432e-05	1.83462	1.64773e-07	3.78005	5.7885e-29	2.69082	4.21276e-15	3.04295	4.94444e-19	3.35012	6.47103e-23	2.70288	3.29048e-15
ENSG00000174791	RIN1	892.651	5.51152	1.02043e-34	2.96727	1.16488e-10	2.36217	5.15314e-07	2.78396	1.72017e-09	5.0129	8.03245e-29	5.11245	5.51769e-30	3.74607	1.72004e-16	1.83058	0.000137915	4.75458	5.39987e-26	3.92349	5.98485e-18	3.71096	3.25207e-16	4.26402	4.39052e-21	1.92648	5.06292e-05	2.959	1.31312e-10	4.77046	3.61828e-26
ENSG00000255468	AP001107.9	84.7501	-1.6981	3.47651e-08	-2.45317	2.63946e-14	-1.87913	1.98025e-09	-1.52935	6.42951e-07	-1.52322	9.77705e-07	-1.02433	0.00100057	-1.55516	4.13608e-07	-2.37395	7.67909e-14	-1.89097	4.12916e-09	-3.09934	6.12762e-19	-1.80367	7.71446e-09	-1.61771	1.85823e-07	-1.32403	2.04752e-05	-2.12417	2.17806e-11	-1.48183	1.73301e-06
ENSG00000174669	SLC29A2	574.719	-2.98297	1.58996e-24	-5.02853	1.19746e-62	-3.00062	1.28998e-24	-2.994	1.24424e-24	-3.69058	2.75794e-36	-3.75672	1.25977e-37	-4.03747	3.31028e-43	-3.34607	2.62433e-30	-4.68334	9.652e-55	-4.04868	7.56122e-43	-4.23269	1.04845e-46	-3.10614	2.2732e-26	-3.49538	8.6013e-33	-4.20138	4.19285e-46	-3.42758	1.09822e-31
ENSG00000172613	RAD9A	809.338	-2.38514	4.81096e-16	-1.76058	3.0741e-09	-1.23973	4.86689e-05	-2.42534	1.69808e-16	-2.13704	4.68057e-13	-2.00502	1.15509e-11	-1.94625	4.48392e-11	-2.20936	7.60539e-14	-2.36638	1.25031e-15	-2.77987	4.43279e-21	-1.66866	1.91797e-08	-1.93503	6.18216e-11	-1.31339	1.30128e-05	-1.68627	1.44294e-08	-2.14956	3.28668e-13
ENSG00000175634	RPS6KB2	906.2	-1.64325	9.92828e-24	-1.29987	3.10861e-15	-1.82705	1.04466e-28	-1.3232	7.7458e-16	-1.5017	6.78987e-20	-1.70746	2.26905e-25	-1.89434	5.39185e-31	-2.25777	6.88928e-43	-1.55991	3.96391e-21	-1.76343	1.02832e-26	-2.06844	3.40674e-36	-2.13931	1.41552e-38	-1.56379	1.90746e-21	-1.54701	4.51758e-21	-1.83058	7.31325e-29
ENSG00000167797	CDK2AP2	1718.14	1.13857	4.0319e-07	1.58337	8.63179e-13	1.06739	2.86101e-06	2.02932	2.20655e-20	1.5459	3.13124e-12	1.17232	1.83119e-07	0.9798	1.66753e-05	0.975232	2.07943e-05	0.990064	1.45846e-05	1.56063	2.02368e-12	0.674189	0.00398314	1.1298	5.40885e-07	0.739928	0.00150762	0.684676	0.00361316	0.855286	0.000204119
ENSG00000069482	GAL	349.249	-8.21251	5.81218e-09	-12.0373	4.01268e-13	-10.3157	2.96557e-12	-11.7524	1.46322e-13	-6.96597	8.52377e-07	-9.70106	1.92122e-11	-10.3134	1.83153e-12	-13.5376	2.27621e-11	-5.01067	0.000512125	-7.40781	1.70816e-07	-11.026	6.73185e-13	-14.8381	3.3627e-13	-9.50525	4.45426e-11	-8.76025	7.54757e-10	-7.93855	1.99851e-08
ENSG00000132749	TESMIN	65.1561	-5.06247	5.61574e-22	-9.5471	6.65319e-21	-4.81118	4.20524e-20	-4.05927	1.59706e-15	-7.74337	1.27697e-26	-8.72222	8.45201e-23	-10.9063	2.69871e-12	-9.3083	6.02386e-21	-3.82715	1.1635e-13	-8.95679	1.44163e-19	-9.07068	4.18588e-20	-4.59026	9.86957e-19	-8.629	2.46961e-22	-7.86674	3.56512e-26	-7.43247	3.84383e-28
ENSG00000054965	FAM168A	7907.31	1.38838	3.9918e-10	1.87749	1.18813e-17	1.15631	3.15773e-07	1.97293	2.48806e-19	1.71182	8.26619e-15	1.68929	1.7929e-14	2.4339	5.31046e-29	1.57194	1.3995e-12	0.654384	0.00541206	1.25237	2.24286e-08	2.00084	6.25942e-20	2.40591	2.42176e-28	2.00588	5.75031e-20	1.91888	2.17613e-18	1.85092	3.84124e-17
ENSG00000175582	RAB6A	4557.91	1.57846	8.61149e-10	1.18324	6.28602e-06	1.27957	1.1235e-06	0.929618	0.00050206	1.62825	2.55871e-10	1.56814	1.16741e-09	1.62004	3.11697e-10	1.49734	8.0587e-09	1.47766	1.18449e-08	1.16266	9.85088e-06	1.79055	2.62743e-12	1.58643	7.4686e-10	1.76617	5.79675e-12	1.77535	4.40492e-12	1.44934	2.23351e-08
ENSG00000175581	MRPL48	773.187	-1.38021	7.03087e-09	-1.02289	2.53096e-05	-0.896444	0.00028889	-1.63818	5.64393e-12	-1.31675	4.01287e-08	-1.60087	1.76955e-11	-0.981991	5.33802e-05	-1.12008	3.88131e-06	-0.975789	6.62774e-05	-1.2044	6.02456e-07	-1.9046	1.05329e-15	-1.95948	1.60069e-16	-0.953218	9.26291e-05	-1.29365	6.97863e-08	-1.58844	2.63553e-11
ENSG00000175536	LIPT2	48.7778	-1.58935	0.00016277	-2.66699	9.7462e-10	-3.10409	3.70827e-12	-1.67613	7.1362e-05	-2.07812	1.18952e-06	-3.05506	6.79376e-12	-2.39294	1.88243e-08	-2.93091	2.23265e-11	-2.68184	2.36477e-09	-2.15217	6.1669e-07	-2.56403	3.47396e-09	-2.55567	3.52716e-09	-1.72546	5.11758e-05	-3.06431	8.1283e-12	-2.48448	8.3989e-09
ENSG00000166439	RNF169	1341.75	-2.33673	6.59966e-24	-1.4898	2.23859e-10	-2.31362	2.7613e-23	-2.12145	7.07677e-20	-2.3362	8.687e-24	-2.08599	2.8067e-19	-1.93463	9.0927e-17	-2.30717	3.14286e-23	-2.26026	3.03433e-22	-2.41868	2.52201e-25	-2.08973	2.40242e-19	-1.88953	5.15863e-16	-1.20535	3.71308e-07	-2.38009	1.15612e-24	-2.01413	5.1656e-18
ENSG00000118363	SPCS2	4371.27	0.783407	2.6907e-06	1.21446	1.13643e-13	0.674283	7.96e-05	0.609428	0.000356147	0.914897	3.50017e-08	0.768833	4.40636e-06	0.907963	4.36293e-08	0.879246	1.41074e-07	0.993626	1.96333e-09	1.85975	9.4698e-31	0.62117	0.000251669	0.74373	9.62115e-06	0.891492	8.09732e-08	1.09088	3.22375e-11	0.996841	1.58074e-09
ENSG00000162139	NEU3	694.999	-1.89693	7.15325e-26	-1.71653	2.92642e-21	-1.82018	9.60104e-24	-2.04035	1.32798e-29	-1.67797	2.04214e-20	-1.93258	1.23419e-26	-2.36653	4.8169e-39	-1.7098	3.15376e-21	-1.28862	1.76383e-12	-1.66044	5.9632e-20	-2.2547	2.61137e-35	-1.33448	1.83389e-13	-1.54031	1.91034e-17	-3.1473	5.34346e-64	-2.22242	1.88812e-34
ENSG00000149273	RPS3	30663.7	-1.83238	4.00133e-08	-1.38958	4.31209e-05	-1.521	8.16834e-06	-2.24782	1.22746e-11	-1.8891	1.52704e-08	-2.32686	1.97079e-12	-1.81506	5.7864e-08	-1.69334	5.34514e-07	-1.15731	0.000808299	-1.29638	0.000155669	-2.89997	9.02884e-19	-2.76346	4.2173e-17	-1.45514	1.7663e-05	-1.37242	5.62264e-05	-1.95339	4.68995e-09
ENSG00000171533	MAP6	1573.03	4.48068	1.56645e-28	4.8524	2.62995e-33	1.20226	0.00759014	4.69487	3.75505e-31	3.98533	1.09688e-22	2.10479	5.58209e-07	5.74189	2.34831e-46	4.33038	1.42481e-26	2.21064	1.55012e-07	2.38628	1.16966e-08	4.96828	6.87588e-35	5.02276	1.35869e-35	5.87266	2.27215e-48	4.72128	1.4948e-31	4.81538	9.40877e-33
ENSG00000149260	CAPN5	4569.97	3.79509	3.46668e-57	2.61067	2.41102e-27	4.53908	1.91475e-81	4.36523	1.94077e-75	3.59715	2.44489e-51	3.63138	2.31635e-52	5.20957	1.86878e-107	4.04785	6.44474e-65	3.37646	3.06179e-45	2.27846	6.05955e-21	3.42056	1.45448e-46	4.10923	6.66716e-67	5.60872	2.43572e-124	4.65541	6.92308e-86	3.06235	2.29511e-37
ENSG00000048649	RSF1	6444.18	1.45821	6.65752e-09	1.41116	2.20452e-08	0.938415	0.000344607	1.25593	7.93387e-07	1.34832	9.8955e-08	1.14134	7.83276e-06	1.61526	1.15972e-10	1.14641	8.27611e-06	0.784239	0.0029754	0.7777	0.00329432	1.80504	4.31492e-13	1.06663	3.2751e-05	2.13132	8.48396e-18	1.6883	1.50291e-11	1.62094	1.02786e-10
ENSG00000171204	TMEM126B	1223.84	-1.30286	6.82038e-09	-1.5189	1.34791e-11	-1.09182	1.87347e-06	-1.1179	8.56199e-07	-1.44646	1.2435e-10	-1.39272	5.77978e-10	-0.616035	0.00957761	-1.30168	8.76889e-09	-1.42995	2.42726e-10	-0.962608	2.80581e-05	-1.46374	6.68652e-11	-1.02851	6.57441e-06	-1.61077	6.66542e-13	-1.14225	4.82664e-07	-1.16962	2.50527e-07
ENSG00000137501	SYTL2	1362.25	5.195	5.14803e-47	2.9436	2.01252e-15	3.19478	5.52737e-18	4.52434	1.04711e-35	4.85658	4.46134e-41	6.34267	7.9596e-70	6.06332	6.85124e-64	3.66493	1.46354e-23	5.38199	2.55053e-50	2.89439	6.79742e-15	5.75042	1.66328e-57	5.43451	2.39365e-51	2.9102	4.30934e-15	5.17719	1.01887e-46	5.73085	4.43428e-57
ENSG00000073921	PICALM	5167.48	1.81402	1.8237e-17	1.20831	2.68119e-08	1.24147	1.31662e-08	1.79576	4.5122e-17	1.743	3.75896e-16	1.44981	1.68405e-11	1.5195	1.53971e-12	1.18681	5.70543e-08	1.40334	8.53017e-11	1.16395	9.63515e-08	1.24284	9.5966e-09	1.23739	1.20487e-08	1.25801	6.67866e-09	1.16017	1.0138e-07	1.65258	1.27845e-14
ENSG00000077616	NAALAD2	51.9332	-3.65532	1.75226e-12	-5.11934	1.94266e-19	-5.51221	8.7909e-21	-4.18016	2.35242e-15	-3.65383	3.03424e-12	-3.90051	1.23539e-13	-3.29842	1.37459e-10	-4.91262	6.33097e-19	-5.69015	4.5599e-19	-5.06987	1.55627e-18	-3.41604	4.52338e-11	-3.45448	2.79497e-11	-4.28922	1.79293e-15	-5.29473	9.36328e-20	-2.61845	3.40723e-07
ENSG00000110172	CHORDC1	1224.04	-2.05798	1.13224e-13	-2.80033	5.39914e-24	-2.30997	9.52851e-17	-1.19399	2.72053e-05	-1.14521	6.0318e-05	-1.56607	2.2398e-08	-1.12315	8.42203e-05	-1.14555	6.64671e-05	-1.06541	0.000210814	-1.67983	2.03286e-09	-1.00695	0.00044887	-1.93059	3.91205e-12	-1.09359	0.000132618	-1.61355	8.34226e-09	-1.20172	2.41218e-05
ENSG00000166012	TAF1D	1428.98	-2.38333	4.31964e-15	-2.77394	6.54667e-20	-1.44703	3.80296e-06	-2.70658	4.78194e-19	-1.99803	6.61876e-11	-2.12339	3.45002e-12	-1.72518	2.02781e-08	-1.82336	3.2748e-09	-1.47023	2.28542e-06	-1.44593	3.40669e-06	-1.58567	2.68224e-07	-2.06531	1.37895e-11	-1.43383	3.9393e-06	-1.34379	1.67705e-05	-1.64082	1.07254e-07
ENSG00000110218	PANX1	1984.95	1.51385	3.10475e-08	1.51198	3.45004e-08	1.92204	1.60436e-12	1.15122	3.73717e-05	1.8202	2.07311e-11	1.46479	9.43677e-08	1.5602	1.17101e-08	1.51356	3.87807e-08	1.34855	1.09614e-06	1.15463	3.68998e-05	1.14077	4.17837e-05	1.57696	8.13851e-09	1.80745	2.90458e-11	1.2013	1.59996e-05	1.17361	2.57967e-05
ENSG00000168876	ANKRD49	368.402	-2.04026	1.26247e-12	-2.66823	5.12047e-20	-1.28951	1.18815e-05	-1.83999	1.71631e-10	-1.66435	9.0997e-09	-1.60437	2.92134e-08	-1.30236	7.84497e-06	-1.67515	7.48372e-09	-1.97149	1.28627e-11	-2.0608	1.17406e-12	-1.30363	7.58254e-06	-1.89598	5.0656e-11	-0.829487	0.00596397	-1.20989	3.74257e-05	-1.90651	3.99212e-11
ENSG00000196371	FUT4	120.437	-2.81649	8.81431e-21	-8.29072	1.27125e-38	-2.42057	9.41369e-16	-2.672	5.82117e-19	-2.22186	1.50128e-13	-3.42209	1.72945e-28	-9.31874	5.06496e-25	-7.89055	3.59555e-40	-1.344	1.05222e-05	-4.5007	1.66179e-40	-4.22207	2.10805e-38	-6.21442	9.58891e-50	-5.93632	1.36584e-48	-9.08651	1.08252e-23	-7.93529	6.92098e-37
ENSG00000184384	MAML2	4558.07	5.77101	1.9074e-73	4.98822	4.94003e-55	5.75047	9.27614e-73	4.86186	3.25623e-52	5.88964	2.06346e-76	4.93679	7.52298e-54	6.08796	8.8749e-82	6.25592	3.91158e-86	4.16002	2.64007e-38	4.8636	3.15629e-52	6.80579	4.4997e-102	6.11972	1.68137e-82	6.57489	3.65689e-95	6.60336	4.50035e-96	5.15785	9.67749e-59
ENSG00000165895	ARHGAP42	1142.46	2.02926	3.50034e-09	2.86683	2.53869e-17	2.17913	2.63625e-10	1.49829	2.03291e-05	2.22628	8.38304e-11	2.30698	1.51704e-11	3.70223	2.56591e-28	2.59362	2.88398e-14	2.10616	1.00768e-09	1.84764	1.0289e-07	2.85964	2.89232e-17	2.53942	8.69519e-14	3.43656	1.80136e-24	2.54072	8.43297e-14	2.77038	3.2564e-16
ENSG00000137692	DCUN1D5	1594.75	-1.701	1.00996e-12	-1.56814	6.17775e-11	-1.58352	4.76675e-11	-1.44885	1.7131e-09	-1.55624	8.72253e-11	-1.81192	3.02365e-14	-1.30749	6.02775e-08	-1.7755	1.17223e-13	-0.89122	0.000325104	-1.16566	1.70482e-06	-2.03894	9.94869e-18	-1.85788	6.58661e-15	-1.68724	1.7481e-12	-1.73236	4.16442e-13	-1.60259	2.26946e-11
ENSG00000137710	RDX	11938.5	2.44629	1.0238e-52	1.12775	6.23148e-12	1.84541	3.18507e-30	2.28792	3.80181e-46	2.28794	3.77355e-46	1.98335	6.2438e-35	2.07305	4.24052e-38	1.73964	5.76148e-27	1.76607	7.98246e-28	2.26792	2.28704e-45	2.16835	1.31275e-41	2.11952	9.85106e-40	2.1266	5.52978e-40	2.47061	7.6179e-54	2.12525	5.98713e-40
ENSG00000170145	SIK2	3091.92	2.10323	4.12643e-23	0.900727	5.04876e-05	1.28231	4.34787e-09	1.72363	8.96631e-16	2.435	1.3218e-30	2.24574	3.42013e-26	1.64986	1.42613e-14	1.18326	6.67447e-08	1.21684	2.55958e-08	2.22529	1.14687e-25	1.87054	1.82092e-18	1.59888	9.97479e-14	2.42272	2.71973e-30	1.62906	3.24068e-14	1.91739	2.66813e-19
ENSG00000109846	CRYAB	3502.02	10.7002	1.21327e-16	10.4076	8.55076e-16	11.1406	8.23136e-18	9.12131	2.5711e-12	8.40824	1.2256e-10	8.85389	1.068e-11	7.84961	2.10862e-09	14.3764	4.16552e-29	10.207	3.42075e-15	6.47864	1.08705e-06	9.68211	7.95106e-14	10.6613	1.69694e-16	10.2178	3.11239e-15	11.6536	1.52401e-19	8.75557	1.925e-11
ENSG00000149294	NCAM1	11085.5	3.10915	8.0653e-19	3.95885	6.27309e-30	4.04734	4.47454e-31	3.2444	2.47009e-20	2.24616	2.79645e-10	3.60279	6.35733e-25	4.99892	3.6565e-47	5.17193	2.53883e-50	3.81354	8.62567e-28	1.75393	1.21935e-06	3.95914	6.233e-30	4.90822	1.78089e-45	5.52764	2.08564e-57	5.37529	1.72566e-54	1.53513	2.5173e-05
ENSG00000166741	NNMT	847.899	14.2014	4.24567e-17	11.5305	1.31305e-11	10.9792	1.6493e-10	7.38592	2.67269e-05	10.7381	3.48629e-10	14.9784	6.7885e-19	7.99732	4.54329e-06	11.4113	2.65428e-11	8.51662	9.76245e-07	12.0815	1.31157e-12	8.57343	7.20083e-07	11.8634	3.23009e-12	9.22799	8.99297e-08	8.66513	5.79847e-07	11.2546	4.3962e-11
ENSG00000160584	SIK3	2672.79	1.68494	2.75145e-20	0.884617	2.86736e-06	1.58661	6.15384e-18	0.585126	0.00274561	2.05553	1.09569e-29	1.81167	2.76934e-23	1.57296	8.8311e-18	1.4292	9.46689e-15	1.1133	2.62386e-09	1.91288	8.90968e-26	1.1909	1.31064e-10	1.5838	5.58896e-18	1.89821	2.01716e-25	1.57851	7.05147e-18	1.44992	3.3216e-15
ENSG00000168092	PAFAH1B2	5653.06	1.70598	3.58205e-12	0.751272	0.00375702	1.10907	1.23594e-05	1.19488	1.86123e-06	1.25734	4.6934e-07	1.22356	9.61459e-07	1.17203	2.92525e-06	0.735548	0.00512119	0.789813	0.00229927	1.73679	1.59924e-12	1.13847	5.42168e-06	1.00371	7.42209e-05	1.09805	1.28084e-05	1.11205	9.90438e-06	1.52722	6.32109e-10
ENSG00000186318	BACE1	4020.92	3.98846	2.99898e-124	2.38431	3.13089e-44	3.0987	1.15978e-74	3.01406	7.7717e-71	4.05991	1.98296e-128	4.32633	3.21313e-146	3.51842	1.0848e-96	3.01626	6.9061e-71	3.32237	9.07531e-86	2.63675	5.40598e-54	4.03807	2.27634e-127	3.60551	2.67731e-101	3.41355	8.68128e-91	3.66765	5.69274e-105	3.2699	2.51602e-83
ENSG00000137726	FXYD6	2330.87	3.97772	1.08656e-12	6.95577	7.51895e-37	4.64982	7.68123e-17	5.7299	3.32565e-25	3.72856	3.09464e-11	3.49699	5.1468e-10	6.113	1.22931e-28	5.73071	3.59251e-25	1.75144	0.00335918	-4.64163	1.21412e-06	4.258	2.09059e-14	4.13297	1.35615e-13	7.56731	2.23771e-43	6.07967	2.47601e-28	3.88611	4.07459e-12
ENSG00000137747	TMPRSS13	5.7529	-6.24546	6.51852e-05	-3.86089	0.00247393	-3.73315	0.00352788	-5.37258	0.000105506	-6.09708	0.000123699	-5.57874	0.000126222	-4.73503	0.000319285	-6.36577	7.46855e-05	-5.19398	0.000400292	-8.41792	1.12136e-05	-8.53172	7.50457e-06	-8.59912	6.77283e-06	-8.51138	8.41756e-06	-7.08043	0.000204933	-6.17952	9.89915e-05
ENSG00000177098	SCN4B	1382.42	5.6502	3.72342e-64	5.59881	5.00541e-63	5.28406	5.85215e-56	5.90091	6.88256e-70	3.82369	1.55663e-29	5.41095	7.69646e-59	5.34889	1.54793e-57	3.26232	1.30194e-21	4.86245	1.79784e-47	1.51115	3.32811e-05	2.89428	3.39723e-17	5.63072	1.2269e-63	1.69581	2.20476e-06	4.57411	3.46258e-42	1.54595	1.86381e-05
ENSG00000019144	PHLDB1	5447.08	2.31722	2.12953e-22	2.20833	2.08385e-20	2.65902	4.8296e-29	2.05839	8.16061e-18	2.21091	2.03407e-20	2.00876	4.77796e-17	1.91669	1.30413e-15	3.06168	2.57844e-38	2.84908	2.46806e-33	1.43626	3.68617e-09	3.03684	8.03235e-38	2.25696	2.98606e-21	2.63173	1.48341e-28	3.26436	1.35692e-43	2.04697	1.24729e-17
ENSG00000110367	DDX6	8379.29	2.15737	6.4613e-10	1.82626	2.21186e-07	1.62371	5.85028e-06	2.06127	4.26733e-09	1.95209	2.78291e-08	1.92741	4.14449e-08	2.2185	2.11334e-10	1.54639	1.63896e-05	1.81418	2.86078e-07	1.21883	0.000814788	2.26337	8.10321e-11	1.79037	3.98363e-07	2.78788	7.97068e-16	2.25088	1.12538e-10	2.22275	1.99414e-10
ENSG00000186174	BCL9L	3642.71	4.76149	1.41244e-49	3.28952	4.47925e-24	4.08794	1.38292e-36	4.18041	2.54404e-38	5.10343	8.87209e-57	4.55293	2.15648e-45	3.36918	3.26472e-25	3.05962	7.6451e-21	5.11673	3.91567e-57	3.82327	3.54586e-32	3.8051	6.03362e-32	3.77717	1.90767e-31	4.58963	4.6924e-46	4.29252	1.85158e-40	4.18917	1.6655e-38
ENSG00000149428	HYOU1	11697.9	1.97759	1.54305e-28	1.49833	8.71776e-17	0.799056	2.05748e-05	1.25196	5.51589e-12	1.52403	2.69221e-17	1.60963	3.21348e-19	1.13461	4.7498e-10	0.948433	2.91447e-07	2.37557	1.02968e-40	1.28144	1.64823e-12	1.48511	1.59021e-16	0.836451	6.48354e-06	1.27948	1.6945e-12	0.52558	0.00647315	1.60223	5.20473e-19
ENSG00000110395	CBL	3797.3	1.65644	6.25123e-08	1.73849	1.3101e-08	1.45865	2.85246e-06	1.91171	3.62069e-10	1.86335	9.94959e-10	1.26712	4.84583e-05	2.38729	2.44541e-15	1.86354	1.15893e-09	1.76209	8.79228e-09	1.87417	8.31241e-10	2.51228	6.63324e-17	2.29956	2.70202e-14	2.24444	1.16201e-13	1.66752	5.43e-08	1.84996	1.3355e-09
ENSG00000076706	MCAM	5115.14	3.78395	2.63348e-39	5.24852	4.35395e-75	5.78922	5.8039e-91	4.53108	5.44673e-56	3.80586	1.06813e-39	2.61288	3.72221e-19	4.47305	1.13661e-54	5.57397	2.0446e-84	5.78484	5.35869e-91	4.29751	1.97022e-50	3.65805	8.69036e-37	4.55628	1.28355e-56	2.79911	8.19256e-22	2.88096	4.29234e-23	1.01326	0.0011376
ENSG00000154096	THY1	7185.89	12.8382	2.25704e-31	13.315	1.0656e-33	12.5299	8.62089e-30	13.1166	1.25199e-32	13.2241	3.43582e-33	12.9061	1.08431e-31	12.0364	1.12763e-27	12.8783	1.87581e-31	13.1174	1.08358e-32	13.5768	6.08321e-35	11.6557	4.72802e-26	14.0447	2.50832e-37	11.7595	2.0037e-26	12.9798	4.86163e-32	9.98263	2.6633e-19
ENSG00000196914	ARHGEF12	9334.55	2.48845	9.15238e-29	1.85266	2.29967e-16	1.56746	6.83551e-12	2.12294	4.02713e-21	2.58422	6.8731e-31	2.48185	1.34198e-28	2.26088	6.94264e-24	1.65742	3.30486e-13	1.8955	4.85346e-17	1.72122	3.20116e-14	1.75137	9.41519e-15	2.43789	1.31489e-27	2.41968	3.47406e-27	1.74364	1.3261e-14	2.34415	1.44096e-25
ENSG00000255248	MIR100HG	2047.42	7.64479	3.10814e-60	5.88388	8.36972e-36	6.8007	1.4469e-47	6.87585	9.65234e-49	6.64728	1.47227e-45	6.88301	7.0294e-49	7.45389	2.78418e-57	8.33425	2.14306e-71	7.27754	1.46196e-54	6.69151	3.64103e-46	8.5666	1.48783e-75	7.01088	1.13584e-50	8.84644	2.01571e-80	9.23637	9.52816e-88	7.79158	1.64708e-62
ENSG00000154133	ROBO4	20.2467	7.60529	5.37818e-06	6.692	8.28265e-05	4.80347	0.00861235	7.63948	5.23988e-06	6.84682	5.51996e-05	7.50642	7.62457e-06	6.25269	0.000266594	5.32181	0.00273114	8.19538	9.21572e-07	5.59286	0.00147923	5.70825	0.00101302	6.87307	5.02572e-05	7.34326	1.28346e-05	5.4281	0.00208126	6.52096	0.000134244
ENSG00000149557	FEZ1	6007.14	2.66669	1.2707e-23	4.68898	2.22458e-71	3.19048	2.82309e-33	3.70566	9.6537e-45	2.5131	4.99094e-21	2.94948	1.12562e-28	3.95219	7.10941e-51	3.44955	7.94162e-39	3.075	4.71982e-31	2.81294	4.25881e-26	3.59715	2.81299e-42	3.74846	8.4524e-46	3.77196	2.53228e-46	3.37203	3.10736e-37	2.81613	3.5499e-26
ENSG00000165526	RPUSD4	859.14	-1.66549	3.22328e-16	-1.29789	2.9587e-10	-1.31447	1.95982e-10	-2.1564	4.22204e-26	-1.79033	2.26669e-18	-1.57194	1.5629e-14	-1.27915	4.68853e-10	-1.44884	1.74225e-12	-0.895531	2.05389e-05	-1.42088	5.06456e-12	-1.83504	2.76001e-19	-1.51208	1.56331e-13	-0.979513	2.54038e-06	-1.38437	1.58595e-11	-1.53762	6.13303e-14
ENSG00000134954	ETS1	4031.76	4.32914	8.10535e-36	4.45736	6.19437e-38	5.35038	4.2389e-54	2.00597	2.04779e-08	4.01091	8.02779e-31	3.60401	4.35065e-25	1.77361	8.25568e-07	3.61361	4.14639e-25	5.22033	1.10797e-51	1.70283	2.52869e-06	2.52832	7.48905e-13	2.82094	1.02233e-15	4.20049	1.00625e-33	3.57278	1.15395e-24	2.24616	2.57683e-10
ENSG00000043039	BARX2	37.8108	-10.3415	5.69267e-11	-9.49075	2.07653e-15	-10.2674	1.55326e-10	-11.8588	2.17734e-13	-10.133	7.37437e-11	-8.61794	1.82037e-16	-9.38411	1.07284e-14	-6.90892	1.62367e-20	-6.35165	1.35782e-17	-10.0167	5.57736e-10	-11.5746	7.20287e-13	-11.642	5.70865e-13	-7.29336	3.77834e-19	-11.5791	7.60556e-13	-6.10424	1.14888e-18
ENSG00000170322	NFRKB	1933.51	-1.15901	9.77588e-10	-1.64442	2.47856e-18	-0.833164	1.92682e-05	-1.39582	1.44826e-13	-1.35996	6.50512e-13	-0.99424	1.9974e-07	-0.811427	2.78089e-05	-1.29664	8.36979e-12	-1.41247	9.17365e-14	-1.7492	1.57404e-20	-1.24705	4.41195e-11	-1.37825	2.96456e-13	-0.528781	0.00841147	-1.76622	5.39251e-21	-1.31246	4.10005e-12
ENSG00000255455	AP003486.1	275.218	4.0571	2.95045e-37	3.07508	3.15787e-21	2.64949	8.92213e-16	3.31497	8.17037e-25	3.70628	6.65806e-31	3.7569	7.50812e-32	3.43552	1.04488e-26	2.51357	2.69012e-14	2.42752	4.4234e-13	2.8008	1.50273e-17	3.98407	7.91935e-36	3.66919	2.37681e-30	3.59695	4.37778e-29	3.01236	2.00151e-20	3.58009	7.09155e-29
ENSG00000120451	SNX19	3984.52	3.09183	2.87563e-59	2.38406	1.89254e-35	2.01575	1.93584e-25	2.65826	6.56689e-44	2.9793	5.71698e-55	2.66414	3.87534e-44	2.40842	3.23816e-36	2.15191	6.03118e-29	2.44484	3.58668e-37	2.14403	9.54034e-29	2.86591	5.37955e-51	2.55561	1.27469e-40	2.6686	3.35935e-44	2.42431	1.18043e-36	2.66851	3.02736e-44
ENSG00000182667	NTM	1517.54	13.3	8.00451e-17	10.2315	2.36847e-10	12.6478	3.55886e-15	11.9963	8.11747e-14	12.7502	1.67646e-15	13.8711	3.41175e-18	12.7876	1.31835e-15	11.9077	1.39293e-13	14.1641	6.62252e-19	14.2934	3.22842e-19	12.4744	6.2122e-15	12.752	1.61125e-15	11.4329	1.14553e-12	12.7733	1.40328e-15	13.9354	2.58143e-18
ENSG00000183715	OPCML	565.333	8.44539	4.01368e-07	8.12112	1.24979e-06	6.22478	0.000360838	8.94274	7.917e-08	7.51461	8.6289e-06	13.0104	1.58218e-15	9.99935	1.42778e-09	14.3101	1.78502e-18	9.63655	6.25854e-09	6.79087	7.40296e-05	8.83329	1.05501e-07	10.8911	3.58292e-11	11.3207	5.46799e-12	13.1938	6.09775e-16	11.3818	4.24567e-12
ENSG00000166086	JAM3	6026.14	0.709471	0.000414872	0.769632	0.000121997	1.40044	5.85122e-13	1.07249	4.66863e-08	0.94938	1.55252e-06	0.822431	3.67411e-05	1.70047	8.72556e-19	1.06895	5.84966e-08	1.04013	1.2836e-07	0.775955	0.00011252	2.34663	5.85435e-35	1.04522	1.02932e-07	1.87262	1.51491e-22	1.48934	1.22705e-14	1.44451	8.28764e-14
ENSG00000166105	GLB1L3	113.406	-7.5712	1.01096e-47	-10.3971	6.96682e-28	-8.01894	7.05849e-45	-9.31137	1.18367e-37	-8.13301	1.83898e-42	-9.64312	1.41007e-30	-9.23568	1.07329e-37	-3.89278	2.79974e-21	-7.66526	8.17592e-40	-7.55246	3.80555e-43	-8.76576	1.11555e-37	-11.6466	1.67983e-14	-4.54287	1.76687e-27	-5.96928	1.55243e-40	-8.08842	5.21029e-44
ENSG00000149328	GLB1L2	630.527	-1.36359	2.52326e-06	-1.15847	7.91963e-05	-0.924455	0.00224139	-4.61736	3.56415e-56	-7.30419	8.50206e-83	-5.56618	2.1888e-72	-2.98997	7.99229e-26	-3.20683	2.83697e-29	-1.42965	8.9257e-07	-10.5946	4.75406e-32	-3.54978	4.07199e-35	-5.83075	3.13752e-76	-1.0729	0.000278207	-2.63116	2.74634e-20	-2.73556	8.76757e-22
ENSG00000109956	B3GAT1	2912.29	2.24139	5.03448e-10	6.68593	4.27901e-85	6.18636	1.16755e-72	6.39257	1.15718e-77	2.88686	4.51124e-16	4.29899	2.73942e-35	8.03113	1.30418e-122	6.86507	1.49538e-89	4.05265	3.11295e-31	-5.994	0.00015912	5.89605	3.19941e-66	7.07171	4.86689e-95	8.09537	2.09489e-124	7.21426	5.44966e-99	3.93542	1.40515e-29
ENSG00000073614	KDM5A	4092.03	1.3752	2.38891e-09	1.65712	4.3984e-13	1.07718	5.05844e-06	1.35619	4.52309e-09	1.1652	5.74128e-07	1.20486	2.15404e-07	1.32007	1.14506e-08	1.27917	3.92716e-08	1.01727	1.58292e-05	0.717978	0.00311131	1.27676	3.38078e-08	1.21901	1.55973e-07	1.41276	8.93075e-10	0.969903	3.97634e-05	1.12163	1.61702e-06
ENSG00000004478	FKBP4	4395.99	-1.61247	1.35098e-13	-1.0364	3.23029e-06	-2.06025	2.377e-21	-2.17799	8.04041e-24	-1.99343	3.81985e-20	-1.99297	3.55262e-20	-1.8681	7.3535e-18	-1.99204	4.63782e-20	-1.18721	8.37485e-08	-0.90477	5.96014e-05	-2.91738	7.07779e-42	-1.54015	1.80973e-12	-2.15231	2.64617e-23	-2.9427	1.34501e-42	-2.1709	1.10308e-23
ENSG00000011105	TSPAN9	5341.75	3.47901	6.79097e-38	1.95834	1.23708e-12	2.11853	1.62262e-14	1.56729	1.98716e-08	5.15987	2.10436e-82	3.32025	1.37009e-34	1.22273	1.59418e-05	0.993532	0.000623141	2.20631	9.85464e-16	4.49322	1.40102e-62	2.80631	5.53112e-25	2.33433	1.55286e-17	0.795321	0.00691106	1.91167	4.42486e-12	4.32168	4.95775e-58
ENSG00000130038	CRACR2A	41.3111	-11.466	5.11391e-13	-5.65308	5.93636e-20	-6.76808	4.05704e-21	-5.32487	2.19316e-19	-5.19601	4.441e-18	-4.45583	3.99311e-15	-4.61176	3.65883e-16	-5.30648	4.11927e-19	-10.9357	6.80387e-12	-8.11588	8.64987e-16	-4.86445	7.5129e-17	-3.38914	6.27516e-10	-3.95508	1.37412e-12	-4.98667	2.4562e-17	-6.60366	4.96812e-21
ENSG00000280202	AC005831.1	8.57767	-9.09113	3.95491e-07	-6.04002	3.03439e-06	-9.00888	6.58431e-07	-4.07581	0.000124579	-8.87985	8.02047e-07	-4.18637	0.000108346	-3.5858	0.000601849	-5.33307	6.41448e-06	-7.11361	8.77033e-05	-8.76561	1.17285e-06	-4.4291	5.91986e-05	-3.31908	0.0015139	-3.93787	0.000248217	-4.00289	0.000205122	-5.02451	1.40512e-05
ENSG00000010278	CD9	6830.9	1.99244	7.26432e-20	3.21324	2.7338e-50	3.60402	7.47684e-63	2.56426	3.21274e-32	1.63284	1.29531e-13	3.19065	1.52168e-49	3.28415	1.77462e-52	2.49534	1.63648e-30	3.75765	1.89168e-68	3.22559	1.41433e-50	2.76121	2.5244e-37	2.55452	5.11671e-32	1.84003	4.9153e-17	2.54411	8.83044e-32	-0.965895	2.86313e-05
ENSG00000139200	PIANP	1225.25	2.86374	1.04144e-19	5.33381	1.42604e-67	4.18197	2.02329e-41	4.47726	1.29126e-47	2.63754	1.14219e-16	4.13354	1.29351e-40	5.60463	1.17447e-74	5.47041	5.37331e-71	1.21729	0.00046006	4.78181	3.48749e-54	5.65651	5.37229e-76	5.16164	3.30738e-63	4.60335	3.04882e-50	4.99405	2.66599e-59	5.05116	1.46094e-60
ENSG00000250510	GPR162	1543.37	3.52773	5.35862e-31	5.30019	2.59422e-69	4.0669	7.95638e-41	3.54872	2.75101e-31	3.91191	6.643e-38	3.51755	8.48033e-31	3.57202	9.04522e-32	3.9211	4.74882e-38	2.46278	2.36281e-15	1.24384	0.000145324	4.25956	6.33738e-45	4.0669	6.18062e-41	3.23145	5.00837e-26	4.5711	1.10022e-51	3.67176	1.88763e-33
ENSG00000111679	PTPN6	27.9884	-4.0592	1.00873e-13	-3.15037	1.01669e-09	-2.27722	5.44941e-06	-3.14562	5.91978e-10	-2.96147	7.40142e-09	-4.30494	4.50198e-14	-2.78117	2.68699e-08	-2.72407	5.86004e-08	-3.31015	8.30198e-10	-6.05496	9.60196e-14	-3.24472	4.28533e-10	-4.07715	2.28219e-13	-3.7533	5.00487e-12	-4.68657	1.09035e-14	-3.56175	1.70412e-11
ENSG00000059804	SLC2A3	2368.26	3.48049	9.92937e-38	3.30894	4.22449e-34	5.14357	1.1682e-81	2.83976	2.91381e-25	4.2931	4.95869e-57	4.09578	5.31713e-52	2.79956	1.24522e-24	2.95579	2.87331e-27	5.14718	6.67515e-82	3.47189	1.91223e-37	5.09267	2.91823e-80	3.6986	1.77336e-42	1.29793	6.02875e-06	4.4533	1.66338e-61	4.19985	1.13406e-54
ENSG00000226091	LINC00937	36.1135	-5.9041	4.60461e-14	-5.3367	2.71653e-12	-5.02872	1.94376e-11	-6.38184	4.26769e-15	-5.63671	5.54078e-13	-4.52082	6.69902e-10	-5.87774	4.52965e-14	-4.63999	2.5686e-10	-4.98041	7.88818e-11	-6.69741	4.48683e-14	-4.98707	2.65275e-11	-4.31434	3.17091e-09	-4.70039	2.21686e-10	-4.92292	4.4274e-11	-5.20691	5.30809e-12
ENSG00000139083	ETV6	1452.51	2.18611	8.96443e-22	3.42433	2.16709e-52	1.90875	1.20208e-16	1.90577	1.07711e-16	2.25393	5.1872e-23	2.29404	7.47986e-24	1.65575	7.5397e-13	1.93955	3.38339e-17	2.54003	5.65498e-29	1.57532	1.23578e-11	2.18022	1.23805e-21	2.46321	2.26685e-27	2.18314	1.2633e-21	1.88459	2.40344e-16	2.02337	1.08147e-18
ENSG00000134531	EMP1	8188.02	9.73039	8.49438e-79	7.38209	1.16789e-45	9.79724	1.04454e-79	7.58618	4.37483e-48	9.76177	3.06747e-79	8.88703	7.88986e-66	6.63788	4.98724e-37	9.9436	3.65765e-82	10.0329	9.38586e-84	9.73088	1.10142e-78	11.3162	1.73434e-106	10.1986	1.77652e-86	6.54305	6.21912e-36	9.0944	5.10446e-69	9.89532	1.80872e-81
ENSG00000111728	ST8SIA1	1437.3	6.59708	9.81195e-36	7.67706	3.19326e-48	6.94378	2.31598e-39	5.40422	4.3703e-24	6.63371	4.49683e-36	7.30254	1.16806e-43	7.67117	3.89715e-48	7.64538	1.07537e-47	8.20001	7.13296e-55	5.40498	4.76074e-24	9.26756	5.04161e-70	8.53437	2.32068e-59	7.22514	1.10011e-42	8.57326	4.90444e-60	6.36606	3.02092e-33
ENSG00000134532	SOX5	1876	1.6763	4.56063e-08	4.1146	2.75527e-44	3.22402	2.70654e-27	4.30105	2.75433e-48	2.20235	3.50861e-13	3.02451	3.21236e-24	4.46809	3.79091e-52	5.05302	1.92127e-66	4.60725	2.49157e-55	2.60947	3.78975e-18	2.94778	4.62842e-23	4.05644	4.98934e-43	4.00337	6.84375e-42	4.54037	7.04107e-54	2.67343	4.75559e-19
ENSG00000246695	RASSF8-AS1	656.218	2.37268	1.52765e-40	2.09728	1.93233e-31	1.63507	3.337e-19	0.938061	6.93059e-07	1.99098	2.30691e-28	2.16635	1.07624e-33	1.36514	1.02772e-13	1.72622	1.82824e-21	2.33831	7.61242e-39	1.23256	4.17269e-11	2.15138	3.507e-33	2.31404	2.11354e-38	0.969075	3.31573e-07	1.14083	1.09021e-09	1.56171	1.28144e-17
ENSG00000110841	PPFIBP1	7212.03	4.39356	2.97558e-95	2.81668	1.48876e-39	3.68471	5.26768e-67	2.03449	5.50473e-21	4.22299	5.69807e-88	3.2028	6.74938e-51	2.10158	2.18323e-22	2.64887	5.75207e-35	4.4022	1.1538e-95	1.18535	9.61773e-08	2.82269	9.90433e-40	2.20559	1.53909e-24	2.26449	8.59057e-26	2.22633	5.34268e-25	2.33974	1.69674e-27
ENSG00000013573	DDX11	2223.99	-3.28112	3.04045e-16	-1.60364	0.000115022	-1.32701	0.00192956	-2.69184	3.00371e-11	-2.87281	1.12644e-12	-1.89711	3.95223e-06	-1.67977	5.19757e-05	-1.78788	1.71701e-05	-2.22564	5.18876e-08	-2.61193	1.19652e-10	-2.90654	5.41606e-13	-2.04734	5.83563e-07	-2.16268	1.20715e-07	-2.8368	2.13628e-12	-3.21496	1.37713e-15
ENSG00000170456	DENND5B	3933.15	1.97826	8.62655e-20	1.40051	2.23634e-10	2.51313	3.15671e-31	2.3371	3.6313e-27	1.21486	4.76818e-08	2.02755	1.01692e-20	2.59848	1.72241e-33	1.7638	8.12065e-16	0.73422	0.0015433	2.45377	7.17549e-30	2.69483	5.92364e-36	3.03055	3.11234e-45	2.24528	3.72567e-25	2.18044	8.20227e-24	2.16616	1.79078e-23
ENSG00000151746	BICD1	2994.05	2.5219	6.08914e-27	2.49708	2.02879e-26	2.07177	2.46798e-18	1.39753	6.57569e-09	2.37554	5.89381e-24	1.49744	4.15623e-10	2.73679	1.41728e-31	1.86687	4.42182e-15	0.780113	0.00200028	2.30184	1.61745e-22	2.82849	1.15298e-33	2.6518	1.17074e-29	1.90858	8.74825e-16	1.88303	2.08396e-15	1.55471	8.48246e-11
ENSG00000274964	AC026356.1	118.177	3.12115	1.57958e-12	2.85493	1.83342e-10	3.175	8.46006e-13	2.4794	4.16555e-08	3.19741	5.19863e-13	2.82578	2.60238e-10	3.46072	2.81526e-15	3.28891	9.38494e-14	2.51596	4.04738e-08	3.07846	4.84868e-12	3.70468	2.18195e-17	4.0839	4.98764e-21	2.86209	1.60102e-10	2.5509	1.78594e-08	2.34357	2.92825e-07
ENSG00000139131	YARS2	774.708	-1.05768	1.05198e-08	-0.93839	5.10041e-07	-1.1314	1.19708e-09	-1.30432	1.42778e-12	-1.51967	1.80188e-16	-1.82744	3.30445e-23	-1.53464	6.18898e-17	-1.58731	6.57104e-18	-0.631005	0.00103442	-0.8307	1.04177e-05	-1.76968	7.69748e-22	-1.07931	5.86644e-09	-2.07806	3.45215e-29	-1.76816	8.81004e-22	-1.24125	1.84753e-11
ENSG00000057294	PKP2	134.804	-1.91672	0.000110276	-8.45286	2.40334e-33	-7.24356	2.92332e-34	-5.98066	1.58821e-30	-10.2064	1.08419e-18	-5.53139	4.75291e-27	-12.8782	2.15115e-16	-12.8587	2.97798e-16	-9.28511	3.11139e-21	-1.5171	0.00284982	-8.59707	2.67784e-29	-6.73194	5.33477e-33	-11.1643	9.84105e-13	-5.59904	2.81575e-27	-3.20589	5.26546e-11
ENSG00000173157	ADAMTS20	21.5332	-10.7106	6.36743e-11	-4.51809	3.69334e-10	-5.18476	5.54037e-12	-8.38758	2.78225e-11	-6.41433	3.50163e-13	-8.12801	7.45077e-11	-10.749	5.71113e-11	-3.8977	2.34445e-08	-10.1803	6.4143e-10	-4.61088	3.17486e-10	-4.35808	1.05666e-09	-9.13152	1.78714e-08	-8.04309	1.28266e-10	-10.5033	1.61673e-10	-6.83542	2.49404e-13
ENSG00000139218	SCAF11	5249.6	0.665365	5.75904e-05	0.630664	0.000152351	0.849438	2.38177e-07	0.625938	0.000175289	0.734961	8.2729e-06	0.836178	3.04831e-07	0.882218	6.02491e-08	0.762078	4.03752e-06	0.839653	2.96605e-07	0.723639	1.20686e-05	0.97658	1.56824e-09	1.12743	2.46998e-12	0.765482	3.18658e-06	0.516394	0.00235916	0.613627	0.000241711
ENSG00000167552	TUBA1A	89189.1	3.83464	9.32075e-37	4.18796	1.01571e-43	3.79124	8.47772e-36	4.09816	8.60573e-42	3.65008	2.34423e-33	2.7908	6.28973e-20	4.48594	5.35763e-50	3.9383	1.25984e-38	1.88039	1.4332e-09	3.48432	1.81595e-30	4.87247	7.47501e-59	4.46849	1.41267e-49	4.28086	1.52079e-45	5.32312	3.72024e-70	3.99074	1.04022e-39
ENSG00000187778	MCRS1	3037.99	-0.943315	6.36928e-13	-0.579432	1.65733e-05	-0.730388	4.59821e-08	-0.97877	8.83652e-14	-1.08746	1.0679e-16	-1.06402	4.40116e-16	-1.32147	3.17262e-24	-0.749158	1.81626e-08	-0.84127	2.22229e-10	-1.2039	3.71842e-20	-0.872715	3.32375e-11	-0.704181	1.19575e-07	-1.16727	4.61645e-19	-0.828889	3.49723e-10	-1.38071	3.25011e-26
ENSG00000161791	FMNL3	2888.2	1.57909	7.87135e-11	2.80318	4.56441e-32	2.74571	1.16833e-30	1.0511	2.53728e-05	2.29991	8.01931e-22	2.21025	2.94854e-20	1.08891	1.19919e-05	2.58873	2.33146e-27	3.22671	3.67582e-42	1.22335	7.68898e-07	3.03159	2.209e-37	2.61355	5.92699e-28	2.5109	7.85208e-26	2.2306	1.29538e-20	1.40913	8.72809e-09
ENSG00000135472	FAIM2	1237.49	8.46645	8.76656e-47	8.29888	5.41773e-45	6.62079	1.13209e-28	9.44953	4.67472e-58	8.73755	1.02072e-49	7.7781	1.41481e-39	4.43268	3.54014e-13	8.87094	3.371e-51	4.67998	1.91546e-14	7.20741	5.47729e-34	9.14913	1.48369e-54	10.0975	3.14531e-66	6.70572	1.7848e-29	8.29291	6.01449e-45	6.63144	7.43621e-29
ENSG00000050405	LIMA1	10376	1.09025	2.76865e-06	2.05981	8.8341e-20	2.02193	5.84996e-19	1.3732	2.54351e-09	1.54065	1.725e-11	1.4499	2.63646e-10	1.65826	3.6276e-13	2.5573	7.43601e-30	2.2151	1.10129e-22	3.59827	2.08115e-58	2.25322	1.67437e-23	2.06557	7.44252e-20	1.58215	4.60806e-12	2.26771	9.22238e-24	1.99907	1.20712e-18
ENSG00000066084	DIP2B	6252.1	1.53836	1.57674e-09	2.38934	1.55814e-21	3.01895	1.12246e-33	1.22749	2.1244e-06	1.27296	8.10264e-07	1.0254	8.87544e-05	1.89271	7.10425e-14	2.18428	4.78478e-18	0.77216	0.00410325	1.07239	4.16969e-05	3.33249	4.73835e-41	2.57502	7.90959e-25	2.15811	1.02282e-17	2.83451	6.61904e-30	1.29159	5.585e-07
ENSG00000110925	CSRNP2	2007	1.02948	3.65466e-09	2.07573	2.29453e-34	1.59368	1.82705e-20	1.33848	9.14038e-15	1.31634	2.77234e-14	1.1978	5.15761e-12	0.897882	3.49743e-07	1.27603	1.88944e-13	1.91861	2.27951e-29	1.26347	3.34195e-13	1.8946	8.61055e-29	1.62517	2.36239e-21	1.49926	2.84217e-18	1.28809	9.73307e-14	1.47406	1.06773e-17
ENSG00000050438	SLC4A8	1380.4	2.99983	5.5077e-24	4.03875	7.15015e-43	1.17124	0.000234196	2.89934	2.19589e-22	2.52033	4.19415e-17	2.42729	5.8113e-16	2.39953	1.22684e-15	3.23151	1.37759e-27	1.8102	3.39916e-09	3.72342	1.82078e-36	3.96728	2.12654e-41	3.83731	1.04559e-38	2.69531	1.89632e-19	3.23549	9.89859e-28	3.19469	4.972e-27
ENSG00000167767	KRT80	512.536	12.1737	6.44865e-15	9.14745	7.80766e-09	11.7762	6.692e-14	11.7122	7.95265e-14	11.0474	1.96461e-12	11.6452	1.01685e-13	6.67028	4.33955e-05	10.3923	4.80659e-11	9.31128	4.4157e-09	13.7954	8.09798e-19	10.9626	2.6781e-12	11.0834	1.63544e-12	4.66799	0.00770899	9.47294	2.13717e-09	12.4734	1.44998e-15
ENSG00000111077	TNS2	2241.98	3.44995	5.8862e-17	4.3533	1.9611e-26	5.67737	3.71601e-44	3.1612	2.47007e-14	3.83349	1.17556e-20	3.17918	1.58613e-14	1.61633	0.00017987	3.93266	1.27099e-21	4.57064	5.30969e-29	2.1306	4.94067e-07	2.12401	4.76487e-07	2.76679	3.13338e-11	2.68459	1.25875e-10	3.65207	7.27066e-19	1.34949	0.0021265
ENSG00000135409	AMHR2	6.31932	-4.62859	0.000676192	-5.55112	0.000179568	-7.3219	0.000208953	-4.34121	0.00124112	-4.88535	0.000556894	-5.66612	0.000178588	-5.88734	0.000105687	-5.33948	0.000225512	-8.30331	2.3155e-05	-7.07064	0.000350084	-4.85119	0.000555813	-5.32059	0.000264825	-8.60158	1.06965e-05	-8.62639	1.02125e-05	-3.49148	0.00862622
ENSG00000139625	MAP3K12	1537.79	2.12742	2.87067e-11	2.25192	1.77869e-12	2.48983	6.26154e-15	1.52105	3.25614e-06	1.81598	1.88763e-08	2.19638	6.41593e-12	1.48941	5.21897e-06	1.72326	1.19423e-07	1.36023	3.82582e-05	1.30746	7.94569e-05	2.53888	1.25957e-15	2.3044	5.1605e-13	2.15092	1.86488e-11	2.37364	9.3876e-14	2.87187	1.16188e-19
ENSG00000198353	HOXC4	408.921	-1.71575	7.20034e-11	-1.05819	8.76614e-05	-1.29824	1.33206e-06	-1.53053	7.35488e-09	-1.91755	3.99536e-13	-3.39952	2.28089e-36	-3.94664	4.26754e-47	-2.49526	3.47855e-21	-2.11702	1.77416e-15	-7.86331	6.34981e-50	-1.05351	8.93045e-05	-2.19366	9.32471e-17	-2.01625	2.31658e-14	-1.73952	4.69984e-11	-1.16447	1.41987e-05
ENSG00000250742	LINC02381	243.012	-2.43845	3.7462e-26	-7.58992	1.44769e-84	-3.9178	5.64967e-59	-1.79254	7.16568e-15	-2.89228	4.04167e-35	-4.12543	1.83327e-63	-5.34515	9.67036e-89	-5.12651	5.03213e-85	-4.56495	7.39923e-68	-9.94011	2.27235e-29	-1.62223	2.12317e-12	-3.61488	1.07816e-51	-7.71335	3.56023e-69	-5.7668	5.29389e-87	-3.11377	3.11879e-40
ENSG00000094916	CBX5	17957	1.82532	3.92761e-06	2.03048	2.49424e-07	1.81987	5.35176e-06	1.84037	3.52267e-06	1.09639	0.00798832	1.19906	0.00336929	1.88951	1.79571e-06	1.75274	1.1901e-05	1.25517	0.00214133	1.09515	0.00836687	2.09527	9.25665e-08	2.7857	7.02477e-13	1.42252	0.000423996	1.57113	8.88622e-05	1.74958	1.10289e-05
ENSG00000123360	PDE1B	36.921	-8.96133	1.15192e-13	-9.18435	2.39439e-14	-6.02792	2.53096e-18	-2.34683	8.07227e-05	-5.95411	8.71819e-18	-4.15085	7.2798e-12	-4.83645	5.21625e-15	-5.86082	2.22082e-18	-6.83588	2.40532e-16	-11.0512	6.54297e-12	-9.72421	1.26372e-09	-8.23241	2.13036e-15	-7.71197	2.0176e-16	-8.74606	4.43206e-13	-7.51734	1.12326e-17
ENSG00000135447	PPP1R1A	25.1504	-6.72526	1.56762e-14	-5.85565	2.40169e-13	-6.67228	4.41006e-14	-3.91293	4.08525e-08	-6.14656	1.96433e-13	-5.94485	2.11681e-13	-4.43026	8.70953e-10	-6.23756	3.68277e-14	-9.01313	5.11377e-08	-10.6578	1.1668e-10	-8.32124	3.44069e-11	-6.59802	6.10372e-14	-7.7273	2.01406e-12	-8.33692	3.74684e-11	-8.44893	2.81069e-11
ENSG00000135424	ITGA7	14507.6	5.14061	9.57058e-56	4.26623	1.09507e-38	4.76049	9.5034e-48	3.96367	2.05698e-33	3.93125	6.38946e-33	2.53202	3.1095e-14	4.54831	7.74499e-44	4.57605	3.0594e-44	-3.66383	1.84577e-23	4.71096	6.38738e-47	5.68436	4.50808e-68	5.846	7.21208e-72	2.83702	1.35365e-17	3.9838	8.00558e-34	3.01732	9.2079e-20
ENSG00000135404	CD63	35590.1	2.93495	5.58347e-16	2.87923	2.0561e-15	3.23239	5.12826e-19	1.93231	1.7831e-07	2.80349	1.23902e-14	2.57733	1.53835e-12	2.27395	5.50937e-10	2.37432	1.02041e-10	2.54172	3.37578e-12	3.58246	2.98764e-23	2.74346	4.15139e-14	3.53993	9.57379e-23	1.11481	0.00380361	2.21393	1.61599e-09	2.56128	2.22816e-12
ENSG00000065357	DGKA	801.519	1.85397	7.51419e-17	1.16464	3.84278e-07	1.8696	5.77989e-17	0.671789	0.00512384	1.48024	5.40924e-11	1.77939	1.53306e-15	0.899916	0.000114617	1.79243	1.07247e-15	1.87813	4.30578e-17	1.60122	1.1292e-12	1.98702	3.41139e-19	1.84286	1.3505e-16	0.656273	0.00662814	1.10339	1.63373e-06	1.84169	1.44714e-16
ENSG00000176422	SPRYD4	297.585	-1.06189	2.05428e-05	-2.20006	1.78996e-18	-0.739237	0.00444711	-1.47483	2.44891e-09	-1.17569	2.57363e-06	-1.48297	2.19524e-09	-1.74128	1.70294e-12	-1.40456	1.59139e-08	-0.860024	0.000779254	-1.41384	1.51306e-08	-1.71219	5.14958e-12	-1.78474	6.39768e-13	-2.17987	3.42076e-18	-1.73529	2.90254e-12	-1.78398	6.53941e-13
ENSG00000166886	NAB2	3026.55	2.82669	9.00753e-16	3.37048	5.31276e-22	3.02289	9.47992e-18	2.56128	4.4712e-13	2.9572	4.06301e-17	2.49419	1.77191e-12	3.16498	1.69405e-19	3.17881	1.45399e-19	2.84765	6.23102e-16	2.61737	1.30932e-13	3.1083	7.24591e-19	3.51193	9.03716e-24	1.9408	6.10497e-08	2.18399	8.61245e-10	3.28715	6.38039e-21
ENSG00000135439	AGAP2	4590.09	1.34125	7.23613e-05	4.29101	5.64647e-44	3.14606	1.4487e-23	4.59226	1.89077e-50	2.08939	1.28564e-10	8.22758	3.21094e-162	10.3888	5.69464e-259	5.10075	3.00501e-62	1.40849	4.42999e-05	1.9442	3.36068e-09	5.29752	3.14147e-67	5.34077	2.96604e-68	5.29541	4.92636e-67	5.76472	1.23668e-79	6.08843	9.02327e-89
ENSG00000111110	PPM1H	220.394	-1.40857	0.000710384	-3.3115	7.30419e-16	-1.98214	1.58829e-06	-3.0469	7.03379e-14	-1.88046	4.8438e-06	-5.07085	3.20821e-31	-4.85075	4.84715e-30	-1.81576	1.14364e-05	-3.85748	4.17684e-20	-3.56672	6.35902e-18	-2.35481	7.43817e-09	-1.5076	0.000290061	-2.97511	3.2934e-13	-3.8922	6.36781e-21	-1.56258	0.000168884
ENSG00000111490	TBC1D30	91.6736	-3.47824	6.42081e-16	-5.09269	2.24876e-27	-4.64057	1.65683e-24	-3.02898	1.40773e-12	-3.60266	1.38489e-16	-3.637	5.73685e-17	-4.13312	4.42331e-21	-2.85249	2.78576e-11	-5.64454	2.26219e-27	-2.56149	2.57708e-09	-3.68644	2.78981e-17	-3.77809	5.13397e-18	-3.64915	6.25733e-17	-3.82504	2.63405e-18	-3.82149	2.34193e-18
ENSG00000127311	HELB	253.469	-1.00265	0.000141634	-7.77202	4.17196e-37	-1.40654	9.08843e-08	-1.34814	2.43e-07	-1.83303	3.0445e-12	-0.808394	0.00259249	-1.36037	1.82531e-07	-1.96579	6.04127e-14	-1.35762	3.11958e-07	-1.38634	1.44765e-07	-1.1516	1.18566e-05	-0.878237	0.00101016	-0.893022	0.000837997	-1.62878	5.15646e-10	-1.29263	8.47302e-07
ENSG00000236333	TRHDE-AS1	29.126	-11.4359	8.15833e-12	-11.3525	1.21168e-11	-11.3537	1.56331e-11	-11.5084	6.8335e-12	-9.80465	1.62722e-09	-8.85183	7.75529e-12	-11.4743	7.32592e-12	-11.4548	9.5666e-12	-10.9056	8.69835e-11	-5.67142	7.51734e-12	-6.62009	8.79575e-14	-11.2916	1.62032e-11	-11.2038	2.38461e-11	-11.2287	2.11393e-11	-11.312	1.53362e-11
ENSG00000139289	PHLDA1	18511.2	7.52492	1.52382e-136	5.76512	2.143e-80	7.92149	6.48416e-151	5.39228	2.825e-70	6.75174	8.37827e-110	7.36852	5.99011e-131	4.24908	6.53728e-44	7.09724	2.14301e-121	6.82866	1.65965e-112	6.8574	2.36198e-113	8.23788	1.86486e-163	6.94903	2.43615e-116	6.37079	7.34026e-98	7.64333	7.05026e-141	7.27761	1.62202e-127
ENSG00000091039	OSBPL8	5576.71	0.999179	1.11183e-05	1.31186	4.90839e-09	2.07112	6.77581e-21	1.42806	1.72318e-10	0.914468	6.82125e-05	1.61751	3.29102e-13	0.692594	0.00322777	1.73937	5.00637e-15	1.11832	8.20542e-07	0.896486	0.000100591	1.78289	7.33943e-16	1.42747	1.66564e-10	1.24584	3.07215e-08	1.55693	2.64016e-12	1.82175	1.84278e-16
ENSG00000067798	NAV3	577.274	6.51748	1.73285e-31	4.37629	1.64412e-14	4.94335	2.99767e-18	6.52084	1.9501e-31	6.45939	7.02146e-31	6.22566	9.00015e-29	4.73124	6.70865e-17	5.43495	5.45511e-22	4.13462	6.24608e-13	7.04765	1.1997e-36	7.45128	5.70572e-41	6.20287	1.50928e-28	4.31999	3.75396e-14	6.50504	2.42305e-31	6.56536	7.0811e-32
ENSG00000072041	SLC6A15	333.341	-14.9909	9.70595e-22	-13.5698	6.96381e-24	-14.9086	2.33816e-21	-15.0634	7.46171e-22	-9.56653	1.81784e-52	-8.81815	6.42421e-54	-15.0293	8.07448e-22	-15.0098	1.15324e-21	-12.0132	2.68643e-25	-14.6654	8.57514e-21	-13.3356	1.10792e-17	-14.8466	2.65824e-21	-13.3153	1.46403e-17	-14.7837	3.69433e-21	-9.32365	2.89088e-54
ENSG00000180318	ALX1	20.7929	-7.84303	5.53404e-10	-10.7275	1.06677e-09	-10.7286	1.36773e-09	-7.49087	2.54395e-10	-3.87378	5.08009e-05	-7.64071	1.10889e-09	-10.8493	7.00476e-10	-10.8298	8.92078e-10	-10.2806	5.88175e-09	-10.4854	2.84156e-09	-10.5992	1.65133e-09	-8.26217	4.76957e-09	-10.5788	1.89523e-09	-10.6036	1.74438e-09	-4.27099	8.27963e-06
ENSG00000139318	DUSP6	2331.02	5.03998	2.23664e-36	7.41817	3.41883e-78	4.90395	2.58714e-34	5.5197	1.89543e-43	5.35196	6.96677e-41	3.18664	6.06777e-15	6.74194	1.27846e-64	6.20063	1.17088e-54	4.92445	1.12282e-34	6.06625	2.3978e-52	6.82528	2.91205e-66	5.70766	1.89282e-46	4.67051	2.96468e-31	3.78943	7.7983e-21	6.82774	3.30087e-66
ENSG00000136014	USP44	53.4687	-7.10791	3.50206e-26	-7.19467	5.51793e-26	-7.11759	1.80937e-25	-6.69585	5.24652e-26	-7.81732	1.03987e-23	-10.6258	2.73992e-11	-6.71559	6.20496e-26	-5.98327	1.75558e-23	-5.69462	1.38949e-20	-7.63703	4.16761e-23	-7.11298	9.46591e-25	-7.47131	6.63006e-25	-9.53104	7.42318e-16	-8.98547	6.57242e-19	-7.2036	2.83959e-25
ENSG00000111144	LTA4H	1950.27	-1.32619	1.27256e-17	-2.43707	1.49459e-55	-1.45128	1.06756e-20	-2.1968	6.11611e-46	-1.73861	3.13088e-29	-2.05527	2.41945e-40	-1.53456	3.54856e-23	-1.60647	3.59251e-25	-1.49701	6.69276e-22	-1.34979	4.42685e-18	-2.08883	1.45175e-41	-1.88321	4.2316e-34	-1.49459	6.08449e-22	-1.91921	2.3844e-35	-1.54868	1.73043e-23
ENSG00000059758	CDK17	2132.92	1.08687	5.03448e-10	1.527	8.79404e-19	1.37743	2.30335e-15	0.980091	2.69947e-08	1.05677	1.77527e-09	1.96958	9.08042e-31	1.85746	1.7988e-27	1.33127	1.91865e-14	0.673638	0.000215767	1.17663	1.73208e-11	1.5291	7.11861e-19	1.35689	4.92961e-15	1.35624	5.30143e-15	1.23268	1.4658e-12	1.52364	1.06555e-18
ENSG00000111647	UHRF1BP1L	1423.42	1.05485	1.60246e-07	1.03304	3.31224e-07	0.78378	0.000170039	0.939961	3.84323e-06	0.64446	0.00217183	1.57488	1.6151e-15	1.27778	1.49697e-10	1.39652	2.47918e-12	1.13552	1.84644e-08	1.26628	2.57061e-10	1.07398	9.55739e-08	1.0169	5.05514e-07	0.751323	0.000286713	0.852398	3.26621e-05	0.920675	6.35466e-06
ENSG00000136021	SCYL2	3879.22	1.3365	1.62968e-15	1.0022	4.00883e-09	1.14623	1.52576e-11	1.4069	4.99647e-17	1.51856	1.10776e-19	1.08391	1.61812e-10	1.99738	1.61851e-33	1.2725	4.7508e-14	1.17795	3.55641e-12	1.25421	1.06171e-13	1.781	8.1729e-27	2.07977	3.28963e-36	0.910044	1.08332e-07	1.5044	2.28157e-19	1.58585	2.22085e-21
ENSG00000204954	C12orf73	450.632	-1.90069	8.07209e-16	-0.836874	0.000594013	-1.02247	2.44744e-05	-1.85337	4.23621e-15	-1.86678	3.96874e-15	-1.40415	3.24146e-09	-1.20832	3.75567e-07	-1.04892	1.35606e-05	-1.36629	1.21799e-08	-1.21987	3.5402e-07	-0.842985	0.000507904	-1.64979	3.31842e-12	-1.56289	4.6774e-11	-1.02004	2.26149e-05	-1.23762	2.11134e-07
ENSG00000111727	HCFC2	1026.5	1.51701	4.60559e-13	0.998362	3.70314e-06	0.596721	0.00918326	1.01365	2.45889e-06	1.51797	5.19481e-13	1.88961	9.621e-20	1.20263	1.50622e-08	1.27373	2.11845e-09	1.0598	9.03921e-07	0.845721	0.000115384	1.25058	3.63763e-09	1.46264	3.63095e-12	0.733868	0.00091465	1.67348	1.19134e-15	1.52426	4.00546e-13
ENSG00000198855	FICD	548.338	1.76696	2.09565e-23	2.22446	9.62488e-37	1.89561	1.10398e-26	1.78278	8.67531e-24	1.62379	1.4262e-19	2.22203	7.32661e-37	1.81942	8.10249e-25	1.45667	6.31446e-16	2.13346	1.9788e-33	2.35767	2.8629e-41	2.06373	1.10097e-31	2.05963	1.39265e-31	0.632517	0.00126385	1.43226	2.45424e-15	1.66661	1.09055e-20
ENSG00000110876	SELPLG	50.9217	7.33607	1.88345e-10	4.23348	0.000503363	5.87075	6.63679e-07	5.37892	5.36516e-06	7.48936	8.09809e-11	5.7164	1.12742e-06	3.36544	0.00776348	3.7028	0.00313025	6.46335	3.0111e-08	5.8573	6.2738e-07	5.11313	1.61471e-05	4.07309	0.000886308	3.91145	0.00155286	4.63331	0.000120738	5.19376	1.22644e-05
ENSG00000110880	CORO1C	12710.2	1.966	6.95432e-19	1.5029	1.89192e-11	2.05695	1.98173e-20	1.50351	2.02179e-11	1.88909	1.81169e-17	0.956201	3.10404e-05	1.78175	1.12722e-15	1.28691	1.36143e-08	1.09616	1.53191e-06	2.63196	5.04058e-33	1.5285	7.85295e-12	1.51261	1.414e-11	0.926472	5.72296e-05	1.05314	4.00224e-06	1.22573	6.16952e-08
ENSG00000151148	UBE3B	2403.21	1.42184	5.39867e-24	1.10415	9.18401e-15	0.958025	2.84651e-11	0.564659	0.000139126	0.785317	6.10593e-08	1.23274	3.23381e-18	1.12302	2.6898e-15	0.535828	0.000353526	0.511991	0.0006647	0.628366	2.09003e-05	0.909784	2.2985e-10	0.859809	2.4285e-09	0.893155	5.44904e-10	0.634986	1.59492e-05	0.716697	8.98736e-07
ENSG00000204856	FAM216A	347.885	-2.77302	4.1964e-15	-2.87248	6.27316e-16	-1.9808	3.24998e-08	-2.72655	1.28984e-14	-2.71154	2.1693e-14	-2.55478	5.49557e-13	-1.26403	0.000536588	-1.87029	1.80304e-07	-2.14686	1.8903e-09	-2.16126	1.33703e-09	-2.39725	1.31116e-11	-2.83115	1.37071e-15	-2.77365	5.44032e-15	-2.17322	9.78364e-10	-2.9768	4.84972e-17
ENSG00000234608	MAPKAPK5-AS1	482.389	-1.66158	7.06859e-13	-1.31487	1.89133e-08	-1.30073	2.99148e-08	-1.17474	5.08095e-07	-1.49283	1.4925e-10	-1.68028	4.68138e-13	-0.935166	7.71635e-05	-1.32667	1.38014e-08	-1.48446	2.63251e-10	-1.3306	1.36882e-08	-1.30638	2.0944e-08	-1.49504	1.30972e-10	-1.27737	4.71139e-08	-0.880416	0.000220804	-1.64526	1.46271e-12
ENSG00000111300	NAA25	1732.82	-0.962682	2.23126e-09	-0.507906	0.00251007	-0.783634	1.82771e-06	-1.18375	1.51857e-13	-0.989428	8.92721e-10	-0.921844	1.16848e-08	-0.49362	0.00340984	-0.809269	7.38618e-07	-0.800677	9.98736e-07	-1.12513	2.90286e-12	-0.979044	1.24507e-09	-1.08605	1.43594e-11	-1.14608	9.9847e-13	-1.18206	1.77077e-13	-1.09888	8.29831e-12
ENSG00000089127	OAS1	554.325	6.80169	1.57345e-15	8.18528	4.37744e-22	7.49321	1.64817e-18	9.56624	9.37827e-30	6.64757	8.03727e-15	6.89463	6.56678e-16	4.77448	4.66233e-08	7.08802	1.13685e-16	10.3254	1.34387e-34	7.96061	6.97869e-21	5.38992	4.65053e-10	6.91628	5.4532e-16	3.16318	0.000604788	3.21973	0.000468999	6.28017	2.54535e-13
ENSG00000135144	DTX1	687.285	7.58272	3.14754e-31	6.71691	1.25623e-24	4.6575	4.89558e-12	7.00825	1.07217e-26	7.45758	3.55381e-30	6.64952	3.79601e-24	8.88858	1.14786e-42	7.77719	1.04166e-32	6.24649	2.70278e-21	3.60258	2.08413e-07	8.38957	4.36139e-38	8.30109	3.05623e-37	8.57954	9.79746e-40	7.76327	1.10306e-32	8.39715	4.3328e-38
ENSG00000139405	RITA1	729.907	-0.974342	1.60983e-08	-0.516544	0.00416174	-1.02507	3.65214e-09	-1.12841	5.52793e-11	-0.857217	8.81269e-07	-1.40262	3.40943e-16	-1.51785	7.84738e-19	-1.52659	6.43622e-19	-0.858089	1.0172e-06	-1.09725	2.50506e-10	-1.56578	9.39888e-20	-1.40185	3.67977e-16	-1.65803	7.58867e-22	-1.67189	3.05935e-22	-1.44693	4.10534e-17
ENSG00000135090	TAOK3	2288.72	1.76811	3.74474e-08	2.41349	2.67953e-14	2.52532	1.912e-15	1.89352	3.72119e-09	2.12821	2.55768e-11	2.55967	5.83891e-16	3.0863	8.85167e-23	2.94454	1.01999e-20	2.79624	8.05362e-19	1.59371	9.3233e-07	3.36148	6.96211e-27	2.53759	1.08846e-15	2.88389	5.69572e-20	3.42542	7.60374e-28	2.31613	3.19338e-13
ENSG00000089154	GCN1	7833.37	-1.27676	4.21409e-10	-0.565045	0.00908379	-0.775552	0.000276444	-1.27389	5.17495e-10	-1.60221	3.0593e-15	-1.07043	2.14521e-07	-1.12187	5.13663e-08	-1.31794	1.36203e-10	-1.07448	2.07365e-07	-1.34821	4.37573e-11	-1.1976	5.11444e-09	-1.54594	2.80824e-14	-1.30063	2.06005e-10	-1.67266	1.52521e-16	-1.42475	2.84099e-12
ENSG00000255857	PXN-AS1	91.0119	-2.43307	2.13031e-09	-2.0235	7.20879e-07	-1.1197	0.00776193	-1.97688	1.00419e-06	-2.71825	6.08848e-11	-1.84182	5.68234e-06	-1.35946	0.000873141	-1.33143	0.00124526	-2.25737	5.86385e-08	-1.76376	1.67666e-05	-1.859	4.68044e-06	-2.13434	1.59246e-07	-1.89449	3.3398e-06	-1.4231	0.000521275	-1.85741	4.89493e-06
ENSG00000089041	P2RX7	1726.81	4.21432	2.34029e-16	7.00241	3.36119e-44	9.01945	9.27614e-73	5.16593	3.15324e-24	5.2057	1.3518e-24	5.98348	2.17176e-32	5.75408	5.11418e-30	9.71	2.50899e-84	8.27778	1.55673e-61	5.11757	9.73491e-24	7.58256	9.73113e-52	7.31434	3.99518e-48	6.84127	3.92332e-42	8.49518	7.45288e-65	3.28059	4.34321e-10
ENSG00000256546	AC156455.1	48.6109	-7.36061	1.40851e-25	-5.87097	1.34344e-24	-2.77414	3.35343e-08	-6.13098	4.0874e-26	-6.41448	7.84321e-25	-7.65421	2.97198e-23	-6.81191	1.07272e-26	-5.70382	1.88392e-24	-5.04034	9.06469e-20	-7.73166	3.53595e-21	-6.48219	7.11138e-25	-6.45413	2.70345e-25	-5.98095	4.3406e-24	-6.10998	1.65049e-24	-9.24909	1.30457e-15
ENSG00000176383	B3GNT4	33.7324	-3.89101	5.92448e-13	-4.24857	3.97092e-14	-2.94949	1.64685e-08	-3.23623	5.30231e-10	-3.23834	9.25105e-10	-4.1499	1.05054e-13	-3.73109	2.72042e-12	-4.02707	1.80088e-13	-3.82128	1.2519e-11	-3.97229	1.34193e-12	-3.45497	9.44243e-11	-3.91439	9.23312e-13	-3.19952	1.38883e-09	-4.22289	8.25679e-14	-2.37957	3.79162e-06
ENSG00000111328	CDK2AP1	6573.28	1.58738	2.16983e-09	2.5121	5.82777e-22	1.80427	1.06271e-11	1.29314	1.54602e-06	1.58161	2.69301e-09	1.59007	2.11994e-09	1.67428	2.65755e-10	1.66524	3.95549e-10	1.92309	3.08022e-13	1.78701	1.43899e-11	1.8185	5.29304e-12	1.55386	5.17339e-09	1.37794	2.66875e-07	1.42668	9.38422e-08	1.79288	1.19346e-11
ENSG00000139364	TMEM132B	2848.55	1.8737	0.002484	7.51114	4.96266e-42	2.9911	3.96045e-07	6.85576	4.99302e-35	6.3782	2.00406e-30	7.3576	2.4643e-40	9.79463	5.46415e-71	7.57092	1.43706e-42	6.26858	2.17359e-29	8.12274	5.64536e-49	10.4951	1.99971e-81	5.09812	1.15635e-19	8.83433	8.99856e-58	9.28014	7.28759e-64	9.58575	6.07011e-68
ENSG00000177192	PUS1	803.26	-3.07197	1.31973e-43	-1.63784	1.94352e-13	-1.74952	4.26442e-15	-2.54734	1.09179e-30	-2.88612	1.62594e-38	-2.7028	3.20519e-34	-2.1685	1.01556e-22	-2.44857	1.99781e-28	-1.53869	6.2318e-12	-2.18741	6.83903e-23	-2.84457	1.41471e-37	-2.64441	8.23834e-33	-2.60572	7.87514e-32	-3.0336	2.4134e-42	-2.86757	3.53793e-38
ENSG00000273568	AC131009.3	22.0755	-3.70579	4.80454e-08	-2.93752	7.2214e-06	-2.00206	0.00187489	-3.70448	4.33104e-08	-3.7302	8.90362e-08	-2.68952	3.08126e-05	-1.93497	0.00227422	-1.92794	0.00258159	-2.74654	3.86195e-05	-3.2989	1.24123e-06	-2.47554	0.000114888	-2.97234	5.64618e-06	-2.43071	0.000160061	-2.3451	0.000263156	-2.49658	0.000100696
ENSG00000185163	DDX51	1665.71	-1.10625	0.000135813	-1.57774	3.04475e-08	-1.42293	8.125e-07	-1.52166	9.89951e-08	-1.75066	6.85558e-10	-1.12425	0.00010776	-1.00799	0.000586216	-1.235	2.1449e-05	-1.50147	1.58933e-07	-1.4509	4.17007e-07	-1.41953	6.69389e-07	-1.41689	7.54812e-07	-1.5236	9.43667e-08	-1.81581	1.46011e-10	-1.72008	1.37014e-09
ENSG00000184967	NOC4L	1060.93	-1.4077	2.25319e-15	-1.86999	9.82694e-26	-1.16152	1.02624e-10	-0.929572	2.55277e-07	-1.33906	6.39327e-14	-1.41194	2.1643e-15	-0.584318	0.00167686	-1.15504	1.19411e-10	-0.845453	3.53547e-06	-0.944053	1.81268e-07	-1.77202	2.12713e-23	-2.13596	4.15284e-33	-1.66065	1.12858e-20	-1.39403	5.19551e-15	-1.64186	2.67247e-20
ENSG00000112787	FBRSL1	3161.54	-3.8918	2.07914e-67	-2.89429	6.4687e-38	-2.63453	1.60607e-31	-2.9429	3.63562e-39	-3.35726	1.76661e-50	-3.24373	2.59236e-47	-2.36639	9.12699e-26	-2.41471	1.12818e-26	-2.80409	1.37654e-35	-3.20898	3.15415e-46	-2.51613	5.41954e-29	-3.12138	6.80421e-44	-2.23911	3.89919e-23	-2.57489	2.88878e-30	-2.62853	1.80855e-31
ENSG00000247077	PGAM5	2151.98	-2.85925	1.64033e-23	-1.23531	3.01092e-05	-1.24811	2.94056e-05	-1.42481	1.24826e-06	-2.03671	1.83674e-12	-2.24552	6.24228e-15	-1.26737	1.83003e-05	-1.73909	2.5389e-09	-1.59668	4.8098e-08	-0.982609	0.00116195	-2.20718	1.72879e-14	-1.79806	5.81254e-10	-2.18492	3.53851e-14	-2.14639	9.81974e-14	-2.10177	3.35644e-13
ENSG00000176915	ANKLE2	4148.64	-1.92984	4.36567e-41	-1.39985	3.9146e-22	-0.61687	4.53402e-05	-1.47612	1.69765e-24	-1.16691	1.03917e-15	-1.06618	2.52019e-13	-0.848182	7.9207e-09	-1.15636	2.09901e-15	-0.815266	3.48071e-08	-1.44943	1.35621e-23	-1.18849	2.61651e-16	-1.55008	6.68611e-27	-1.35626	7.84336e-21	-1.4319	3.95955e-23	-1.26414	2.97655e-18
ENSG00000072609	CHFR	1692.25	1.94812	4.73516e-31	3.20706	1.01909e-84	3.74497	2.89977e-116	3.16959	5.13479e-83	3.11303	1.01487e-79	2.74397	8.24838e-62	4.12558	8.49502e-142	3.17012	4.99677e-83	2.55878	4.68959e-53	2.57368	5.7446e-54	3.79852	8.5503e-120	3.40477	8.17839e-96	3.39464	3.76857e-95	3.61222	4.56471e-108	3.51296	3.48506e-102
ENSG00000236617	AC127070.1	14.9437	4.71895	0.00656853	5.52416	0.0010711	5.78729	0.000651071	5.81484	0.000517614	6.45297	9.5344e-05	5.48359	0.00119702	7.03888	1.61858e-05	7.24297	9.71686e-06	4.95445	0.00477206	7.56041	3.29919e-06	6.36735	0.000113604	7.57824	2.93549e-06	5.07347	0.00331472	6.43166	0.000101267	6.3144	0.000139051
ENSG00000102678	FGF9	93.7524	-2.83613	3.13115e-08	-11.8136	7.00786e-14	-8.80675	1.23003e-18	-7.19425	2.33364e-26	-5.72335	6.85812e-23	-6.50744	5.7959e-25	-1.79601	0.000600074	-4.81566	2.86501e-19	-11.3668	6.91716e-13	-5.17352	2.57641e-20	-4.13424	3.68588e-15	-5.47074	3.30729e-22	-1.7685	0.000746289	-1.62073	0.00217647	-2.43151	2.51129e-06
ENSG00000180730	SHISA2	12.9217	-10.1886	2.77453e-09	-10.1052	3.92028e-09	-10.1064	4.95875e-09	-10.2611	2.38025e-09	-6.54166	3.70776e-09	-6.28342	2.62719e-09	-7.7859	6.93465e-09	-10.2075	3.23651e-09	-5.88921	2.77019e-08	-8.41755	1.06295e-06	-8.53128	6.60836e-07	-8.59511	4.1307e-07	-6.51408	4.32192e-09	-5.75793	7.59569e-09	-7.66211	1.64948e-08
ENSG00000102781	KATNAL1	1680.87	1.4104	3.83711e-11	1.37057	1.6125e-10	2.58324	4.29475e-35	1.45997	8.06362e-12	1.61422	3.15205e-14	1.66081	4.83263e-15	1.86023	1.14867e-18	0.886745	6.39136e-05	1.40839	5.39794e-11	1.79576	2.25363e-17	1.8672	8.52161e-19	1.75938	9.32471e-17	1.65544	6.29464e-15	2.01128	1.18672e-21	2.10128	1.60842e-23
ENSG00000183722	LHFPL6	3377.32	3.98427	6.61344e-35	1.9005	1.08867e-08	1.46431	1.75249e-05	2.21148	2.19668e-11	3.78237	1.66829e-31	1.99611	1.72111e-09	2.83635	3.84185e-18	2.18131	4.69912e-11	2.14879	8.67908e-11	3.1172	1.1351e-21	3.55467	5.45428e-28	2.76337	2.94804e-17	1.42387	2.63042e-05	3.19824	8.17992e-23	2.07195	3.94757e-10
ENSG00000102804	TSC22D1	12983.8	3.74711	1.00086e-50	1.93583	3.10992e-14	1.96995	1.38285e-14	1.99766	4.81882e-15	3.33337	2.79026e-40	2.42093	1.06159e-21	2.72409	3.22329e-27	2.45754	3.16934e-22	2.37644	6.63689e-21	2.95908	6.5372e-32	4.02189	2.34159e-58	3.07074	2.57356e-34	2.78394	2.38545e-28	4.22046	3.0298e-64	3.83755	3.64891e-53
ENSG00000136156	ITM2B	13562.4	3.26226	4.48209e-30	1.27263	1.9822e-05	0.935496	0.00254207	2.19751	3.89468e-14	2.38851	1.53091e-16	3.50556	1.40818e-34	1.36895	4.08306e-06	2.07209	1.24437e-12	1.21582	5.07705e-05	2.6013	1.99332e-19	2.71744	3.48882e-21	1.8469	2.60934e-10	1.28388	1.67936e-05	2.81595	1.20279e-22	2.39712	1.18738e-16
ENSG00000139687	RB1	3030.41	2.46003	2.01122e-18	1.61744	1.59084e-08	-2.6398	1.80124e-19	-2.59497	4.32425e-19	1.18972	4.66206e-05	1.69727	2.73577e-09	2.49781	6.09286e-19	1.75904	8.03919e-10	1.08415	0.000234791	-1.74356	2.52276e-09	1.92703	1.05341e-11	1.7076	2.21259e-09	2.1481	2.97121e-14	2.21685	3.96276e-15	1.93576	9.36085e-12
ENSG00000083520	DIS3	2926.34	-0.96712	2.57219e-08	-1.16737	1.42958e-11	-2.59936	2.5936e-52	-1.10564	1.7343e-10	-1.7566	9.34028e-25	-1.22025	1.47833e-12	-0.973371	2.19342e-08	-1.64454	8.02977e-22	-0.957654	4.25831e-08	-1.52568	6.27636e-19	-1.09856	2.08589e-10	-1.78681	1.33261e-25	-0.892501	3.34559e-07	-1.12367	8.37163e-11	-1.23079	9.74232e-13
ENSG00000136111	TBC1D4	623.839	-4.03246	2.08476e-45	-4.85496	3.08041e-63	-5.12257	6.30902e-70	-6.2981	1.41284e-98	-4.40517	3.75219e-53	-4.99826	5.70691e-67	-3.37134	2.15234e-32	-3.92839	3.8324e-43	-5.31516	9.46265e-73	-5.4426	1.60404e-76	-4.81741	1.30866e-62	-4.13505	2.01978e-47	-4.41657	2.15989e-53	-6.82442	4.56746e-106	-6.27156	1.77671e-96
ENSG00000188243	COMMD6	1255.87	-1.36446	6.70736e-10	-1.85019	3.91782e-17	-2.5291	9.69458e-31	-2.32082	2.9204e-26	-2.15483	9.12105e-23	-1.84812	3.84698e-17	-1.10736	7.26589e-07	-1.71325	7.74665e-15	-1.92462	2.47167e-18	-1.55732	1.85746e-12	-1.74236	2.18986e-15	-1.8875	8.29116e-18	-1.64023	9.92057e-14	-1.20103	7.06716e-08	-1.4217	1.32895e-10
ENSG00000152192	POU4F1	564.248	-9.71831	1.92496e-120	-15.4633	1.1099e-24	-6.28963	4.62509e-107	-5.87999	2.2929e-97	-10.9279	1.55412e-77	-12.3779	9.22982e-44	-6.31606	5.82713e-109	-4.28595	3.07456e-55	-6.90173	6.73481e-114	-15.2212	7.07468e-24	-5.07191	7.50442e-75	-15.4024	1.89548e-24	-12.874	1.04404e-32	-15.3395	2.8084e-24	-5.35825	1.3694e-82
ENSG00000165300	SLITRK5	216.264	-5.47325	8.38115e-63	-12.0766	1.51725e-20	-5.98264	2.10344e-67	-3.62419	4.50135e-33	-2.23181	1.24551e-13	-4.46282	1.62323e-46	-8.25078	3.73866e-64	-3.32979	2.55541e-28	-6.27137	3.1822e-62	-3.78239	6.21813e-35	-8.99614	1.18676e-46	-3.48463	1.34738e-30	-4.01248	7.83653e-39	-3.53546	2.61327e-31	-3.59611	2.401e-32
ENSG00000215417	MIR17HG	112.86	-6.64359	1.29994e-31	-5.72963	4.75101e-26	-3.67282	1.11202e-12	-6.14723	2.61717e-29	-5.6422	1.71855e-25	-6.42627	5.29201e-30	-4.14391	7.92557e-16	-4.74062	8.73797e-20	-7.24217	2.37143e-29	-8.34013	7.45521e-29	-5.28085	2.79194e-23	-6.24275	4.2821e-29	-3.35558	7.05445e-11	-5.74532	3.65804e-26	-5.71209	3.77704e-26
ENSG00000183098	GPC6	2664.24	2.68023	9.51884e-22	2.62588	6.9508e-21	4.06827	9.13313e-49	1.6513	8.05834e-09	2.21784	3.88667e-15	2.37562	2.92376e-17	2.6459	3.41503e-21	2.54321	1.49652e-19	3.91918	1.95494e-45	1.97909	3.13328e-12	-1.17024	9.80287e-05	1.40546	1.14919e-06	2.02805	8.01117e-13	2.34226	8.37235e-17	2.39606	1.65235e-17
ENSG00000227640	SOX21-AS1	2037.67	2.30474	7.24799e-16	-1.34672	9.12335e-06	2.71185	1.9422e-21	0.907622	0.00283999	2.96884	1.19109e-25	0.923503	0.00230196	1.3367	5.5948e-06	1.71455	3.88213e-09	-7.38151	1.65134e-24	2.438	1.43401e-17	2.64624	1.30471e-20	1.67653	7.72971e-09	2.05972	7.83003e-13	2.78683	9.87597e-23	2.34252	2.62637e-16
ENSG00000125285	SOX21	4809.8	3.06836	2.58821e-22	-1.10269	0.00119518	3.89315	3.47638e-35	2.06048	1.45471e-10	3.48396	1.92023e-28	1.53017	2.72307e-06	2.47035	8.5858e-15	2.84608	3.27554e-19	-4.14469	5.76284e-29	3.72446	2.26666e-32	3.46498	3.35638e-28	2.85504	2.08348e-19	3.28076	2.59517e-25	3.90638	1.41129e-35	3.06811	3.02855e-22
ENSG00000185352	HS6ST3	76.4073	-6.8091	1.31593e-16	-10.0998	1.06373e-14	-3.60145	3.01617e-06	-7.18475	1.61694e-17	-5.68079	5.61614e-13	-8.36036	3.54433e-17	-6.047	1.83333e-14	-3.94806	2.65633e-07	-9.28674	6.44141e-13	-2.1398	0.00704775	-9.01793	1.49345e-15	-8.39328	4.07446e-17	-5.80459	2.28296e-13	-6.36698	4.59362e-15	-4.18033	4.70411e-08
ENSG00000139800	ZIC5	260.421	-2.33462	2.18962e-12	-3.38345	8.78579e-24	-6.86182	1.00732e-57	-1.00379	0.00398407	-5.4442	2.98743e-49	-1.38659	4.49029e-05	-2.3324	2.35266e-12	-4.1937	7.63431e-35	-11.1603	2.33384e-13	-5.11261	4.27492e-45	-4.80983	2.55179e-42	-3.75468	1.11274e-28	-2.91871	2.53062e-18	-5.93002	2.02059e-53	-3.27114	1.58945e-22
ENSG00000125266	EFNB2	5419.28	2.91649	2.59326e-26	1.22932	1.7291e-05	1.93091	5.67944e-12	1.91458	7.42213e-12	3.09484	1.82995e-29	3.0264	3.00875e-28	1.60707	1.1331e-08	1.8465	4.74752e-11	-3.19194	2.6545e-27	3.55031	1.69028e-38	2.27214	2.31862e-16	1.95843	2.18984e-12	1.41839	5.69711e-07	2.53668	3.92968e-20	2.87708	1.42573e-25
ENSG00000182968	SOX1	158.528	7.29441	3.7549e-11	8.75271	1.2397e-15	6.00804	9.89088e-08	6.37132	1.13007e-08	5.1513	6.01285e-06	3.96055	0.000767599	8.09659	1.66706e-13	5.88627	1.76631e-07	9.03764	1.46297e-16	4.9962	1.29214e-05	6.01713	7.32232e-08	5.79306	2.53347e-07	8.43022	1.51572e-14	8.4065	1.7555e-14	5.51421	1.06677e-06
ENSG00000139835	GRTP1	174.426	-2.21578	9.08503e-16	-2.31021	1.09327e-16	-1.49835	7.43676e-08	-2.22615	6.9077e-16	-3.12107	8.43058e-28	-2.31974	6.08175e-17	-3.79989	7.82135e-39	-5.32649	5.44519e-55	-4.21905	4.39395e-40	-4.52761	5.92838e-45	-3.022	1.8015e-26	-1.57701	1.19177e-08	-3.22378	3.14557e-29	-2.8367	8.15091e-24	-1.46763	1.20286e-07
ENSG00000165801	ARHGEF40	6101	4.69019	3.12778e-107	4.87828	4.83088e-116	3.76883	3.22247e-69	3.94088	9.44662e-76	4.18694	1.87493e-85	4.41722	3.36959e-95	3.23029	3.97223e-51	3.58429	9.64904e-63	4.70675	4.59124e-108	3.13901	3.53864e-48	4.28666	1.03975e-89	4.2137	1.32699e-86	4.43211	9.40229e-96	3.96173	1.07322e-76	4.71078	3.51031e-108
ENSG00000100439	ABHD4	2390.64	4.80525	1.33959e-89	2.42373	2.96783e-23	1.38311	4.29377e-08	2.96768	1.79819e-34	3.16159	4.83151e-39	3.15533	6.02884e-39	1.57451	2.41355e-10	2.72212	4.55541e-29	1.39475	3.09448e-08	2.36027	4.92779e-22	2.26222	2.16219e-20	3.11826	5.18802e-38	1.75751	1.27346e-12	3.08267	3.35442e-37	3.91341	1.46952e-59
ENSG00000157227	MMP14	20136.8	9.85254	1.19049e-82	12.2719	7.39669e-128	11.6478	3.93606e-115	9.02518	2.01379e-69	11.6994	3.19239e-116	11.7624	1.45625e-117	5.59315	4.49752e-27	4.14977	4.18412e-15	12.873	8.78537e-141	5.17762	3.31735e-23	10.1865	2.28876e-88	7.76514	1.51337e-51	8.92907	6.24028e-68	4.11762	6.15567e-15	10.5233	3.49323e-94
ENSG00000092096	SLC22A17	3953.34	2.98356	6.73923e-24	4.38708	9.87074e-51	2.9487	3.31014e-23	4.22346	5.80154e-47	3.30859	3.97357e-29	2.94946	2.3342e-23	2.37988	1.57087e-15	3.42945	3.55186e-31	2.77322	1.07062e-20	2.62175	1.36598e-18	3.74426	3.82777e-37	3.15766	1.26153e-26	4.04975	3.01796e-43	4.70437	2.90023e-58	3.45008	1.34952e-31
ENSG00000100842	EFS	1646.27	8.87791	7.54186e-09	11.3255	8.9073e-14	14.4488	1.18053e-21	14.8709	5.89441e-23	13.0928	4.82326e-18	10.0211	5.52314e-11	9.35903	1.06331e-09	13.4231	7.73144e-19	14.8485	6.16305e-23	13.0503	6.35902e-18	11.3336	8.08849e-14	12.1031	1.42017e-15	13.2617	1.72405e-18	13.3084	1.21128e-18	8.717	1.60474e-08
ENSG00000213983	AP1G2	259.152	-3.5887	1.42318e-13	-3.57777	2.13059e-13	-2.77751	1.59324e-08	-2.32287	2.40091e-06	-3.05176	3.94643e-10	-4.08997	4.79377e-17	-4.41819	1.26381e-19	-5.64661	2.07918e-29	-4.39331	5.31304e-19	-5.40428	7.14432e-27	-4.19736	7.95013e-18	-4.40668	2.11839e-19	-2.29355	3.23398e-06	-3.60112	1.38266e-13	-2.80426	9.58662e-09
ENSG00000092051	JPH4	987.712	9.03824	4.62968e-09	13.796	9.66759e-20	7.55235	1.63594e-06	11.0616	5.27435e-13	9.66765	3.46043e-10	9.50001	6.91512e-10	9.31047	1.58781e-09	10.2217	3.35371e-11	5.21181	0.00141286	5.17454	0.00153977	9.95667	8.74857e-11	9.9202	1.11955e-10	9.40401	1.07078e-09	12.0734	2.4138e-15	11.9329	5.51087e-15
ENSG00000139910	NOVA1	5098.66	3.55842	4.16352e-51	3.99351	2.86671e-64	3.06598	6.30754e-38	3.12863	1.41584e-39	3.79032	8.23259e-58	2.04417	2.54192e-17	5.20183	8.36984e-109	4.7717	1.74395e-91	-1.24671	4.55474e-06	2.31541	6.4168e-22	5.23857	2.11081e-110	4.43484	4.31703e-79	5.35195	4.91835e-115	5.63637	9.55282e-128	4.10888	6.23099e-68
ENSG00000257056	LINC02282	47.0082	7.9272	6.36419e-07	7.61987	1.94947e-06	8.00819	6.23074e-07	8.98423	1.39254e-08	9.23832	4.84412e-09	8.44215	1.0441e-07	9.35452	2.96964e-09	5.88933	0.000409898	4.77941	0.00647034	6.79404	3.0202e-05	7.88785	7.35123e-07	5.28225	0.00176999	9.20899	5.43593e-09	6.02119	0.000271381	6.9741	1.64349e-05
ENSG00000100473	COCH	209.663	-10.6847	4.485e-41	-14.036	2.35724e-20	-11.5942	2.57036e-26	-10.1947	1.41356e-51	-9.47393	2.0185e-56	-4.58794	3.22567e-48	-8.01551	2.10915e-83	-9.90393	4.72846e-55	-13.5891	4.17842e-19	-13.7939	1.21808e-19	-3.80361	1.28789e-34	-11.5436	4.6604e-26	-8.53327	4.65245e-70	-7.18323	8.05365e-80	-5.25238	6.4543e-60
ENSG00000258525	AL049830.3	10.7864	-8.41732	4.02295e-06	-6.33666	1.24759e-06	-9.7924	1.58497e-07	-6.05188	1.32654e-06	-5.86679	3.54197e-06	-6.28576	1.59941e-06	-7.47134	8.33307e-07	-9.89352	1.1025e-07	-9.34433	5.22371e-07	-8.11092	1.44084e-05	-5.89286	3.13277e-06	-9.73033	1.57657e-07	-5.03976	2.30885e-05	-8.23713	8.44381e-06	-6.74689	1.1935e-06
ENSG00000100852	ARHGAP5	5253.28	1.8785	1.14009e-18	1.8557	3.16381e-18	1.72254	1.01444e-15	1.57682	2.12755e-13	1.30859	1.49319e-09	0.997965	5.53603e-06	1.72356	7.41986e-16	1.24381	1.14473e-08	1.32771	9.06147e-10	1.34217	5.6724e-10	1.90542	3.4935e-19	1.51296	1.95066e-12	2.03709	9.84627e-22	1.64458	1.60765e-14	2.2931	2.69556e-27
ENSG00000151320	AKAP6	1343.96	4.20702	3.19618e-29	5.29796	5.22878e-46	2.18387	2.7743e-08	4.15233	2.14202e-28	3.71533	7.73631e-23	3.87932	6.78798e-25	6.11093	4.63879e-61	4.5978	1.11706e-34	1.28322	0.00221496	5.2633	2.44484e-45	5.60551	1.83634e-51	5.06695	4.44981e-42	4.28311	3.64989e-30	7.18428	2.75075e-84	5.82007	2.18443e-55
ENSG00000151322	NPAS3	2319.12	6.20009	2.66148e-71	5.68055	6.45562e-60	5.14576	5.34503e-49	5.43092	1.03408e-54	4.95833	1.33565e-45	5.32917	1.04144e-52	7.53353	3.17449e-105	6.13275	1.05334e-69	3.33091	1.30093e-20	4.38422	1.12236e-35	6.42626	1.30093e-76	6.83846	1.24593e-86	7.15352	8.69099e-95	6.90743	1.77664e-88	6.35759	6.08564e-75
ENSG00000151327	FAM177A1	1688.3	1.3194	1.20741e-17	1.66452	1.68217e-27	0.600157	0.000252103	0.596157	0.000238042	1.25931	4.64553e-16	1.29852	4.52785e-17	0.917801	5.20382e-09	0.630067	0.000106238	1.30981	3.21545e-17	1.32055	1.52454e-17	0.757867	1.88832e-06	0.546555	0.000838056	0.783322	8.63564e-07	1.14962	1.48179e-13	1.29428	6.17308e-17
ENSG00000198807	PAX9	44.4703	-1.67426	0.000319697	-3.34006	3.71848e-12	-8.30779	5.70338e-13	-6.15736	8.33934e-22	-5.24733	1.03614e-19	-3.57262	1.65851e-13	-5.84543	9.76227e-22	-9.40992	1.28627e-09	-4.95921	1.57918e-17	-1.24363	0.00970361	-10.617	1.16506e-11	-10.6844	9.20453e-12	-4.9842	4.51363e-19	-5.3729	6.65406e-20	-1.57119	0.000833732
ENSG00000259070	LINC00639	404.599	10.8317	4.0938e-20	4.00297	0.00173628	5.24933	2.48042e-05	8.90636	7.33002e-14	9.54767	8.30953e-16	9.92408	5.02666e-17	5.542	6.20761e-06	5.51229	8.03559e-06	4.9936	6.28251e-05	8.07859	1.42056e-11	6.68256	2.97236e-08	8.3172	3.07557e-12	10.1965	6.73863e-18	8.03602	1.73436e-11	7.50191	3.9899e-10
ENSG00000100941	PNN	5039.26	-1.57404	8.73081e-12	-1.09116	3.44874e-06	-0.952608	7.07532e-05	-1.46624	2.57245e-10	-1.5464	2.25944e-11	-2.03882	5.27148e-19	-0.806166	0.0008058	-1.44735	4.97264e-10	-1.58903	6.43687e-12	-1.56087	1.51918e-11	-1.56835	1.04689e-11	-1.83204	1.53901e-15	-0.765856	0.00151829	-1.0842	4.12784e-06	-0.729949	0.00265645
ENSG00000213741	RPS29	4851	-2.45087	5.3747e-13	-2.18118	1.68858e-10	-2.01297	5.33812e-09	-2.21066	1.00776e-10	-2.42475	1.04583e-12	-2.43594	7.9027e-13	-1.71251	7.35352e-07	-2.57983	3.53726e-14	-2.18468	1.72574e-10	-1.59563	4.53582e-06	-3.33239	4.17625e-23	-3.41979	3.16791e-24	-2.03492	2.8834e-09	-2.42858	9.34569e-13	-1.77459	2.80791e-07
ENSG00000165516	KLHDC2	1277.65	-0.829317	0.00017348	-1.19593	3.69157e-08	-1.49518	4.68326e-12	-0.85524	0.000111583	-1.28303	3.15789e-09	-1.2517	7.40255e-09	-0.918308	3.03315e-05	-1.62883	3.83514e-14	-2.12253	6.61474e-23	-1.37229	2.32732e-10	-1.72258	9.66803e-16	-1.84888	6.57427e-18	-0.815412	0.000240977	-1.8201	2.14623e-17	-0.88885	5.70616e-05
ENSG00000100485	SOS2	2403.79	1.92818	6.85428e-20	2.46105	7.83811e-32	1.83288	6.56718e-18	1.93074	7.09805e-20	1.93679	5.4286e-20	1.65224	8.00557e-15	2.27751	2.16341e-27	1.27722	3.51298e-09	0.980021	8.52372e-06	1.38223	1.29595e-10	2.02592	7.41525e-22	1.45401	1.0972e-11	2.56671	1.65552e-34	2.18531	2.95529e-25	2.38827	5.51719e-30
ENSG00000100490	CDKL1	75.9197	-3.58957	4.03156e-20	-1.64123	5.02731e-06	-1.93121	8.59079e-08	-2.90034	3.93985e-15	-2.33129	1.7114e-10	-2.11757	4.2237e-09	-2.49824	5.11356e-12	-1.48894	3.3843e-05	-1.2379	0.000716943	-1.60914	8.56494e-06	-1.58787	9.19647e-06	-2.27833	3.35899e-10	-2.11859	5.04859e-09	-2.483	1.37521e-11	-2.71944	2.002e-13
ENSG00000198513	ATL1	685.092	2.34054	1.65073e-14	1.88421	1.20312e-09	2.51206	1.9325e-16	1.91754	5.44662e-10	2.35863	1.20936e-14	1.82669	3.74777e-09	2.7568	8.37725e-20	2.77956	5.11743e-20	2.34127	2.2919e-14	2.48272	4.11936e-16	2.99015	3.6876e-23	2.45404	8.16259e-16	3.60486	2.72738e-33	3.19694	2.42554e-26	3.10501	7.27109e-25
ENSG00000258711	AL358334.2	118.81	5.56089	5.4069e-14	4.24694	1.87829e-08	4.08882	8.05976e-08	5.73251	9.18685e-15	5.21204	2.40846e-12	6.35034	5.6723e-18	3.42691	8.48411e-06	3.0521	0.000103258	3.43252	1.00338e-05	2.4461	0.00270905	4.40396	4.54358e-09	5.13999	4.83195e-12	4.84731	8.78426e-11	4.85658	7.94829e-11	3.6443	2.01126e-06
ENSG00000186469	GNG2	4755.45	3.36009	6.60542e-47	4.7285	1.18244e-92	5.38961	3.04658e-120	4.65515	1.0577e-89	2.78401	3.40442e-32	4.02583	3.53417e-67	4.95134	9.35714e-102	5.30516	1.31151e-116	6.152	6.15928e-157	5.22285	5.12449e-113	4.81865	2.577e-96	4.78722	5.73173e-95	4.78243	9.07067e-95	5.85633	3.26739e-142	5.01847	2.27185e-104
ENSG00000073712	FERMT2	3960.31	1.28073	1.35904e-08	1.69346	3.11963e-14	0.846518	0.00031444	1.30516	7.8042e-09	1.1412	5.33969e-07	0.92213	6.39231e-05	2.38512	2.74756e-27	1.56661	3.07218e-12	0.724728	0.00217188	1.04936	4.74458e-06	1.25437	2.78948e-08	1.40617	4.07688e-10	1.50735	1.82325e-11	1.9155	6.2284e-18	1.88383	2.43767e-17
ENSG00000131981	LGALS3	5734	7.91839	2.21538e-86	4.61139	9.8552e-30	6.88819	2.52249e-65	6.87896	2.75567e-65	8.32965	1.92058e-95	8.05665	2.09316e-89	3.86486	4.12926e-21	4.99084	1.30601e-34	6.86134	5.14815e-65	8.70634	2.92331e-104	2.15569	3.66961e-07	4.95316	3.66364e-34	3.30579	1.27895e-15	2.94004	1.56603e-12	6.82	3.24643e-64
ENSG00000100575	TIMM9	407.642	-1.93685	1.20011e-12	-1.55797	1.49368e-08	-1.87043	9.72155e-12	-1.93947	1.20723e-12	-1.9064	3.48626e-12	-2.3219	2.22398e-17	-1.41114	2.84262e-07	-2.03355	1.06511e-13	-0.762449	0.00823723	-1.03658	0.000229109	-2.4249	9.58071e-19	-2.17936	1.66027e-15	-1.82268	2.9659e-11	-1.42598	2.29706e-07	-1.23598	8.34444e-06
ENSG00000126778	SIX1	608.694	-3.6835	4.3755e-39	-2.30753	1.48038e-16	-3.14197	3.7648e-29	-2.96932	1.81628e-26	-3.84229	1.79322e-41	-1.14242	6.48249e-05	-2.96917	1.61106e-26	-1.03168	0.000383796	-1.35557	1.90158e-06	-2.5719	3.91478e-20	-1.993	9.44134e-13	-2.6399	3.04754e-21	-1.14439	6.42191e-05	-1.46819	2.01094e-07	-1.59112	1.58196e-08
ENSG00000027075	PRKCH	47.3456	-6.19139	1.07844e-22	-5.18953	1.25792e-18	-7.23292	1.7829e-22	-6.83918	7.14883e-24	-3.73459	1.81743e-11	-4.07886	2.80305e-13	-7.20566	1.57143e-23	-4.72818	1.01229e-16	-5.6424	4.67599e-19	-7.00759	4.09157e-21	-5.66414	2.32025e-20	-9.19347	7.68545e-15	-6.6463	6.06318e-22	-7.13765	7.70005e-22	-5.41127	1.1745e-19
ENSG00000100644	HIF1A	8075.22	0.842006	0.000165553	2.7907	1.89516e-39	1.01202	5.82067e-06	2.28444	1.2284e-26	1.5355	1.37297e-12	1.23814	1.47887e-08	1.86031	4.93498e-18	1.49877	5.64311e-12	1.25008	1.15488e-08	1.32164	1.44303e-09	0.796156	0.000391766	0.945294	2.13809e-05	1.95102	1.04851e-19	1.28582	3.90521e-09	1.41303	8.20717e-11
ENSG00000126785	RHOJ	1556.66	11.9397	9.02542e-16	11.5013	1.05574e-14	11.4594	1.7665e-14	11.7764	2.634e-15	12.0661	4.83487e-16	10.4969	2.11494e-12	12.3498	8.93821e-17	11.7467	3.47372e-15	10.9503	2.22556e-13	8.67897	9.26091e-09	12.149	2.66388e-16	10.8217	4.10429e-13	12.3546	8.88347e-17	11.2531	4.15428e-14	12.4395	5.54628e-17
ENSG00000214770	AL161756.1	18.7578	-4.51695	2.0152e-10	-5.87037	2.72438e-11	-3.14643	8.06142e-07	-2.67958	1.34995e-05	-2.8678	5.3402e-06	-3.83271	1.04187e-08	-2.61097	2.17846e-05	-3.15751	5.89853e-07	-3.72669	8.18389e-08	-2.48511	7.28571e-05	-4.67675	4.41794e-10	-5.10885	1.42526e-10	-2.21926	0.000329299	-3.09774	1.16935e-06	-3.88738	7.60785e-09
ENSG00000258289	CHURC1	1788.28	2.70283	5.49882e-25	-10.1559	4.74387e-15	1.35193	7.09147e-07	1.3427	7.19057e-07	1.9284	3.89275e-13	1.61672	1.52561e-09	1.90787	6.54619e-13	1.88579	1.50727e-12	1.83463	6.05303e-12	2.9622	9.44621e-30	2.15136	3.62723e-16	2.05855	7.45151e-15	1.38602	2.94066e-07	2.0475	1.04157e-14	2.31271	1.76725e-18
ENSG00000054690	PLEKHH1	491.966	-3.71535	4.78059e-26	-2.64911	5.46729e-14	-1.51953	2.78545e-05	-5.43553	1.50244e-49	-4.6528	4.79255e-38	-7.23646	7.25176e-62	-1.87474	1.29096e-07	-1.55374	1.6889e-05	-5.04294	5.89575e-42	-4.95409	1.12729e-41	-1.48575	3.46803e-05	-2.22005	3.25243e-10	-1.92612	5.86371e-08	-1.3187	0.000284598	-3.01118	1.12944e-17
ENSG00000100564	PIGH	472.519	-1.71435	4.27919e-14	-1.63502	8.35917e-13	-1.73839	2.72418e-14	-1.55252	9.03824e-12	-1.74025	2.45539e-14	-2.09085	4.60577e-20	-1.23425	6.87384e-08	-2.04375	2.88995e-19	-2.02353	1.56416e-18	-1.65612	4.61795e-13	-1.81869	1.4092e-15	-2.34054	1.50318e-24	-1.3533	3.41383e-09	-1.17544	3.21818e-07	-1.19595	1.96208e-07
ENSG00000185650	ZFP36L1	9201.22	3.12425	4.3367e-63	1.80528	1.45693e-21	2.82142	2.25447e-51	2.66556	4.97354e-46	3.20192	3.88557e-66	3.13246	2.19385e-63	3.35307	1.29287e-72	2.45714	3.50436e-39	2.76502	1.86084e-49	3.08181	2.86591e-61	3.32855	1.41623e-71	2.35037	5.82399e-36	3.1592	2.08806e-64	4.15673	2.77936e-111	3.98888	1.80486e-102
ENSG00000100647	SUSD6	1799.55	2.02375	7.85568e-23	1.46068	2.73043e-12	1.21664	9.62969e-09	1.30189	5.80161e-10	2.4334	1.4886e-32	1.40357	1.95022e-11	1.05431	6.99356e-07	0.769121	0.000458994	0.746144	0.000679542	2.1957	1.30083e-26	1.21093	8.83858e-09	0.776957	0.000357506	1.61944	6.81099e-15	1.75065	2.8505e-17	1.54123	1.4127e-13
ENSG00000197555	SIPA1L1	5789.66	2.64655	5.9461e-16	1.41588	2.79167e-05	1.53344	6.17521e-06	2.38861	3.94166e-13	1.4101	3.1043e-05	1.71722	2.68075e-07	3.03499	1.23252e-20	1.18027	0.000645651	1.04663	0.00259425	1.03675	0.00291436	2.09604	2.1248e-10	1.94442	4.60168e-09	2.36486	6.49023e-13	2.10579	1.87921e-10	2.43302	1.33774e-13
ENSG00000198208	RPS6KL1	223.222	-6.40789	2.42665e-47	-9.53786	1.46316e-39	-3.34021	9.4959e-17	-3.0402	3.0771e-14	-7.55721	5.0692e-48	-7.9957	1.46144e-47	-3.42759	1.01425e-17	-1.88876	3.75599e-06	-5.16205	4.00001e-34	-5.5748	1.09421e-38	-4.05619	9.39927e-24	-3.25054	5.006e-16	-5.41479	1.29751e-37	-2.30487	1.06438e-08	-9.82682	6.70242e-32
ENSG00000170345	FOS	1169.54	4.28438	1.69593e-21	2.86659	4.84469e-10	6.10372	1.21773e-42	4.03945	3.94345e-19	3.42114	6.06421e-14	1.86333	9.20951e-05	4.61386	8.90125e-25	5.08535	7.88046e-30	5.81175	7.95789e-39	3.78043	7.87745e-17	5.89477	5.34666e-40	5.55103	1.70611e-35	5.60888	3.29948e-36	6.14849	1.81914e-43	4.13476	5.20879e-20
ENSG00000100580	TMED8	1470.24	-1.02004	3.55977e-05	-2.18052	1.2372e-19	-1.19078	1.4374e-06	-1.58411	6.1103e-11	-1.67023	4.98094e-12	-0.812718	0.00122046	-1.32932	4.85084e-08	-1.65804	7.93869e-12	-1.59739	4.85494e-11	-1.58672	6.13564e-11	-1.2248	5.29505e-07	-1.36186	2.26112e-08	-1.31086	7.88405e-08	-1.43621	3.45402e-09	-2.12667	9.25709e-19
ENSG00000100593	ISM2	19.7538	-7.01419	9.20635e-14	-9.0563	1.21044e-10	-3.87973	7.67759e-10	-5.4801	1.30976e-14	-5.25873	2.34469e-13	-5.6834	4.65791e-14	-3.72603	1.65004e-09	-4.92598	2.76584e-13	-5.28857	2.65898e-12	-6.08555	3.0887e-13	-4.77921	1.77596e-12	-7.86794	8.85474e-11	-4.7531	2.5027e-12	-5.78525	7.70241e-14	-6.05528	3.42422e-14
ENSG00000071537	SEL1L	5162.11	1.98356	1.09213e-31	0.901882	2.63558e-07	1.19637	5.15466e-12	1.76202	4.05996e-25	2.31036	1.24038e-42	1.98479	1.03921e-31	1.51679	6.79059e-19	1.06107	1.13786e-09	1.98528	1.16612e-31	1.39229	5.17591e-16	1.84355	1.71487e-27	1.22722	1.09289e-12	1.78862	7.40082e-26	1.56939	3.70132e-20	1.18402	7.21044e-12
ENSG00000054983	GALC	531.898	10.0363	6.60271e-19	4.22382	0.00048414	9.67236	1.72522e-17	9.93855	1.70984e-18	10.6381	4.41479e-21	9.26099	3.16341e-16	7.7014	1.63533e-11	7.51127	6.46706e-11	8.8258	8.60158e-15	5.15025	1.39794e-05	10.2833	8.1755e-20	8.74755	1.43401e-14	8.21695	5.82599e-13	8.91684	4.12208e-15	6.88013	2.34908e-09
ENSG00000140090	SLC24A4	34.1251	-10.1544	1.18059e-10	-9.29548	5.17044e-15	-8.48786	4.19761e-16	-8.27863	3.98865e-18	-9.93502	1.48769e-10	-9.00366	8.92836e-14	-7.59956	1.06756e-19	-5.90329	1.31184e-18	-5.82374	1.19205e-16	-8.82633	3.29004e-13	-11.376	1.49452e-12	-5.19116	6.61821e-16	-6.90909	8.23517e-19	-11.3805	1.58401e-12	-11.4638	1.11896e-12
ENSG00000235706	DICER1-AS1	146.95	-1.40224	0.00109133	-3.22532	6.86875e-14	-2.25402	1.21733e-07	-2.69744	1.77036e-10	-1.90477	7.7416e-06	-2.63971	4.7565e-10	-2.09707	6.99831e-07	-1.34692	0.0020237	-3.41228	8.48259e-15	-2.13841	5.22971e-07	-1.83604	1.54295e-05	-1.72631	5.22309e-05	-2.1321	5.1551e-07	-1.42414	0.00098892	-2.88829	1.15734e-11
ENSG00000260806	AL163051.1	38.9827	-2.53884	6.5445e-11	-2.65703	2.16761e-11	-2.67797	2.01951e-11	-1.39754	0.000154258	-2.33457	2.40357e-09	-2.81758	3.78603e-12	-1.21207	0.00107195	-1.22229	0.00107588	-1.97952	4.915e-07	-1.79781	2.61103e-06	-2.7791	8.51451e-12	-2.30016	2.90761e-09	-3.13065	2.08586e-13	-2.07028	6.85536e-08	-3.34708	9.58078e-15
ENSG00000246223	LINC01550	72.3924	10.661	4.51305e-12	8.73542	2.1345e-08	6.98321	1.3796e-05	9.10181	5.16997e-09	8.51016	5.29001e-08	9.82415	2.23593e-10	9.28967	2.26133e-09	9.18434	4.09971e-09	6.10084	0.00018879	7.07454	9.28553e-06	6.6329	3.35395e-05	8.52767	4.93541e-08	7.88543	5.44439e-07	5.64042	0.0006218	6.57493	4.23759e-05
ENSG00000080823	MOK	464.447	-2.87597	3.21515e-21	-4.47316	1.34225e-45	-2.23581	2.91874e-13	-3.06224	9.40814e-24	-2.69675	1.0267e-18	-2.28715	6.51427e-14	-2.31206	3.14874e-14	-2.29681	5.76782e-14	-2.10293	7.57179e-12	-3.90914	2.95579e-36	-2.13449	2.69677e-12	-1.9774	1.05954e-10	-3.07545	8.84394e-24	-2.24953	1.75415e-13	-2.25673	1.46791e-13
ENSG00000184916	JAG2	976.334	-5.39709	4.02201e-38	-4.90077	1.07646e-31	-4.99139	9.46773e-33	-4.40856	5.77425e-26	-6.2176	4.1907e-49	-2.33607	4.17897e-08	-6.69245	1.94791e-56	-6.22273	1.81167e-49	-6.32289	4.51268e-50	-7.17374	4.27774e-62	-6.67542	1.10172e-55	-6.41225	5.30277e-52	-4.34295	3.22074e-25	-5.42672	2.0964e-38	-5.91019	5.80118e-45
ENSG00000182979	MTA1	4180.19	-1.66385	2.2049e-15	-2.3327	4.2329e-29	-1.06557	7.95586e-07	-2.21771	2.20743e-26	-2.2733	1.14841e-27	-2.36289	7.58113e-30	-1.16056	5.19963e-08	-1.10365	2.81769e-07	-1.9314	3.02062e-20	-2.13897	1.37874e-24	-2.00316	8.56269e-22	-2.40906	5.98009e-31	-0.889968	3.99088e-05	-1.45773	5.0174e-12	-2.07812	2.65198e-23
ENSG00000182809	CRIP2	6783.63	8.3787	2.48952e-178	8.00997	6.38662e-163	8.2197	2.40984e-171	8.39239	4.57181e-179	8.12437	1.29676e-167	8.2416	1.16082e-172	7.83679	5.32237e-156	8.46489	4.50819e-182	8.21362	1.73872e-171	7.75573	9.89328e-153	6.97435	1.45753e-123	7.1536	8.39281e-130	8.37887	2.65842e-178	8.2671	1.22906e-173	6.89005	2.07141e-120
ENSG00000274253	AC138649.1	11.673	-4.16743	1.39906e-06	-5.73299	1.52192e-08	-5.06065	8.73768e-08	-3.82287	6.60857e-06	-6.38278	5.28731e-08	-3.14165	0.000176735	-5.03779	4.96951e-08	-4.96889	7.634e-08	-9.05527	1.16248e-07	-5.24637	1.28694e-07	-4.76998	2.33449e-07	-7.99309	2.04905e-06	-5.33858	7.16846e-08	-5.95822	3.99242e-08	-5.99503	2.5478e-08
ENSG00000206190	ATP10A	678.65	9.06281	1.06425e-08	10.4306	3.45946e-11	12.8435	2.49386e-16	6.99331	1.67636e-05	10.2276	8.86715e-11	11.085	1.68339e-12	11.7189	7.37757e-14	13.024	8.79746e-17	14.3296	3.29209e-20	10.8299	5.99465e-12	11.0247	2.08906e-12	8.85693	2.5741e-08	11.3139	5.67133e-13	10.5554	2.01033e-11	12.3249	3.38942e-15
ENSG00000270055	AC127502.2	58.5829	-3.31449	2.57481e-09	-3.46745	9.21069e-10	-1.93517	0.000566983	-2.17075	8.34555e-05	-1.60842	0.00422562	-1.87331	0.000743703	-2.13391	0.000110434	-5.03197	5.83108e-16	-6.15012	1.71125e-14	-2.91829	1.8948e-07	-2.34196	2.21546e-05	-2.564	3.57432e-06	-3.48822	7.71058e-10	-5.76463	2.3638e-16	-1.80559	0.00121761
ENSG00000166068	SPRED1	5275.75	1.41418	0.000310396	4.04863	1.94213e-27	3.38438	2.61596e-19	2.32121	1.18721e-09	2.84202	5.52262e-14	2.50422	4.26428e-11	3.03927	7.19811e-16	2.48435	7.36292e-11	2.27408	2.68358e-09	2.042	1.07993e-07	3.84507	7.5116e-25	2.71511	7.32209e-13	2.2283	5.40599e-09	1.58826	4.72793e-05	3.53804	4.06003e-21
ENSG00000137801	THBS1	11378.7	9.17516	1.26316e-55	2.34271	0.000167744	6.03283	2.07427e-24	6.5672	7.74935e-29	9.96785	1.86871e-65	10.2303	5.73559e-69	2.33835	0.000172028	6.30526	1.28058e-26	10.0528	1.2031e-66	8.14396	5.67513e-44	6.51311	1.71953e-28	4.30382	6.01772e-13	5.74575	2.52879e-22	5.7724	1.4849e-22	7.13034	6.91362e-34
ENSG00000104140	RHOV	55.2351	-2.58774	0.00147706	-6.21057	1.5035e-12	-4.42564	6.09549e-08	-3.96597	8.81813e-07	-2.82918	0.000517451	-4.66239	1.10144e-08	-6.18179	7.75829e-13	-4.68298	9.78341e-09	-7.94567	9.0385e-12	-2.59622	0.00159305	-4.84046	3.6711e-09	-5.23467	2.96452e-10	-5.80435	1.38956e-11	-5.21269	3.82334e-10	-3.69523	4.87589e-06
ENSG00000166887	VPS39	4081.25	0.962282	3.55448e-07	1.4088	3.50087e-14	1.24273	3.71305e-11	1.41361	3.04835e-14	1.45079	5.87347e-15	1.6362	8.31958e-19	1.35239	3.70188e-13	1.38508	1.14763e-13	1.50292	5.94076e-16	0.617665	0.00170217	1.7692	7.54998e-22	1.04433	3.11443e-08	1.4403	9.16316e-15	1.36748	2.0457e-13	1.45672	4.49229e-15
ENSG00000159459	UBR1	2001.01	0.562705	0.0062319	1.02221	2.16686e-07	0.706036	0.00056644	1.27384	6.12569e-11	1.38898	8.09109e-13	1.34526	4.16679e-12	1.15798	3.12366e-09	1.03124	1.86112e-07	1.30102	2.57521e-11	1.46381	4.15596e-14	1.70858	5.69468e-19	0.58336	0.00463661	1.01606	2.58236e-07	1.10283	1.91486e-08	1.27807	5.25357e-11
ENSG00000067369	TP53BP1	4198.08	1.10545	7.85282e-07	2.15529	4.01532e-23	1.40553	2.7403e-10	1.72151	4.69544e-15	1.72929	3.42089e-15	2.22665	1.30741e-24	2.09107	8.12584e-22	1.30029	5.74187e-09	1.57756	8.84609e-13	1.5061	9.62163e-12	2.34425	3.32132e-27	1.38055	4.70084e-10	1.86309	1.73542e-17	1.84718	3.15611e-17	2.16683	2.59894e-23
ENSG00000166963	MAP1A	10151.7	5.63231	8.18675e-105	5.55797	3.8489e-102	4.41248	2.36259e-64	5.98117	3.65974e-118	5.95779	3.32595e-117	5.93015	2.89616e-116	5.65218	1.07416e-105	5.70695	1.16783e-107	4.76297	4.75422e-75	4.65881	9.47616e-72	6.49984	1.28157e-139	5.6253	1.50119e-104	4.23134	2.63927e-59	5.83769	1.14288e-112	5.63843	4.63306e-105
ENSG00000237289	CKMT1B	44.165	-11.2861	1.12855e-11	-5.57117	2.9531e-12	-4.1481	3.95901e-08	-2.39094	0.00153102	-6.2928	1.51553e-13	-5.79387	7.79358e-13	-4.44508	3.35296e-09	-2.52033	0.000885066	-10.7558	1.2027e-10	-5.36915	1.63163e-11	-6.83987	4.86175e-14	-6.5367	4.92134e-14	-3.61598	1.34013e-06	-3.55462	1.98692e-06	-7.11496	2.48579e-14
ENSG00000166762	CATSPER2	68.3666	-3.12258	9.56294e-10	-2.53984	6.07542e-07	-1.76874	0.00056423	-1.77512	0.000451427	-2.46557	1.21661e-06	-1.5546	0.00230022	-1.61374	0.00150819	-1.6057	0.00175028	-4.34147	1.03358e-13	-3.54905	2.80399e-11	-1.72496	0.000668566	-2.36039	3.09396e-06	-1.40711	0.00632716	-2.17754	1.73742e-05	-2.5768	3.82253e-07
ENSG00000223572	CKMT1A	31.2643	-10.9259	2.4772e-12	-6.62679	1.75528e-22	-5.50956	5.39004e-22	-2.57961	9.35563e-09	-8.31275	4.84354e-13	-7.75716	6.70827e-16	-4.31592	7.50382e-19	-2.58278	1.04539e-08	-6.37213	8.2248e-18	-8.15486	9.87608e-13	-7.68544	1.13483e-15	-9.34418	1.22462e-09	-4.00169	1.86239e-16	-3.91903	4.13475e-16	-9.36615	9.79328e-10
ENSG00000128886	ELL3	6.0611	-5.01268	4.2874e-05	-2.90779	0.00317385	-3.97985	0.000233312	-4.72957	4.36262e-05	-2.83637	0.00408978	-3.66399	0.000428777	-3.84814	0.000213666	-5.60378	5.28698e-05	-3.48671	0.00119822	-3.29802	0.00140946	-2.59603	0.00762325	-3.46586	0.000708632	-3.79368	0.000384118	-4.05093	0.000229193	-3.64477	0.000455325
ENSG00000171877	FRMD5	3357.19	2.87288	3.01136e-31	2.36221	2.56553e-21	3.01375	3.73278e-34	2.57087	4.2054e-25	4.00954	3.64137e-60	1.4141	3.16282e-08	2.14956	7.76535e-18	3.08816	6.76872e-36	3.25887	6.97828e-40	3.48519	1.3813e-45	5.90419	2.99554e-130	4.16555	5.8854e-65	2.90876	6.29538e-32	4.53296	5.77185e-77	3.29949	6.04168e-41
ENSG00000166734	GOLM2	4679.19	1.27773	2.08689e-11	2.09088	6.49852e-29	1.85869	6.8427e-23	1.95537	2.43512e-25	2.5758	1.96439e-43	2.12412	8.12151e-30	2.25463	1.62044e-33	1.99486	2.68302e-26	2.45112	2.32285e-39	2.22298	1.61913e-32	3.0566	5.36315e-61	2.07567	1.7236e-28	1.47032	9.88714e-15	2.27056	6.00585e-34	2.28916	1.90005e-34
ENSG00000185880	TRIM69	285.308	2.50174	1.07229e-13	2.26739	2.77244e-11	1.849	1.03637e-07	2.9305	1.70984e-18	2.59889	1.25979e-14	2.3172	8.36797e-12	2.35112	3.55569e-12	2.3812	2.22546e-12	3.00638	2.80867e-19	2.78123	1.26725e-16	2.96352	6.70328e-19	2.23386	5.18718e-11	1.5972	5.33008e-06	2.72012	5.41107e-16	2.83132	2.87902e-17
ENSG00000171766	GATM	2699.34	7.59356	2.93247e-33	6.84803	3.26082e-27	8.11108	1.07902e-37	9.16489	4.96625e-48	5.61008	1.79549e-18	7.94734	2.26944e-36	6.32189	2.72456e-23	7.41595	1.15951e-31	4.46257	6.57648e-12	8.23141	6.62312e-39	7.18473	6.9556e-30	11.4611	8.99259e-75	6.20795	1.88238e-22	8.99801	1.91127e-46	6.54165	7.60223e-25
ENSG00000137872	SEMA6D	7743.24	1.27814	0.000685714	4.07783	1.70304e-30	1.75415	2.39179e-06	4.56841	6.02164e-38	1.54257	3.47838e-05	3.15946	1.15547e-18	4.77696	1.64426e-41	3.80302	1.66149e-26	2.29254	3.05575e-10	1.44177	0.000122934	6.67695	2.25001e-80	4.13111	3.23644e-31	4.63393	4.70741e-39	5.47305	2.65237e-54	6.00034	5.74409e-65
ENSG00000166147	FBN1	5985.8	4.12947	3.18263e-25	2.85086	1.62437e-12	4.59225	7.9518e-31	3.88419	2.41797e-22	5.03858	4.59909e-37	6.62767	1.43294e-63	1.72019	3.56202e-05	4.15658	2.03306e-25	6.46352	1.53633e-60	5.19117	2.79492e-39	4.41485	1.03476e-28	1.38923	0.0010299	1.34936	0.00149146	2.8528	1.59176e-12	4.38916	2.5653e-28
ENSG00000185634	SHC4	1480.35	1.93372	9.80898e-06	4.31219	2.71264e-25	6.27555	8.23344e-53	5.09586	4.57368e-35	5.28721	9.97753e-38	5.25025	2.91297e-37	4.92603	6.89781e-33	5.55896	1.31896e-41	4.58115	2.07942e-28	8.4688	5.54303e-96	5.73651	2.1321e-44	4.30991	2.865e-25	4.06416	1.65714e-22	4.24958	1.38143e-24	3.45391	1.93563e-16
ENSG00000138593	SECISBP2L	3925.65	1.67086	2.14619e-15	2.26907	1.37895e-27	2.51861	1.09674e-33	2.67219	6.22179e-38	2.67268	5.9885e-38	2.60692	3.43296e-36	2.80354	8.91624e-42	2.86757	1.53964e-43	2.4416	9.49646e-32	2.22152	2.08111e-26	3.51631	2.37193e-65	2.12312	3.08115e-24	2.65314	2.12523e-37	2.92316	2.35448e-45	2.69626	1.27523e-38
ENSG00000140284	SLC27A2	39.3326	-11.5625	5.82475e-12	-11.479	8.65524e-12	-11.4802	1.11559e-11	-9.24789	2.21387e-12	-9.9316	1.17666e-09	-9.97778	3.49486e-09	-10.1639	1.18384e-09	-4.81622	1.523e-09	-11.0321	6.24879e-11	-2.9722	0.000180712	-7.90835	8.14451e-14	-11.4181	1.15732e-11	-9.8854	4.20034e-09	-9.92097	2.55384e-09	-3.26703	3.37622e-05
ENSG00000138600	SPPL2A	2585.38	1.03982	7.50719e-05	1.72871	1.31305e-11	1.54021	2.51419e-09	1.70775	2.5038e-11	1.74842	7.68698e-12	1.88645	1.22259e-13	1.66279	8.0642e-11	1.56369	1.31132e-09	1.70169	3.10536e-11	1.84074	5.39499e-13	2.08179	2.02471e-16	0.789731	0.00340842	1.11099	2.26089e-05	1.20763	3.66105e-06	1.7484	7.75834e-12
ENSG00000197535	MYO5A	6118.89	1.14411	0.00038483	2.21654	9.58188e-13	2.90309	5.11415e-21	1.84917	3.77087e-09	2.30394	1.1524e-13	2.97622	3.46228e-22	3.52283	1.05044e-30	2.76603	3.45013e-19	3.86157	1.07974e-36	2.52764	3.12446e-16	3.6073	3.60456e-32	2.0876	2.07256e-11	2.10619	1.36727e-11	3.02111	7.86417e-23	2.26442	3.10438e-13
ENSG00000140262	TCF12	14329.4	1.46189	3.4007e-09	2.82991	1.02452e-31	3.25288	1.89652e-41	4.75072	8.8585e-88	3.88998	4.31715e-59	2.90841	1.96953e-33	4.91532	3.87713e-94	4.27185	3.8992e-71	3.12074	2.53033e-38	2.26669	1.30227e-20	4.63985	5.88997e-84	3.41463	9.33698e-46	4.83634	4.3025e-91	4.51327	1.68366e-79	3.06825	4.55207e-37
ENSG00000128918	ALDH1A2	159.377	-11.3552	1.29879e-24	-6.54827	3.20213e-59	-6.9368	6.57916e-62	-8.73249	1.54238e-59	-7.872	7.58568e-60	-6.58191	2.46131e-59	-6.94207	1.11055e-63	-8.04581	1.59195e-63	-7.71545	2.29783e-54	-6.7317	5.70218e-58	-6.86915	3.90169e-60	-8.74642	3.28525e-54	-6.2573	7.33282e-56	-6.91289	2.06548e-60	-5.88899	4.25485e-53
ENSG00000137845	ADAM10	6719.84	1.17473	4.31972e-12	1.95867	6.99416e-32	2.36666	4.80972e-46	2.25504	5.63613e-42	2.24052	1.94088e-41	3.11259	1.76872e-79	2.13089	1.27484e-37	2.16225	1.30009e-38	2.65355	7.16555e-58	2.13462	1.15208e-37	2.94146	4.19871e-71	1.11895	5.04239e-11	1.93817	3.53372e-31	1.80128	4.46342e-27	2.10905	8.39115e-37
ENSG00000171956	FOXB1	22.9444	-5.22869	1.80231e-11	-7.78215	1.05057e-11	-4.59259	1.06692e-09	-7.54511	5.16736e-12	-4.70137	6.78164e-10	-6.92501	5.90733e-12	-6.13334	7.86097e-13	-3.47476	1.31741e-06	-9.9774	1.75052e-09	-6.75339	2.40744e-11	-8.85137	7.92026e-08	-2.27965	0.0014823	-8.8351	9.42136e-08	-3.78437	1.89483e-07	-4.96366	1.22483e-10
ENSG00000129003	VPS13C	3648.24	2.10153	4.89202e-12	3.31312	1.94289e-28	1.7375	1.97327e-08	2.16931	1.06479e-12	1.77271	7.92549e-09	2.13726	2.19215e-12	2.76832	4.08696e-20	2.54473	4.73324e-17	1.54676	6.1901e-07	1.73805	1.69325e-08	3.12844	1.8316e-25	2.17364	9.04697e-13	2.14578	1.81131e-12	2.54773	3.44702e-17	2.21473	3.29072e-13
ENSG00000171914	TLN2	2039.54	3.07868	4.1925e-20	4.15812	6.26952e-36	2.07838	1.42198e-09	2.63189	6.85392e-15	3.22267	6.91243e-22	2.67428	2.21972e-15	3.27452	1.33831e-22	2.63003	8.07027e-15	3.5859	6.85554e-27	2.79052	1.27845e-16	1.72681	5.31302e-07	3.09211	3.17329e-20	2.31512	9.44142e-12	1.50838	1.53241e-05	3.77788	9.44055e-30
ENSG00000166128	RAB8B	3520.99	1.29783	1.25719e-06	2.02494	1.18987e-14	1.39684	2.11103e-07	1.97852	5.40705e-14	1.55199	5.25181e-09	1.36804	3.14095e-07	2.96069	2.97544e-30	2.17984	1.00431e-16	2.9503	5.28927e-30	2.55139	1.20942e-22	2.33096	4.04853e-19	1.48702	2.38101e-08	1.66717	3.06788e-10	2.30223	1.18085e-18	1.37031	3.14046e-07
ENSG00000241839	PLEKHO2	740.076	1.79726	4.77196e-14	1.90036	1.61193e-15	2.52726	7.40262e-27	2.07537	2.07305e-18	2.12115	3.73523e-19	2.09776	8.37065e-19	1.00158	5.57332e-05	1.75792	2.23307e-13	3.4407	1.88548e-49	0.711285	0.00621573	1.22978	4.89176e-07	1.17962	1.58972e-06	1.81797	2.84045e-14	1.31666	6.72805e-08	0.791904	0.00191805
ENSG00000188501	LCTL	432.492	5.87918	2.13593e-43	2.64993	2.94239e-09	4.72531	4.52315e-28	4.00011	2.44403e-20	4.68159	1.20838e-27	3.06501	3.34629e-12	2.76155	4.56378e-10	4.60425	1.03136e-26	4.74685	2.34355e-28	4.981	3.33349e-31	4.32138	1.09428e-23	3.99455	2.80717e-20	2.38619	1.19982e-07	3.50563	9.37761e-16	5.04493	5.03861e-32
ENSG00000189227	C15orf61	158.105	-2.75991	1.08677e-27	-1.39213	1.93329e-08	-2.2278	4.85019e-19	-2.82333	7.58161e-29	-2.89	5.50462e-29	-2.75196	4.02696e-27	-2.55066	2.22244e-24	-2.2775	5.73292e-20	-1.59288	2.05682e-10	-2.21795	1.36128e-18	-2.19669	1.52985e-18	-3.42962	1.13356e-37	-2.54224	1.4206e-23	-2.33215	1.67273e-20	-2.12283	1.49908e-17
ENSG00000103647	CORO2B	7431.1	7.09017	1.00054e-192	7.82246	2.60014e-235	6.59266	2.27521e-166	7.82178	3.44609e-235	6.81922	5.43182e-178	6.19972	3.12862e-147	7.7343	6.96216e-230	5.8526	4.22037e-131	4.28972	9.15146e-70	6.8099	1.24767e-177	7.62074	4.77458e-223	5.91001	1.38341e-133	7.25414	1.61387e-201	6.50843	1.89283e-162	7.22823	2.18418e-200
ENSG00000137819	PAQR5	78.2635	-4.90791	3.36964e-30	-7.10161	2.35623e-36	-4.7274	2.46689e-28	-5.79633	6.11057e-36	-3.20646	2.02212e-15	-1.81563	6.26605e-06	-6.10123	9.53201e-37	-6.03202	2.78251e-36	-4.77227	7.59235e-27	-3.91218	4.09123e-21	-5.43816	2.35141e-32	-6.30157	3.58498e-35	-6.21436	3.33107e-34	-7.16861	1.27424e-32	-5.17178	2.29799e-31
ENSG00000179361	ARID3B	303.593	-4.93369	2.94464e-59	-2.97228	2.63731e-25	-2.97506	1.93201e-25	-1.50571	1.47994e-07	-3.80438	5.6662e-39	-3.30662	8.12084e-31	-2.26501	1.23636e-15	-4.10137	7.01884e-45	-3.89235	2.08452e-39	-3.88802	4.60198e-40	-2.39224	3.47935e-17	-4.66072	8.65248e-54	-1.84299	9.9741e-11	-3.6106	9.17519e-36	-2.69482	2.61937e-21
ENSG00000140474	ULK3	1705.15	-3.30256	1.75922e-36	-2.12873	7.43491e-16	-1.55949	6.42415e-09	-2.83258	3.82171e-27	-3.3028	2.36534e-36	-3.06228	1.55559e-31	-2.49523	2.18584e-21	-3.09285	4.37531e-32	-2.32977	1.05377e-18	-3.21956	1.39514e-34	-2.56151	1.78188e-22	-3.27048	1.02243e-35	-2.13177	7.03704e-16	-2.66277	3.75154e-24	-3.04763	3.29536e-31
ENSG00000178802	MPI	1407.97	-1.49762	5.66549e-32	-2.68469	2.01205e-94	-1.84113	4.6372e-47	-1.22666	7.1417e-22	-1.88526	4.35541e-49	-1.6205	5.18403e-37	-1.92641	1.02897e-51	-1.52386	5.80699e-33	-1.81076	6.20119e-45	-1.20885	4.09123e-21	-2.47959	4.0839e-82	-2.36418	2.17074e-75	-1.83714	9.77951e-47	-2.2239	3.42045e-67	-2.0758	3.82814e-59
ENSG00000178761	FAM219B	586.959	-1.19939	1.7514e-06	-1.22738	1.11059e-06	-1.3042	2.41936e-07	-1.7934	5.25513e-13	-1.80759	4.17355e-13	-1.75373	1.83908e-12	-1.06655	2.52796e-05	-1.38021	3.90259e-08	-1.57984	3.25907e-10	-2.02118	6.0561e-16	-0.873317	0.000645946	-2.03744	2.65227e-16	-1.06398	2.73365e-05	-0.993832	9.67916e-05	-0.982006	0.000117268
ENSG00000178741	COX5A	3243.69	-1.04775	0.000550464	-1.22225	4.80921e-05	-1.14749	0.000173401	-1.2873	1.80575e-05	-1.55912	1.45407e-07	-1.98471	1.30171e-11	-1.46573	8.32467e-07	-1.66156	2.18892e-08	-1.04965	0.000577834	-0.991629	0.0012364	-2.10144	6.50389e-13	-2.1312	3.2234e-13	-1.98861	1.21846e-11	-1.69831	8.88509e-09	-1.79698	1.06059e-09
ENSG00000167173	C15orf39	1256.35	-2.77029	3.53112e-23	-1.12627	0.000102659	-1.83486	1.04623e-10	-1.83572	8.5379e-11	-2.06565	2.27287e-13	-1.8356	8.17128e-11	-2.55871	5.94176e-20	-2.13363	3.80076e-14	-1.6112	1.55058e-08	-2.47039	1.39209e-18	-3.96654	3.06421e-45	-2.6783	1.11336e-21	-2.3067	2.15938e-16	-3.35525	4.10027e-33	-3.22705	8.87503e-31
ENSG00000140398	NEIL1	327.325	-3.44356	4.29141e-10	-5.07302	7.41475e-20	-2.4628	1.34156e-05	-3.71604	1.6836e-11	-4.2846	8.81926e-15	-5.04183	9.09023e-20	-3.63518	4.3503e-11	-4.10566	1.08593e-13	-5.02558	2.36639e-19	-6.02293	3.45236e-26	-2.60839	2.88732e-06	-3.85692	2.73426e-12	-2.32113	3.72379e-05	-4.01129	3.62092e-13	-3.73406	1.36428e-11
ENSG00000140400	MAN2C1	2063.95	-2.09239	5.90916e-08	-2.58642	1.49012e-11	-1.55277	9.56399e-05	-2.83661	1.19348e-13	-2.20903	1.03355e-08	-1.87053	1.51188e-06	-1.80362	3.76656e-06	-1.95875	5.19583e-07	-2.25904	4.93269e-09	-3.40669	3.75981e-19	-1.58906	5.04501e-05	-2.74133	7.69975e-13	-1.76221	6.40586e-06	-2.01438	2.02958e-07	-2.11124	4.8736e-08
ENSG00000169752	NRG4	14.5237	-4.41787	2.02203e-07	-5.16638	2.42933e-08	-4.20993	7.48742e-07	-4.44104	1.69252e-07	-3.84537	3.87526e-06	-4.87634	7.22321e-08	-2.22429	0.00505067	-3.71484	5.52809e-06	-4.92015	3.339e-07	-5.12917	9.90469e-08	-3.12456	9.73991e-05	-5.31026	3.12232e-08	-2.97318	0.000209351	-4.03697	1.67934e-06	-3.86195	3.12826e-06
ENSG00000169758	TMEM266	50.7388	-4.5674	2.11104e-13	-5.78844	1.13531e-17	-3.99206	1.01184e-10	-4.86992	9.87842e-15	-4.59196	3.19862e-13	-4.44288	1.05107e-12	-4.25169	4.88899e-12	-4.52439	3.92414e-13	-4.71187	3.01453e-13	-5.99193	1.98682e-17	-4.59359	2.72669e-13	-6.38898	9.07953e-19	-3.21146	1.41471e-07	-4.48637	8.1232e-13	-4.00256	7.9691e-11
ENSG00000140374	ETFA	4722.05	-1.10672	4.6177e-12	-1.09572	8.32589e-12	-1.32486	1.15901e-16	-1.07548	2.14076e-11	-1.55271	1.34417e-22	-1.6876	1.563e-26	-1.43427	1.72909e-19	-1.49806	4.62212e-21	-1.00915	3.94244e-10	-0.73553	7.27614e-06	-1.71227	2.72008e-27	-2.09865	2.53565e-40	-1.78867	1.36764e-29	-1.59406	8.76067e-24	-1.43838	1.52105e-19
ENSG00000159556	ISL2	153.254	-4.0053	1.50709e-41	-3.01038	1.72641e-25	-4.13818	5.10216e-43	-3.81191	1.11616e-38	-6.03748	3.0902e-58	-3.07313	1.23018e-26	-4.00597	9.05432e-42	-2.90549	2.76006e-24	-2.43364	2.56844e-17	-3.76754	1.73041e-36	-3.71785	2.90233e-36	-4.83945	4.60238e-52	-3.54798	1.49737e-33	-3.62037	8.91836e-35	-3.10892	3.71333e-27
ENSG00000259514	AC027243.1	21.175	-4.17619	1.07065e-09	-3.52341	1.55374e-07	-4.81831	4.56128e-11	-4.84416	1.64121e-11	-6.5275	1.51778e-11	-3.094	2.67435e-06	-5.29339	2.55116e-12	-3.97799	4.90834e-09	-5.03356	2.08213e-10	-5.81556	1.80563e-11	-3.42619	2.8071e-07	-4.87554	3.82396e-11	-3.92299	1.11602e-08	-5.23031	1.51929e-11	-3.18118	1.52346e-06
ENSG00000188266	HYKK	78.7711	-2.98362	1.47095e-19	-4.4928	1.62393e-33	-3.33059	7.62098e-23	-2.51515	8.96951e-15	-3.38412	4.30552e-23	-2.21652	8.21056e-12	-4.73165	6.22477e-36	-3.56423	1.29448e-25	-2.91534	9.4835e-18	-1.91763	3.93627e-09	-3.37303	4.69373e-23	-3.92849	1.52993e-28	-3.52986	1.9122e-24	-5.069	5.66615e-35	-3.96175	6.43544e-29
ENSG00000169684	CHRNA5	247.045	-3.32895	3.5118e-10	-2.02854	0.00018291	-1.78029	0.00130582	-2.22958	3.53262e-05	-3.44191	1.06601e-10	-2.51401	2.66435e-06	-2.04391	0.000161643	-2.9266	4.49777e-08	-1.74625	0.00149967	-2.09519	0.000114083	-3.48305	5.79326e-11	-3.68275	4.7353e-12	-3.33181	4.03648e-10	-3.50458	4.79503e-11	-1.97793	0.000275581
ENSG00000261762	AC027228.2	42.734	-3.72864	7.12646e-11	-3.19097	1.84791e-08	-1.97885	0.000457225	-2.98357	8.81332e-08	-3.39769	2.78475e-09	-3.37686	2.77939e-09	-2.80393	4.53077e-07	-3.03375	6.49404e-08	-2.15043	0.00014052	-2.21241	8.20754e-05	-4.6489	8.29245e-14	-5.16217	3.55761e-15	-3.37813	3.36302e-09	-4.35109	7.17161e-13	-3.00617	8.89523e-08
ENSG00000117971	CHRNB4	12.1231	-7.14462	5.69099e-07	-8.58958	3.76812e-07	-8.60943	5.40705e-06	-7.15949	4.79876e-07	-7.40461	1.44618e-06	-7.5626	1.22689e-06	-8.75171	3.49653e-06	-10.1656	8.40396e-08	-8.16735	1.74396e-05	-8.3833	1.0601e-05	-8.49723	7.05144e-06	-8.57426	5.08279e-06	-8.46695	8.03346e-06	-9.93945	1.44474e-07	-10.0228	1.15613e-07
ENSG00000259495	AC016705.2	358.844	2.49932	5.3837e-13	1.52329	2.71507e-05	3.58459	7.67371e-26	3.49615	1.05451e-24	2.1443	1.06817e-09	2.04442	6.41411e-09	2.83262	1.78655e-16	2.79383	6.00226e-16	3.36686	7.75817e-23	1.65667	4.4842e-06	3.46358	2.68465e-24	2.74062	2.03818e-15	3.57587	8.78329e-26	2.32306	2.90333e-11	2.40134	5.44082e-12
ENSG00000172379	ARNT2	7631.33	3.24801	5.75533e-61	4.02326	2.91478e-93	3.69458	1.51436e-78	3.69115	1.72703e-78	2.36893	1.20412e-32	2.44517	8.49501e-35	4.82373	5.2433e-134	3.64399	1.49335e-76	3.63585	3.72349e-76	2.44285	1.16614e-34	4.42909	4.113e-113	3.59626	1.39447e-74	4.42983	5.85685e-113	4.02654	1.83432e-93	3.34531	1.39521e-64
ENSG00000169609	C15orf40	812.02	-0.735648	0.0014718	-0.995776	1.27068e-05	-0.740803	0.00163785	-0.918339	5.94519e-05	-1.0608	3.06872e-06	-0.714345	0.00214512	-1.17063	2.09322e-07	-1.33204	3.46216e-09	-0.960575	2.8985e-05	-1.27589	1.69029e-08	-1.05517	3.2151e-06	-1.47851	4.3749e-11	-0.647457	0.00596885	-1.04146	4.71185e-06	-1.24405	3.50174e-08
ENSG00000140600	SH3GL3	83.4943	-5.18584	7.73902e-19	-4.05332	2.13256e-12	-4.72766	4.76763e-16	-7.62134	3.5553e-28	-10.0147	4.999e-17	-8.06806	3.27756e-26	-7.79679	5.61228e-28	-3.57414	5.13607e-10	-8.10302	7.27834e-23	-6.55929	2.93581e-24	-12.4378	6.36846e-15	-12.5052	4.91192e-15	-9.96996	6.15927e-17	-6.13821	3.06893e-23	-5.46918	3.63987e-20
ENSG00000170776	AKAP13	3433.99	1.5727	1.13297e-08	1.77978	8.66205e-11	1.52014	4.76781e-08	2.10273	1.25592e-14	1.90277	3.54637e-12	1.93433	1.46561e-12	1.61497	4.62136e-09	1.48056	1.0438e-07	1.18148	2.75805e-05	0.894936	0.00193024	2.78241	5.48287e-25	0.988073	0.000524556	2.05048	5.56322e-14	1.55576	1.79067e-08	1.76269	1.37522e-10
ENSG00000140538	NTRK3	1645.93	9.16934	8.43234e-30	9.36944	4.25394e-31	3.65981	2.30609e-05	3.18218	0.000258173	5.69957	5.08552e-12	6.31805	1.3427e-14	10.1803	1.5944e-36	10.174	2.30021e-36	3.26848	0.00019445	8.07794	2.87605e-23	9.67737	4.22027e-33	8.00647	6.72723e-23	9.23201	3.87941e-30	10.4944	9.00222e-39	8.40584	3.93501e-25
ENSG00000259494	MRPL46	175.256	-2.34862	3.2037e-10	-1.2561	0.00103177	-1.94295	2.63225e-07	-1.90992	3.3526e-07	-1.91927	3.31026e-07	-2.07633	3.00084e-08	-1.77766	2.09349e-06	-2.07567	3.24509e-08	-1.51284	7.31914e-05	-1.1287	0.00359117	-1.83927	9.35058e-07	-2.51881	2.15421e-11	-1.22815	0.0013558	-1.76271	2.86351e-06	-1.76736	2.64354e-06
ENSG00000260123	AC013565.1	7.80256	-6.96739	1.79706e-05	-6.79444	1.93973e-05	-6.83966	2.8351e-05	-6.5623	1.6618e-05	-5.82623	6.04332e-05	-7.8224	6.85695e-05	-9.44619	1.19229e-06	-5.45276	8.46051e-05	-7.42764	0.000156787	-9.08229	3.30749e-06	-5.73974	6.316e-05	-6.25777	3.37538e-05	-9.17575	2.46341e-06	-6.80616	3.51608e-05	-7.82254	5.07975e-05
ENSG00000140526	ABHD2	12156.4	2.34539	7.99041e-12	1.87852	6.13108e-08	1.77642	4.09692e-07	1.97788	1.1706e-08	2.36383	5.83743e-12	2.35776	6.47178e-12	2.09508	1.28485e-09	2.21748	1.41335e-10	2.74977	8.188e-16	2.22727	1.027e-10	4.97518	9.9374e-50	1.99022	8.91595e-09	2.3786	4.24836e-12	3.78061	4.60785e-29	1.4765	2.8393e-05
ENSG00000140521	POLG	3008.92	-2.52375	6.95412e-31	-1.68695	2.08134e-14	-1.66036	6.86681e-14	-1.79418	3.96921e-16	-2.57555	5.28559e-32	-2.42747	1.24898e-28	-2.16271	5.47897e-23	-1.83391	9.61522e-17	-1.00652	8.95499e-06	-1.65903	6.27286e-14	-1.55255	2.14493e-12	-2.4447	5.35526e-29	-1.6835	2.44967e-14	-2.0635	5.15899e-21	-2.17062	4.34655e-23
ENSG00000261441	AC124068.2	13.8565	-3.90973	2.40628e-08	-4.42056	4.57608e-09	-2.97493	4.38567e-06	-2.56093	3.47372e-05	-3.73062	1.30467e-07	-2.8461	8.47493e-06	-2.71945	1.34444e-05	-2.38147	0.000122457	-3.01516	9.06467e-06	-3.03828	4.82252e-06	-3.14924	1.79723e-06	-3.73771	9.72939e-08	-2.36349	0.000160564	-2.57981	4.58157e-05	-3.00907	3.40084e-06
ENSG00000188095	MESP2	10.2115	-2.88434	0.000192698	-3.1161	8.25791e-05	-2.09494	0.00759237	-4.59694	1.29187e-07	-7.44294	4.54032e-06	-4.1918	8.96028e-07	-4.894	6.76014e-08	-6.06367	6.38188e-08	-5.13549	8.22085e-07	-4.53305	6.79212e-07	-5.87256	1.80206e-07	-6.49368	3.93375e-07	-3.72647	6.40586e-06	-7.44601	7.42841e-06	-7.54372	5.17964e-06
ENSG00000183208	GDPGP1	164.69	-1.491	5.7101e-06	-1.79869	5.11491e-08	-2.4704	9.77288e-14	-1.77471	6.2585e-08	-2.51276	4.35373e-14	-2.03303	6.36547e-10	-2.0997	1.45809e-10	-2.03248	6.60751e-10	-1.8341	3.70869e-08	-1.26217	0.000163354	-1.67401	3.62048e-07	-2.23856	1.15158e-11	-1.82894	2.92779e-08	-2.10613	1.749e-10	-1.96113	2.52324e-09
ENSG00000196391	ZNF774	201.216	-2.29305	2.13271e-15	-1.67626	7.6934e-09	-1.52672	1.60762e-07	-1.96586	9.08134e-12	-1.97248	1.06307e-11	-2.1556	1.03458e-13	-1.80697	3.47863e-10	-2.36485	3.80925e-16	-2.33381	2.94715e-15	-2.2427	1.77684e-14	-1.65787	9.83711e-09	-2.82607	1.04618e-21	-1.25801	1.64735e-05	-1.51208	1.8848e-07	-2.02144	2.93783e-12
ENSG00000184508	HDDC3	158.197	-3.27243	1.19382e-29	-2.32213	2.55831e-16	-1.97297	2.53102e-12	-1.98178	1.44244e-12	-2.40076	2.65124e-17	-3.30569	1.15338e-29	-2.32114	1.32171e-16	-2.73939	5.31379e-22	-2.56836	6.15232e-19	-2.18389	1.34424e-14	-2.59597	7.40856e-20	-2.88657	8.39797e-24	-2.71475	2.55601e-21	-2.68603	5.10485e-21	-3.81538	1.19982e-36
ENSG00000176463	SLCO3A1	1740.16	4.60748	8.80698e-43	2.42647	2.11998e-12	5.18413	8.22971e-54	3.63518	7.96866e-27	3.60827	1.83688e-26	4.09057	7.41322e-34	1.03509	0.00517464	3.50515	5.99312e-25	5.1001	3.2463e-52	4.77054	9.33571e-46	5.01466	1.39279e-50	3.10485	8.66166e-20	-4.13764	2.92333e-13	3.08125	1.59698e-19	5.43625	2.81543e-59
ENSG00000258754	LINC01579	268.539	8.32205	4.27631e-08	7.95941	1.82404e-07	8.34605	5.12926e-08	7.53306	9.11424e-07	8.47751	2.47096e-08	7.89992	2.2668e-07	9.67821	1.43479e-10	8.3635	4.51418e-08	9.67841	1.53914e-10	7.07812	4.53821e-06	10.6097	1.55806e-12	7.84904	2.8008e-07	8.52061	2.08794e-08	9.15763	1.45987e-09	10.9881	2.55388e-13
ENSG00000183060	LYSMD4	344.283	-2.54158	2.70062e-22	-2.45354	1.22174e-20	-1.10218	4.23903e-05	-1.74537	2.59988e-11	-2.30609	1.67251e-18	-1.86751	9.96615e-13	-3.46269	1.76059e-38	-2.21389	2.86849e-17	-1.54922	4.8667e-09	-1.97105	6.61062e-14	-2.1872	6.92825e-17	-2.57135	1.40172e-22	-1.86107	1.3009e-12	-4.53663	4.00983e-56	-3.07798	4.86074e-31
ENSG00000184254	ALDH1A3	313.253	-5.77806	2.13415e-25	-10.8447	2.54966e-12	-3.91812	4.04017e-19	-7.25515	2.76099e-21	-4.20246	2.63946e-20	1.75429	6.33759e-06	-10.9665	1.45326e-12	-6.18536	8.57854e-25	2.99336	2.58773e-15	1.62746	3.32165e-05	-3.02066	3.4649e-13	-7.01291	3.6962e-20	-10.6961	5.3934e-12	-10.7209	4.75009e-12	-3.71191	8.20667e-18
ENSG00000154237	LRRK1	313.324	-3.99043	4.94654e-35	-6.73146	1.32082e-72	-7.11195	2.76962e-74	-4.76436	9.13788e-48	-2.74031	1.69409e-17	-2.25419	2.68115e-12	-6.7116	1.6705e-74	-3.83777	1.40343e-32	-5.8074	2.00537e-59	-3.98133	2.2121e-34	-2.33359	4.13524e-13	-4.0136	3.69753e-35	-6.27721	3.43585e-67	-7.04298	3.91007e-72	-4.12237	7.05978e-37
ENSG00000131876	SNRPA1	2146.95	-2.47988	1.99906e-15	-2.66944	1.18781e-17	-1.84795	6.16901e-09	-1.98188	3.35009e-10	-2.38667	2.56207e-14	-2.12483	1.35655e-11	-2.02973	1.12076e-10	-2.20668	2.42278e-12	-1.3919	1.52657e-05	-1.2529	0.000112164	-2.56767	1.91237e-16	-2.58151	1.41235e-16	-2.49395	1.54247e-15	-2.34161	7.62641e-14	-2.62993	3.81754e-17
ENSG00000259172	AC023024.1	17.4996	-3.30595	7.62124e-06	-3.23695	1.44794e-05	-2.37024	0.00112162	-2.26832	0.00149377	-2.96707	5.99739e-05	-2.3906	0.000897816	-2.20049	0.00208149	-3.28837	9.71937e-06	-3.11415	4.90538e-05	-3.11121	3.6265e-05	-2.93669	6.4485e-05	-3.53424	3.52846e-06	-2.14849	0.00294791	-2.26632	0.00173607	-3.58186	2.77973e-06
ENSG00000140479	PCSK6	249.392	-7.84896	7.4251e-93	-8.85943	8.1345e-86	-6.35457	6.9206e-82	-7.11391	1.82013e-92	-7.37117	5.13757e-88	-7.42006	1.05609e-89	-6.80909	2.45984e-89	-7.28335	1.26057e-92	-6.14081	5.45206e-74	-7.44985	2.13711e-85	-6.44263	1.20159e-81	-7.98746	2.63127e-88	-6.48634	8.78201e-82	-7.50978	2.67005e-88	-7.4662	3.68815e-90
ENSG00000279970	AC023024.2	11.5021	-4.29831	1.70817e-07	-4.06826	4.83092e-07	-3.19088	2.52698e-05	-3.23717	1.37666e-05	-3.17912	2.8118e-05	-3.35016	1.09505e-05	-3.52949	3.45473e-06	-4.3223	1.82934e-07	-3.97311	3.25053e-06	-4.57578	4.04182e-07	-3.36347	1.13644e-05	-3.53923	4.92774e-06	-2.80515	0.000160915	-2.88658	0.000108689	-3.80996	1.57777e-06
ENSG00000184277	TM2D3	1482.03	-1.03282	1.40767e-05	-1.94191	8.24474e-17	-1.04678	1.34187e-05	-1.04392	1.21278e-05	-1.08124	5.6119e-06	-0.829796	0.000603031	-1.34718	1.00014e-08	-1.12037	2.69601e-06	-0.830388	0.000635277	-1.03505	1.52217e-05	-0.720095	0.00320025	-1.69954	3.38834e-13	-0.931743	0.000105548	-0.729486	0.0029638	-1.23674	1.70161e-07
ENSG00000185418	TARS3	592.843	-1.52926	3.16924e-08	-2.63492	1.33552e-21	-1.74527	3.16449e-10	-1.9181	3.23063e-12	-2.00381	3.63303e-13	-1.63087	3.64517e-09	-1.80638	5.33976e-11	-1.58252	1.23166e-08	-1.37446	9.12764e-07	-2.04112	1.433e-13	-1.74059	2.7628e-10	-2.3357	2.00687e-17	-1.50761	5.67729e-08	-1.78239	1.08275e-10	-1.57107	1.44508e-08
ENSG00000231439	WASIR2	11.6591	-6.26954	4.50716e-10	-7.55118	3.2736e-09	-4.41749	2.77917e-08	-5.59663	2.96698e-10	-3.62553	1.66738e-06	-7.1488	1.70044e-08	-6.75033	9.70773e-10	-3.56035	1.91924e-06	-7.75612	3.2403e-06	-6.96363	4.36614e-08	-6.48866	3.79836e-09	-5.13021	2.31923e-09	-8.05478	1.28559e-06	-6.11835	1.99572e-09	-6.57253	2.38679e-09
ENSG00000007384	RHBDF1	1596.23	3.7706	5.07488e-29	2.15742	4.48886e-10	4.58281	2.5714e-42	2.46119	7.91391e-13	3.54231	1.17913e-25	3.50635	3.5013e-25	2.28151	3.49779e-11	2.17547	3.55219e-10	4.7681	7.38362e-46	2.67091	6.36991e-15	4.40535	2.47238e-39	3.2441	1.18636e-21	1.88766	6.26961e-08	3.42565	4.56816e-24	3.14881	1.96683e-20
ENSG00000167930	FAM234A	2501.54	2.80602	3.97022e-28	2.80213	4.89685e-28	1.96378	4.00192e-14	2.01097	7.62214e-15	2.4136	5.50139e-21	2.29608	4.08382e-19	1.82555	1.94776e-12	1.85933	8.91784e-13	2.77255	2.0859e-27	2.23487	4.23989e-18	2.51189	1.01671e-22	2.1503	7.3876e-17	1.43343	5.01207e-08	1.73998	2.26657e-11	2.1743	3.37542e-17
ENSG00000242173	ARHGDIG	109.856	-7.99662	5.76723e-30	-6.0192	5.81171e-26	-6.15026	8.95961e-27	-4.82081	2.11495e-19	-7.12104	6.95948e-29	-9.46942	2.38535e-21	-3.73288	1.29516e-12	-3.5663	1.44228e-11	-2.85042	8.09092e-08	-10.8688	5.88079e-12	-3.89421	1.74051e-13	-4.50036	3.53511e-17	-3.68047	3.34586e-12	-3.20202	1.28789e-09	-5.89233	1.8141e-25
ENSG00000185615	PDIA2	57.7194	-6.00117	1.03965e-15	-7.27405	3.44497e-18	-4.99341	6.10541e-12	-6.63411	1.3572e-17	-6.24434	5.90284e-16	-6.8701	1.70906e-17	-4.24513	2.42532e-09	-4.35703	1.14827e-09	-5.47802	3.25348e-13	-7.46972	3.87216e-17	-5.22685	8.18614e-13	-5.39838	1.89648e-13	-4.58057	1.91488e-10	-4.98468	6.48315e-12	-6.44654	1.14425e-16
ENSG00000103326	CAPN15	1701.52	-1.56312	9.92327e-14	-1.10806	2.06476e-07	-0.841117	0.00012402	-1.67665	1.43193e-15	-1.51081	7.66492e-13	-1.99371	1.56814e-21	-1.62266	1.07083e-14	-1.91187	7.7916e-20	-0.959513	8.66271e-06	-1.90071	1.35701e-19	-1.44781	6.25453e-12	-1.61422	1.60973e-14	-1.46271	4.11691e-12	-1.90261	1.03977e-19	-1.87003	4.67442e-19
ENSG00000140983	RHOT2	3830.76	-1.07751	2.89742e-05	-1.34222	1.39623e-07	-1.05815	5.10863e-05	-1.48008	5.65546e-09	-1.50973	2.62513e-09	-1.35903	9.43602e-08	-1.48248	5.05532e-09	-1.56581	7.20674e-10	-1.68118	2.9785e-11	-1.58665	3.78844e-10	-1.36058	8.69941e-08	-1.24463	1.17485e-06	-1.44302	1.35402e-08	-1.60398	2.25644e-10	-1.36043	9.6253e-08
ENSG00000127585	FBXL16	1781.1	5.33712	6.33545e-65	6.61397	9.73124e-100	3.45872	5.24478e-27	5.77883	4.84247e-76	5.70062	5.63182e-74	4.51472	2.46645e-46	6.73547	1.39896e-103	6.68855	5.01213e-102	6.11829	3.5218e-85	4.06706	2.06371e-37	6.27559	8.08799e-90	5.9624	5.45378e-81	6.6658	2.93538e-101	6.84774	5.29637e-107	6.00398	3.80431e-82
ENSG00000103260	METRN	8424.45	4.93847	1.24972e-29	5.36145	9.05717e-35	3.88005	1.61529e-18	4.09645	1.28948e-20	3.43704	7.99545e-15	3.57925	5.13673e-16	4.69953	6.67494e-27	4.63716	4.08403e-26	3.05938	6.12987e-12	4.06512	2.45003e-20	3.754	1.52604e-17	5.53431	6.3142e-37	5.33026	2.59225e-34	5.34654	1.44838e-34	3.36821	2.83416e-14
ENSG00000127586	CHTF18	2079.76	-2.96232	6.40697e-10	-1.67245	0.000762312	-1.78595	0.000357708	-2.26913	3.22498e-06	-3.06393	1.67766e-10	-2.23856	4.21864e-06	-1.80529	0.000263906	-2.20982	6.65212e-06	-2.27898	2.93152e-06	-2.64111	4.70298e-08	-2.55609	1.16284e-07	-2.49072	2.68451e-07	-1.83752	0.000197674	-2.48146	2.99202e-07	-2.96325	6.86814e-10
ENSG00000103227	LMF1	809.447	1.65596	4.21871e-09	3.47416	3.55241e-37	2.40263	5.10568e-18	2.32055	5.83545e-17	2.47192	4.11554e-19	2.37017	1.13499e-17	2.35879	1.54431e-17	1.78359	2.60128e-10	2.80526	2.38144e-24	-1.24853	9.76603e-05	3.10255	8.51552e-30	3.20266	1.14734e-31	2.20551	2.26198e-15	2.35503	1.91961e-17	2.41168	3.11198e-18
ENSG00000260807	CEROX1	806.555	-1.73852	0.00114298	3.07756	5.85016e-11	4.07172	2.27016e-18	3.02478	1.32946e-10	-2.5191	9.15876e-06	2.41651	3.96009e-07	3.88188	6.73984e-17	4.3728	4.24053e-21	3.0792	6.36202e-11	-3.73428	3.03521e-08	3.13281	2.34971e-11	3.62242	7.96154e-15	4.76817	5.34204e-25	5.15013	4.67533e-29	2.76018	5.40236e-09
ENSG00000197774	EME2	716.28	-2.25588	5.49468e-07	-2.50927	2.34075e-08	-2.09197	4.76481e-06	-3.76511	2.45983e-17	-3.0946	4.11879e-12	-2.81357	3.11542e-10	-2.35914	1.62975e-07	-3.10906	3.65692e-12	-3.77376	2.7911e-17	-4.7365	3.6796e-26	-2.56157	1.08472e-08	-2.45708	4.71605e-08	-2.83692	2.27974e-10	-2.72767	1.14113e-09	-2.23306	8.0002e-07
ENSG00000198736	MSRB1	1166.77	1.03783	1.293e-08	0.840021	6.3403e-06	0.881821	2.25245e-06	1.56446	2.52906e-18	1.26386	3.09467e-12	1.11198	1.04391e-09	0.574621	0.00273279	0.82941	9.00704e-06	1.2882	1.37131e-12	1.90593	9.89991e-27	0.788049	2.32124e-05	1.1962	4.49526e-11	0.509375	0.00892873	0.964957	1.59172e-07	0.577499	0.00266232
ENSG00000167962	ZNF598	2235.19	-1.60341	3.8004e-21	-0.580941	0.00114475	-0.914746	1.6011e-07	-0.751749	1.8256e-05	-1.43863	3.66901e-17	-1.31037	1.77201e-14	-1.33223	5.91935e-15	-1.69762	1.96616e-23	-0.533081	0.00316881	-1.21635	1.42877e-12	-1.42925	5.18255e-17	-1.49138	2.1757e-18	-1.58534	1.38531e-20	-1.64988	3.11665e-22	-1.67138	9.26636e-23
ENSG00000167965	MLST8	2673.75	-1.17839	2.50994e-21	-0.86386	6.38625e-12	-0.891323	1.46532e-12	-1.20502	3.5218e-22	-1.49017	4.33696e-33	-1.29426	2.20403e-25	-1.13651	6.54705e-20	-1.36991	2.96599e-28	-0.561444	1.30545e-05	-1.1074	8.20465e-19	-1.26011	3.95761e-24	-1.02545	2.27903e-16	-1.90434	7.83076e-53	-1.30617	8.67672e-26	-1.54418	1.70228e-35
ENSG00000140992	PDPK1	1981.84	1.51757	3.94374e-24	1.29825	8.55155e-18	1.03111	1.73363e-11	1.37081	8.77705e-20	1.61146	5.2664e-27	1.46046	2.31726e-22	1.02856	1.47177e-11	0.552487	0.000574831	1.12327	1.89262e-13	1.06359	3.3953e-12	1.36386	1.32001e-19	1.41077	6.8601e-21	0.923962	1.81772e-09	0.84649	4.24075e-08	1.21652	9.71362e-16
ENSG00000167977	KCTD5	3029.97	1.8458	5.82647e-33	1.68761	1.2701e-27	1.32974	2.27919e-17	2.10373	1.41106e-42	1.732	4.93937e-29	1.03209	6.68571e-11	1.45052	1.15265e-20	0.810058	4.92872e-07	1.98983	4.91576e-38	1.81639	7.91114e-32	1.32529	2.18944e-17	1.54615	2.59751e-23	1.04149	4.60758e-11	1.56498	7.11766e-24	0.869998	5.19039e-08
ENSG00000162076	FLYWCH2	724.293	1.11239	1.18706e-10	1.00839	8.17797e-09	0.769226	1.81611e-05	1.23525	6.77005e-13	1.18377	7.67159e-12	1.26099	2.24079e-13	0.756526	2.09444e-05	0.608061	0.000887896	1.47601	7.83061e-18	1.67199	7.60447e-23	1.05965	1.07578e-09	0.895931	3.55479e-07	0.503864	0.00680181	0.790553	9.00989e-06	0.908683	2.39794e-07
ENSG00000162069	BICDL2	6.26546	-4.63883	6.26105e-05	-5.22179	3.06728e-05	-4.66862	8.80118e-05	-4.04862	0.000219034	-4.58491	0.000113076	-3.72589	0.000620306	-3.62274	0.000707902	-4.42844	0.000107544	-6.51331	0.000341455	-4.71387	0.000125653	-3.82739	0.000506027	-4.07593	0.000269676	-3.8136	0.000561881	-4.26849	0.000200854	-6.90519	0.000105689
ENSG00000167981	ZNF597	307.716	4.55284	2.27922e-35	4.73647	3.66871e-38	3.86829	3.34648e-25	5.9993	9.26951e-62	5.14338	4.18951e-45	4.77783	6.34751e-39	4.68206	1.83921e-37	4.80582	2.25446e-39	4.66636	8.8033e-37	4.94338	1.51329e-41	4.56593	1.87148e-35	5.11319	1.19778e-44	4.05435	9.77746e-28	4.56006	2.36129e-35	4.70044	1.30257e-37
ENSG00000103351	CLUAP1	967.912	1.8972	3.85543e-28	1.33702	3.89647e-14	0.875877	1.6749e-06	0.962715	8.57571e-08	1.78906	6.66249e-25	2.3209	6.97609e-42	1.58514	8.44913e-20	1.95952	7.05408e-30	1.61752	3.1348e-20	1.6915	3.2371e-22	2.11461	9.53829e-35	2.3918	1.91257e-44	1.7854	8.76646e-25	2.12573	4.23779e-35	2.667	2.61525e-55
ENSG00000126603	GLIS2	63.8016	7.7844	3.68278e-07	5.25945	0.000958967	6.80964	1.34872e-05	7.52575	1.02934e-06	7.07796	4.7363e-06	6.80613	1.11995e-05	6.84736	1.00073e-05	6.56578	2.78006e-05	7.07383	5.02951e-06	7.19964	3.27767e-06	7.53225	9.1148e-07	6.61297	2.11787e-05	7.33549	1.95839e-06	7.12843	4.02333e-06	7.25829	2.61907e-06
ENSG00000153443	UBALD1	1135.4	-1.38817	3.29389e-09	-1.41893	1.6605e-09	-1.15615	1.32e-06	-0.987182	3.73717e-05	-1.25924	1.00438e-07	-0.933931	0.000100293	-1.34846	9.95351e-09	-0.959887	7.02877e-05	-1.28748	5.70472e-08	-0.670987	0.00687605	-0.880917	0.000249413	-1.45839	5.35525e-10	-1.50965	1.29151e-10	-0.956782	6.80433e-05	-1.21358	3.02045e-07
ENSG00000118898	PPL	1380.6	6.49297	3.12037e-40	2.7452	7.08531e-08	3.25152	1.28798e-10	3.70997	1.15676e-13	7.06883	1.68954e-47	6.37765	7.54693e-39	1.62224	0.0024005	2.40502	3.27376e-06	4.31834	3.47539e-18	7.27575	2.7598e-50	2.59128	3.78336e-07	4.89397	3.55929e-23	1.81724	0.000590687	2.07835	6.84396e-05	6.62417	8.34847e-42
ENSG00000183044	ABAT	5534.1	4.87135	6.2203e-33	5.33124	2.56445e-39	5.17423	6.56692e-37	5.22695	9.69409e-38	2.71012	9.40682e-11	3.38218	2.73664e-16	6.98624	5.61779e-67	6.44227	5.76344e-57	3.39277	2.57209e-16	3.43279	1.05381e-16	8.31289	1.17996e-94	7.72761	9.08128e-82	7.15277	3.96887e-70	7.74843	2.47883e-82	6.41597	1.4038e-56
ENSG00000166669	ATF7IP2	23.9927	-11.1532	2.19142e-11	-9.69262	2.73314e-11	-9.62393	6.70218e-09	-6.81095	2.61164e-14	-10.9419	5.70494e-11	-8.56909	2.54745e-11	-9.75426	4.01023e-09	-6.56655	6.7295e-14	-10.6228	2.24533e-10	-10.8277	9.57386e-11	-10.9415	5.23871e-11	-7.99579	1.36986e-12	-7.89009	2.34691e-12	-10.9459	5.57095e-11	-11.0293	4.03643e-11
ENSG00000038532	CLEC16A	1778.64	1.34736	1.09897e-09	1.31756	2.86301e-09	1.06311	2.66671e-06	0.824361	0.000321095	1.19236	9.13185e-08	1.13621	3.7242e-07	1.34495	1.24876e-09	0.771721	0.000889033	0.953856	2.71364e-05	0.948587	2.98652e-05	1.30058	4.3569e-09	1.48382	1.6965e-11	0.954034	2.52442e-05	1.03871	3.99941e-06	0.958741	2.31346e-05
ENSG00000188897	AC099489.1	36.9449	-5.20572	3.4788e-20	-2.86598	6.35502e-11	-3.72862	1.45464e-15	-3.51504	5.9009e-15	-4.06066	1.30125e-16	-2.43291	1.35356e-08	-2.3138	4.57801e-08	-2.8584	4.63475e-11	-3.16118	8.56383e-12	-4.66749	1.42629e-17	-2.91044	3.773e-11	-2.65553	8.4849e-10	-2.42076	1.9281e-08	-3.54469	1.95705e-14	-2.47551	8.15671e-09
ENSG00000189067	LITAF	3238.9	0.824735	0.00415789	0.949657	0.000873063	2.16732	1.91199e-15	0.918178	0.0013565	0.863319	0.00273367	1.73096	2.72741e-10	1.52127	3.56717e-08	1.53742	2.93594e-08	2.73274	3.86872e-24	1.92857	1.70518e-12	1.38677	5.48409e-07	1.97984	3.8296e-13	1.72146	3.53076e-10	1.44353	1.87488e-07	1.21093	1.5679e-05
ENSG00000184602	SNN	4460.99	2.93987	1.4579e-30	3.19599	5.85424e-36	2.56406	2.65701e-23	3.23332	1.04157e-36	2.17732	4.02264e-17	2.6383	9.12554e-25	3.9703	4.24795e-55	2.41338	9.00653e-21	1.68855	1.21031e-10	0.844148	0.00223696	4.10435	7.6176e-59	3.19937	5.38022e-36	3.65215	1.19081e-46	3.5853	4.30046e-45	2.61058	3.17208e-24
ENSG00000048471	SNX29	1182.91	2.37596	2.78399e-17	1.80663	2.34662e-10	1.81963	2.09568e-10	1.34457	3.64065e-06	2.28422	5.56981e-16	2.61114	1.17225e-20	1.8086	2.13094e-10	1.30547	8.09525e-06	1.93681	1.03848e-11	1.2563	1.77344e-05	2.12202	5.67663e-14	2.7436	1.08358e-22	2.01636	1.15098e-12	1.72905	1.44722e-09	1.59998	2.52881e-08
ENSG00000186260	MRTFB	2880	2.02849	1.16157e-12	1.26613	1.58464e-05	2.14239	7.01296e-14	1.70736	3.19287e-09	2.51822	6.33064e-19	2.73952	2.91044e-22	1.96406	6.49841e-12	1.50843	2.28745e-07	1.66468	8.50793e-09	1.81262	2.94767e-10	3.27119	2.26485e-31	2.37973	5.17745e-17	1.69792	3.81365e-09	1.71338	2.71797e-09	2.7294	4.67552e-22
ENSG00000103429	BFAR	40.1783	1.75884	0.00173723	1.64216	0.00420344	2.13988	0.00011215	2.73027	2.40899e-07	2.49715	3.52041e-06	2.09507	0.000142063	2.82616	7.74272e-08	1.56686	0.00701127	2.2878	3.54023e-05	2.82933	1.01536e-07	2.14214	9.50799e-05	2.20834	5.37127e-05	1.98177	0.000385912	2.7398	2.50372e-07	2.55019	1.94254e-06
ENSG00000072864	NDE1	368.61	2.02274	5.98194e-07	3.40733	4.96894e-18	3.15377	1.82682e-15	2.97975	5.65645e-14	1.83552	7.87192e-06	2.06053	3.8286e-07	2.96249	7.35898e-14	2.85652	7.44091e-13	3.0923	6.45466e-15	2.94923	1.15381e-13	3.05698	1.05863e-14	2.9007	2.71441e-13	2.58075	1.10188e-10	2.06988	3.50228e-07	2.48044	6.08968e-10
ENSG00000170540	ARL6IP1	10751.5	1.56093	1.37375e-07	2.23985	1.61786e-14	2.45156	4.70848e-17	2.55845	1.43795e-18	2.14365	2.37448e-13	1.36423	5.06452e-06	1.8988	1.04418e-10	2.38778	3.00451e-16	2.54395	2.15029e-18	2.52969	3.48409e-18	2.32116	1.57091e-15	2.55616	1.43319e-18	2.43236	6.61868e-17	1.92664	5.44673e-11	1.52854	2.80444e-07
ENSG00000170537	TMC7	427.979	-0.931758	0.000302485	2.47349	6.46313e-29	2.16726	3.05353e-22	2.09111	7.18175e-21	1.50525	4.49964e-11	2.48744	2.50921e-29	1.62494	6.80298e-13	1.01438	1.77253e-05	1.07302	6.18332e-06	2.06072	3.96928e-20	1.91541	1.4488e-17	1.69184	7.66045e-14	0.768441	0.00158192	0.955585	5.78923e-05	-0.877664	0.000804497
ENSG00000103544	VPS35L	2523.18	1.29214	5.37681e-35	0.801387	8.3614e-14	0.953519	3.44212e-19	0.92054	4.4621e-18	0.918471	6.87832e-18	1.28517	1.53921e-34	1.2876	8.76276e-35	0.803328	6.65795e-14	1.06372	1.47051e-23	0.987969	1.60628e-20	1.24816	1.44752e-32	1.44336	1.98683e-43	0.628286	7.55393e-09	0.901783	2.59261e-17	0.921292	4.95893e-18
ENSG00000174628	IQCK	219.485	2.14363	6.52745e-07	2.04663	2.6102e-06	2.59222	1.41057e-09	2.49772	4.87335e-09	2.26919	1.40781e-07	3.80742	5.23396e-20	3.42645	2.35901e-16	2.7221	1.58713e-10	2.40369	2.52625e-08	1.35904	0.0030583	3.14227	7.2506e-14	3.2039	2.35186e-14	2.36032	3.94244e-08	2.80746	3.45751e-11	3.15039	6.8049e-14
ENSG00000167191	GPRC5B	7828.52	1.45715	4.52112e-07	3.43482	1.00459e-34	3.85725	2.19951e-43	4.05156	6.61964e-48	2.18856	1.26843e-14	4.23825	2.14068e-52	3.73017	8.40529e-41	3.81158	1.87529e-42	1.30299	8.37258e-06	1.94019	1.09574e-11	3.99332	1.15168e-46	4.0017	8.52025e-47	3.65695	3.44853e-39	3.75817	1.99271e-41	3.17539	9.45609e-30
ENSG00000005187	ACSM3	26.0849	-4.66694	2.31647e-14	-4.85849	1.19287e-14	-4.13829	2.65686e-12	-4.99462	2.0995e-15	-3.12216	2.72893e-08	-3.32451	3.59545e-09	-4.42948	1.09864e-13	-4.14625	1.55264e-12	-4.99406	2.8594e-13	-3.18337	2.01088e-08	-4.46373	3.19057e-13	-4.66751	6.13971e-14	-4.05688	7.873e-12	-4.14039	3.61452e-12	-5.56937	1.74097e-15
ENSG00000058600	POLR3E	1550.11	-1.36279	5.78744e-10	-1.11672	5.23089e-07	-1.03784	4.00768e-06	-1.20183	5.89236e-08	-1.26517	1.07408e-08	-1.20993	4.61475e-08	-1.14867	2.24992e-07	-1.12218	5.09293e-07	-0.907066	5.99776e-05	-1.09908	8.47631e-07	-0.845498	0.000177903	-0.994512	8.95983e-06	-0.940484	2.846e-05	-1.35033	9.42592e-10	-1.08211	1.22956e-06
ENSG00000166847	DCTN5	5433.1	1.7126	1.96019e-27	1.27165	1.60474e-15	1.44123	1.53183e-19	1.09433	9.9502e-12	1.59693	6.50797e-24	1.28163	9.36989e-16	1.57568	2.43117e-23	0.813589	7.04099e-07	0.98498	1.17748e-09	0.84775	2.0299e-07	1.76395	4.78716e-29	1.63434	5.12956e-25	1.28531	8.14118e-16	1.43725	1.42649e-19	1.34106	3.96204e-17
ENSG00000246465	AC138904.1	44.6565	-3.61419	4.59495e-10	-2.94241	3.44707e-07	-2.4112	3.02074e-05	-2.07158	0.000310765	-5.22218	2.65917e-15	-4.97615	6.3205e-15	-3.87323	3.58645e-11	-2.88218	5.33841e-07	-3.49144	4.35396e-09	-4.35175	1.67467e-12	-5.15774	3.30884e-15	-5.13846	2.45143e-15	-2.6322	4.62625e-06	-3.21713	2.8056e-08	-3.73844	1.94421e-10
ENSG00000238045	AC009133.1	146.699	-2.02717	1.7108e-08	-2.97932	5.8758e-16	-1.27442	0.000598783	-1.67626	3.59448e-06	-1.99906	3.37601e-08	-1.56811	1.56489e-05	-2.29621	1.77321e-10	-2.98043	3.41207e-16	-1.85013	4.17575e-07	-2.6628	3.68192e-13	-2.6122	6.71204e-13	-2.64464	3.46999e-13	-2.25468	4.94378e-10	-2.52675	3.61427e-12	-2.3076	1.78579e-10
ENSG00000149927	DOC2A	135.204	-2.8088	9.7658e-06	-5.81039	9.01891e-19	-3.809	2.03172e-09	-3.52106	2.57169e-08	-4.53936	9.45883e-13	-5.95791	1.27814e-19	-3.62394	9.357e-09	-3.90237	7.34502e-10	-5.59777	2.31792e-17	-3.90188	7.80516e-10	-4.91699	1.31776e-14	-3.72541	3.77514e-09	-4.32896	8.88006e-12	-4.66977	2.16408e-13	-3.95498	3.9689e-10
ENSG00000179918	SEPHS2	2448.23	-0.764461	2.40871e-06	-0.732983	6.99369e-06	-1.11213	4.35273e-12	-0.519009	0.00192183	-0.537311	0.00128048	-0.981398	9.76029e-10	-1.35639	1.3245e-17	-1.4777	1.45633e-20	-0.687246	2.90633e-05	-0.669343	4.74098e-05	-1.07572	1.72168e-11	-0.996904	5.31283e-10	-1.58008	2.56271e-23	-1.26557	1.99469e-15	-1.24446	6.02988e-15
ENSG00000235560	AC002310.1	46.7723	-2.78747	1.5981e-09	-2.23647	1.20296e-06	-2.42629	1.55981e-07	-3.29961	3.01876e-12	-2.78351	2.86135e-09	-3.13146	4.14016e-11	-2.01156	9.71374e-06	-2.42673	1.29404e-07	-1.84446	7.33848e-05	-2.79339	3.45173e-09	-3.18595	2.62081e-11	-2.83992	1.24592e-09	-2.6027	2.24592e-08	-2.90558	6.90397e-10	-2.52247	4.74094e-08
ENSG00000197162	ZNF785	320.387	4.01336	3.36278e-25	3.75711	4.83567e-22	3.61133	2.52344e-20	3.86192	2.66427e-23	4.0018	5.82023e-25	3.40825	2.92484e-18	2.94499	8.14221e-14	3.89232	1.29359e-23	3.65095	1.0024e-20	1.3795	0.00145757	2.61752	5.24228e-11	4.27772	1.68179e-28	4.9106	2.04855e-37	4.25166	3.75371e-28	1.49576	0.000427464
ENSG00000156853	ZNF689	849.793	-1.08568	2.37697e-09	-0.545453	0.00417629	-1.06773	6.01526e-09	-1.07414	3.85545e-09	-1.24629	7.89361e-12	-1.5886	1.93934e-18	-1.12344	6.56207e-10	-1.50316	1.19605e-16	-0.564708	0.00310424	-1.79843	6.62695e-23	-1.13008	5.5511e-10	-0.972022	1.14311e-07	-1.24558	8.11124e-12	-0.899856	1.02319e-06	-1.38898	2.05215e-14
ENSG00000156873	PHKG2	778.424	-1.89931	2.38795e-13	-2.27001	2.2377e-18	-1.15458	1.58976e-05	-1.95267	5.40954e-14	-2.08328	1.05876e-15	-1.78752	6.36089e-12	-2.01932	6.41897e-15	-2.27249	1.94233e-18	-1.71066	6.37497e-11	-1.54103	4.21134e-09	-1.88804	3.53228e-13	-1.95372	5.31357e-14	-2.1757	5.21397e-17	-2.32218	3.263e-19	-1.95939	4.64405e-14
ENSG00000260852	FBXL19-AS1	423.035	-2.22749	8.46811e-20	-3.1697	5.23972e-37	-1.78734	4.10233e-13	-1.95315	1.5789e-15	-1.87531	2.39755e-14	-2.15994	1.24428e-18	-2.87172	1.4937e-31	-3.1653	1.88519e-37	-3.40377	5.71093e-41	-2.59323	9.30011e-26	-1.6554	1.63067e-11	-2.60649	3.1249e-26	-2.86919	4.6863e-31	-2.98713	1.82763e-33	-2.35746	8.03574e-22
ENSG00000099381	SETD1A	3047.06	-1.09224	4.01208e-09	-1.04207	2.30148e-08	-0.72342	0.000173827	-0.590098	0.0023506	-1.21257	6.09797e-11	-1.15552	4.71757e-10	-1.52471	1.06049e-16	-1.53678	7.5019e-17	-0.90057	1.76402e-06	-1.36794	1.35261e-13	-1.06786	9.27027e-09	-1.22509	3.72702e-11	-1.069	9.65398e-09	-1.4014	2.9178e-14	-1.30693	1.55907e-12
ENSG00000260267	AC026471.1	177.524	2.0552	9.13508e-11	2.04295	1.59312e-10	1.78408	3.71172e-08	2.45218	5.24537e-15	1.86232	7.11629e-09	2.40283	2.10312e-14	1.83752	9.64897e-09	1.10815	0.00115535	1.40438	2.82697e-05	1.82655	1.66572e-08	2.05242	1.12413e-10	1.48618	6.09115e-06	2.27509	6.34064e-13	1.77174	4.18522e-08	1.80711	2.03005e-08
ENSG00000140682	TGFB1I1	1750.29	3.74146	2.19445e-48	4.32623	1.40973e-64	3.36926	3.89598e-39	3.58374	2.22536e-44	3.51046	1.54292e-42	4.03614	3.25274e-56	3.67231	1.17902e-46	3.36327	4.43117e-39	4.9176	2.64978e-83	3.31221	7.06157e-38	3.96452	2.86233e-54	2.72775	6.92343e-26	2.9697	1.5658e-30	3.10685	1.92955e-33	4.45813	1.68274e-68
ENSG00000197302	ZNF720	656.093	1.78924	1.76109e-15	1.09354	2.77039e-06	1.68473	1.12699e-13	1.19387	2.34054e-07	1.84442	2.70117e-16	1.34628	4.17599e-09	1.40253	7.88095e-10	1.60951	1.38589e-12	1.59368	2.88106e-12	0.952633	5.79684e-05	2.30984	2.93734e-25	1.40416	8.13731e-10	1.67621	1.33461e-13	1.63263	5.89373e-13	2.00168	4.35413e-19
ENSG00000129636	ITFG1	2835.49	2.23679	3.79152e-32	1.90898	1.42412e-23	1.28789	3.97103e-11	1.82613	1.24319e-21	2.68886	4.6156e-46	2.74622	4.26294e-48	2.10091	1.90066e-28	1.92641	6.1925e-24	2.56575	6.19525e-42	2.49065	1.3788e-39	2.67789	8.60729e-46	2.20921	2.55019e-31	1.5762	2.53287e-16	2.1595	5.79475e-30	2.65948	4.04265e-45
ENSG00000102921	N4BP1	1854.53	1.21398	8.57681e-11	1.34659	5.32629e-13	0.623919	0.00170584	1.0901	7.49015e-09	1.16621	5.50673e-10	1.28468	6.19873e-12	1.03033	4.95142e-08	0.653873	0.000912182	1.68402	9.31815e-20	0.651539	0.000921677	1.23234	4.42126e-11	0.829774	1.54206e-05	1.15968	6.86199e-10	1.00341	1.19826e-07	1.31853	1.67715e-12
ENSG00000103449	SALL1	6717.96	2.55152	4.70816e-22	3.43439	3.2187e-39	2.44482	3.60829e-20	3.60007	6.26424e-43	2.05314	1.4125e-14	2.62863	2.50836e-23	3.74523	1.78104e-46	3.09432	7.10072e-32	-2.25908	9.16637e-16	0.796898	0.00526316	4.37362	4.12283e-63	3.16976	1.75557e-33	3.46465	7.83643e-40	3.30771	2.01734e-36	3.45204	1.47098e-39
ENSG00000103460	TOX3	1054.73	3.0555	1.77133e-07	2.02904	0.000855361	4.15014	7.41559e-13	6.57104	4.82164e-31	5.06203	8.41202e-19	2.91782	7.06915e-07	5.49694	4.87493e-22	4.95178	5.86453e-18	3.48356	2.36906e-09	3.40414	5.59579e-09	4.4623	7.31081e-15	6.06543	1.24697e-26	6.47372	3.49455e-30	5.96592	8.38383e-26	5.13217	2.70716e-19
ENSG00000177200	CHD9	3980.14	1.86416	4.12431e-18	2.2513	5.73464e-26	1.131	3.51009e-07	2.232	1.74037e-25	2.6088	1.48941e-34	2.43958	2.3431e-30	2.57489	9.59546e-34	1.86058	6.28911e-18	2.01022	8.23132e-21	1.97447	4.02201e-20	3.3739	2.06755e-57	2.79984	1.07073e-39	2.98374	5.79404e-45	2.39813	2.43534e-29	2.70463	4.39597e-37
ENSG00000140718	FTO	3263.74	1.85868	7.71307e-23	1.45857	2.12655e-14	0.830487	2.94134e-05	1.43377	6.35507e-14	1.61896	1.73021e-17	1.74263	3.64478e-20	1.35141	1.63321e-12	1.26169	5.95358e-11	1.08005	2.71797e-08	1.05653	5.4738e-08	1.66717	1.51461e-18	1.71287	1.74634e-19	1.31784	6.40085e-12	1.62637	1.124e-17	1.56616	1.95899e-16
ENSG00000087245	MMP2	20490.2	7.25285	1.40915e-72	8.29662	7.83116e-95	6.30526	7.48171e-55	6.73224	1.4094e-62	8.62139	3.35191e-102	9.00834	9.70069e-112	7.5086	7.90194e-78	5.75056	8.78081e-46	10.8717	1.70289e-162	7.15094	1.79275e-70	8.94987	2.24945e-110	6.07253	4.69945e-51	6.48802	3.74084e-58	5.37225	3.55297e-40	7.54824	1.40639e-78
ENSG00000159461	AMFR	5487.94	2.01995	8.51144e-28	1.58438	1.90471e-17	0.595926	0.00298096	1.01312	1.05064e-07	1.66723	3.46079e-19	1.23533	5.45109e-11	0.760909	8.82034e-05	1.24778	4.04308e-11	1.66153	4.81151e-19	2.27389	6.36956e-35	1.80713	1.94164e-22	1.79155	5.09154e-22	0.902516	2.50295e-06	1.06275	2.1813e-08	1.31162	3.02512e-12
ENSG00000140853	NLRC5	819.166	2.64807	2.11561e-13	2.74083	2.91499e-14	2.30491	2.89598e-10	1.73883	2.65806e-06	2.74007	3.13334e-14	2.42497	2.28074e-11	1.55086	3.25193e-05	2.21234	1.48145e-09	3.26135	9.11528e-20	2.23802	8.74177e-10	2.55722	1.45643e-12	2.2196	1.12074e-09	1.21507	0.00145988	1.98678	6.15409e-08	1.69616	4.87119e-06
ENSG00000140848	CPNE2	5119.01	2.43058	8.8784e-12	4.91464	3.73904e-45	2.59147	4.03034e-13	2.54018	1.03784e-12	2.50124	2.25948e-12	2.09299	5.57785e-09	3.87792	2.06779e-28	3.41174	4.2375e-22	3.19144	1.61557e-19	3.542	8.26501e-24	3.94725	1.94847e-29	4.0655	4.10124e-31	2.72775	1.57018e-14	3.1868	1.67644e-19	2.94519	9.25583e-17
ENSG00000172775	PSME3IP1	4296.89	0.855724	8.48794e-08	1.05757	2.4835e-11	0.728773	7.93524e-06	1.25097	1.89465e-15	0.793699	8.20201e-07	0.9668	1.19818e-09	1.44953	1.80749e-20	1.00604	2.74098e-10	0.976926	9.12636e-10	1.49809	9.90823e-22	1.3177	4.33825e-17	1.43804	3.96011e-20	0.63774	9.52784e-05	1.2133	1.29713e-14	0.71777	9.56065e-06
ENSG00000159579	RSPRY1	3027.96	1.91112	1.25524e-37	1.63339	1.58705e-27	0.646288	5.18608e-05	2.513	9.32479e-65	2.129	2.00926e-46	1.70904	3.75982e-30	2.54471	1.85231e-66	1.87146	5.27904e-36	2.06956	9.84108e-44	2.49954	7.82737e-64	2.71592	1.31504e-75	2.06578	8.51316e-44	2.17603	1.76434e-48	2.86301	4.68575e-84	2.28647	1.27133e-53
ENSG00000006210	CX3CL1	3923.03	13.7199	1.62355e-20	12.2237	1.731e-16	11.3368	3.33257e-14	12.0157	6.57634e-16	13.0359	1.40974e-18	12.9444	2.33019e-18	12.0912	3.88436e-16	13.3108	3.02175e-19	14.1722	8.72982e-22	13.2392	4.06061e-19	13.8397	7.13867e-21	13.7041	1.97697e-20	10.3671	4.02477e-12	12.2514	1.50685e-16	12.6933	1.18804e-17
ENSG00000205336	ADGRG1	19946.5	12.9504	6.94436e-85	13.3362	4.70449e-90	12.7897	1.21787e-82	11.528	2.31013e-67	11.106	1.51125e-62	10.1486	2.1721e-52	13.3382	4.72392e-90	12.6903	1.9243e-81	11.0419	6.03354e-62	11.8037	1.57214e-70	13.6946	6.25542e-95	14.0246	2.31047e-99	12.7411	3.80037e-82	13.6496	2.70371e-94	10.7544	9.6583e-59
ENSG00000103034	NDRG4	3735.78	1.05033	8.82761e-08	2.83513	5.52847e-51	1.8295	1.67219e-21	2.57726	3.34099e-42	2.01885	3.98846e-26	2.72402	4.13057e-47	2.03392	1.40581e-26	2.38742	3.01995e-36	2.36444	1.60424e-35	1.75366	7.2535e-20	3.9259	1.85762e-97	3.52585	1.31787e-78	1.46564	3.6596e-14	3.58215	3.35079e-81	3.59872	7.00418e-82
ENSG00000103037	SETD6	689.21	-2.55673	1.47625e-23	-1.65375	1.52558e-10	-2.51765	1.06153e-22	-2.4867	2.58215e-22	-2.78536	2.00615e-27	-2.48994	2.37561e-22	-1.8985	1.37774e-13	-3.79983	9.89523e-49	-2.48154	5.70195e-22	-2.47042	6.90615e-22	-2.06149	9.03334e-16	-1.9108	1.04037e-13	-1.96816	1.913e-14	-2.36492	2.73536e-20	-2.59032	5.16698e-24
ENSG00000140937	CDH11	4056.9	13.5148	3.69771e-47	7.35542	1.36098e-14	10.2289	2.98326e-27	9.87407	1.63677e-25	9.95608	5.62704e-26	12.3472	1.61921e-39	9.56317	4.77724e-24	10.6758	1.20135e-29	13.4737	7.52563e-47	9.09439	8.52378e-22	10.8218	1.41221e-30	10.2863	1.13246e-27	10.4436	1.7777e-28	11.6252	3.96233e-35	9.71222	9.59502e-25
ENSG00000183723	CMTM4	2854.26	-1.95655	1.50369e-16	-1.90258	1.1255e-15	-2.42812	1.07038e-24	-2.55862	2.16082e-27	-1.81251	2.63076e-14	-2.53726	5.38246e-27	-2.16994	4.4757e-20	-1.97322	1.07401e-16	-2.20454	1.37814e-20	-1.36739	1.39914e-08	-1.06805	1.1219e-05	-1.08325	8.83833e-06	-2.09392	1.00586e-18	-1.9117	8.13536e-16	-1.70012	1.01975e-12
ENSG00000159593	NAE1	3319.09	-2.18603	7.29073e-24	-1.59207	3.77499e-13	-2.07608	1.78312e-21	-2.32798	7.92916e-27	-2.27291	1.23032e-25	-2.82674	4.97689e-39	-1.49559	9.78496e-12	-2.37769	6.70231e-28	-1.77102	5.80615e-16	-1.55175	1.64823e-12	-2.04402	5.32311e-21	-2.19056	6.68724e-24	-2.24385	5.34776e-25	-2.27126	1.27167e-25	-2.25511	3.00319e-25
ENSG00000172840	PDP2	672.838	-1.29438	1.5458e-08	-1.26435	3.95574e-08	-2.01095	1.34212e-18	-1.46827	1.31674e-10	-1.49774	6.03428e-11	-1.48097	9.26502e-11	-1.32088	8.02156e-09	-1.31604	1.0752e-08	-1.58848	4.90882e-12	-1.71809	6.13533e-14	-1.24807	5.44861e-08	-0.984455	2.32835e-05	-1.63309	8.93868e-13	-1.78073	5.90351e-15	-1.46673	1.45505e-10
ENSG00000172828	CES3	205.198	-6.18286	5.75945e-31	-5.99265	5.24234e-29	-4.25497	3.96664e-16	-4.92653	4.02713e-21	-5.16632	8.88509e-23	-7.77561	8.96557e-40	-6.61655	2.54579e-34	-5.37394	1.63245e-24	-8.80234	1.39486e-35	-7.26336	1.0959e-36	-6.74654	1.97681e-34	-4.08047	4.78755e-15	-7.32004	1.92048e-37	-6.70628	3.63139e-34	-7.18942	2.51025e-37
ENSG00000237172	B3GNT9	1163.93	5.50509	1.55211e-80	4.85081	1.68905e-62	3.46335	9.00879e-32	5.14207	3.10553e-70	5.35064	5.77442e-76	6.11182	3.01983e-99	2.05297	1.48567e-11	1.56185	6.28122e-07	5.35943	3.70962e-76	4.84465	3.6328e-62	3.24976	4.30175e-28	3.70589	1.89e-36	2.78123	1.37576e-20	2.73691	5.39095e-20	2.06211	1.42172e-11
ENSG00000135722	FBXL8	109.338	-2.57174	9.15764e-08	-3.55182	3.93768e-13	-2.6591	4.49435e-08	-2.44622	4.10431e-07	-2.61253	6.79227e-08	-2.45711	3.70973e-07	-3.58836	1.36943e-13	-3.5577	2.69836e-13	-3.3118	1.63515e-11	-3.01018	6.10771e-10	-3.11079	1.30515e-10	-2.90909	1.77707e-09	-4.26655	1.52061e-17	-3.63261	1.12207e-13	-3.20675	3.72483e-11
ENSG00000205250	E2F4	2482.89	-1.55682	5.90458e-18	-1.71914	1.51942e-21	-1.71264	2.58411e-21	-1.31465	4.42851e-13	-1.26213	3.8867e-12	-1.53481	1.91813e-17	-1.53219	2.06137e-17	-1.86024	5.31949e-25	-0.854554	4.15457e-06	-1.59989	8.82025e-19	-1.29108	1.08216e-12	-1.55343	7.97707e-18	-1.55933	6.24942e-18	-1.66243	2.93681e-20	-1.55502	7.69864e-18
ENSG00000102890	ELMO3	146.769	-3.52911	3.50197e-16	-2.90091	1.93756e-11	-2.40943	2.61272e-08	-3.20141	1.05519e-13	-3.68164	4.4862e-17	-2.46234	1.02552e-08	-2.81009	5.70913e-11	-2.36143	4.50183e-08	-3.01306	4.97458e-12	-3.74782	1.95767e-17	-2.07556	1.47112e-06	-2.57619	2.13086e-09	-2.24143	2.0692e-07	-2.44461	1.40483e-08	-2.57237	2.26833e-09
ENSG00000168676	KCTD19	18.2764	-2.11093	0.000836572	-5.0025	1.70284e-10	-2.14239	0.000879761	-3.51441	1.12048e-07	-1.90166	0.00299783	-2.29381	0.000321836	-4.88475	1.78653e-10	-4.16215	3.52805e-09	-5.16489	7.33384e-09	-3.16641	2.21967e-06	-4.23056	5.65539e-09	-3.39938	3.61541e-07	-4.97413	9.30037e-10	-4.82507	9.95252e-10	-4.27451	3.43862e-09
ENSG00000176387	HSD11B2	34.9816	-3.03882	4.17514e-11	-1.85917	3.55069e-05	-4.56396	4.85327e-17	-2.9011	2.06192e-10	-3.39809	1.75701e-12	-2.99956	1.08543e-10	-3.23013	3.8041e-12	-3.13424	1.56452e-11	-4.34639	1.29614e-14	-2.57448	2.34876e-08	-2.85635	6.59286e-10	-3.90286	7.73747e-15	-2.20147	1.09575e-06	-2.91917	3.42455e-10	-3.58793	1.50839e-13
ENSG00000159720	ATP6V0D1	4597.98	2.31983	9.24339e-35	1.5864	9.93352e-17	0.928965	2.63731e-06	1.7273	1.28207e-19	1.96566	3.62618e-25	1.73236	8.85788e-20	1.52849	1.30915e-15	1.02797	1.55427e-07	1.46962	1.929e-14	1.82863	7.21292e-22	1.58876	8.40789e-17	1.73287	9.23242e-20	1.12356	7.0808e-09	1.69058	7.11984e-19	1.4416	5.793e-14
ENSG00000039523	RIPOR1	2068.73	2.91737	4.62865e-69	2.81442	3.87647e-64	1.52115	5.97981e-19	2.39212	2.01103e-46	2.691	1.50689e-58	2.41925	1.90312e-47	1.81759	5.12034e-27	1.87275	1.56363e-28	3.23948	8.03642e-85	2.55983	6.05006e-53	2.69626	6.63234e-59	2.18878	7.73583e-39	1.95919	3.89937e-31	2.2629	1.52358e-41	2.42327	1.37518e-47
ENSG00000159753	CARMIL2	100.761	-5.32919	2.86464e-47	-5.69419	2.00969e-48	-5.09808	5.15673e-45	-2.44399	2.0185e-16	-3.11854	3.14752e-24	-1.59562	7.90375e-08	-5.18284	4.043e-47	-2.76989	2.93801e-20	-3.30579	1.61547e-25	-3.25943	1.24987e-25	-3.99697	8.05975e-35	-4.89408	2.81016e-43	-3.88147	2.3347e-33	-3.70718	1.70039e-31	-3.15678	6.28657e-25
ENSG00000102901	CENPT	1150.82	-1.70152	3.78736e-08	-1.49713	1.61416e-06	-1.45931	3.62736e-06	-2.03114	4.36672e-11	-1.72356	2.71896e-08	-1.33809	2.01913e-05	-1.10846	0.00050337	-1.6837	6.5659e-08	-1.29679	4.03106e-05	-2.04192	3.70886e-11	-1.21074	0.000123216	-1.59991	2.69961e-07	-1.56424	5.14239e-07	-1.71884	2.98122e-08	-1.63651	1.42806e-07
ENSG00000159792	PSKH1	2189.91	2.23572	1.79322e-33	2.24315	1.19084e-33	1.1686	1.08996e-09	1.29735	7.96324e-12	1.52385	6.06326e-16	1.47382	5.23313e-15	1.74371	1.12178e-20	1.51419	1.01843e-15	1.51784	9.0241e-16	1.06006	3.54744e-08	2.14585	6.92705e-31	1.98709	1.43816e-26	1.24986	4.92011e-11	1.7742	2.37894e-21	1.51504	8.8542e-16
ENSG00000205220	PSMB10	212.504	4.6703	6.80124e-30	2.53345	3.28372e-09	2.06852	2.39179e-06	2.56112	1.91227e-09	4.10459	3.78628e-23	3.50511	4.56718e-17	1.30264	0.00452067	1.66741	0.000196662	3.7733	1.44539e-19	3.89794	6.89359e-21	2.09541	1.39318e-06	2.26927	1.46353e-07	1.513	0.000828568	1.32622	0.00404334	2.44293	1.22815e-08
ENSG00000157350	ST3GAL2	3110.3	2.50203	2.74476e-25	2.37532	7.28521e-23	1.19935	1.7988e-06	1.45761	3.41628e-09	2.77992	6.05836e-31	2.14501	8.06485e-19	1.71422	2.26644e-12	1.38985	2.1258e-08	2.44047	4.94313e-24	1.4583	3.51364e-09	2.2814	3.47026e-21	1.88995	8.25738e-15	1.41972	8.82603e-09	1.50882	8.66951e-10	2.13447	1.33362e-18
ENSG00000103051	COG4	3433.3	1.69002	6.45786e-18	0.768802	0.000176048	0.859102	2.80881e-05	1.26678	1.85655e-10	1.3651	5.39358e-12	1.61505	2.02146e-16	1.44692	2.21505e-13	1.05099	1.84869e-07	1.31759	3.34477e-11	1.94053	3.0967e-23	1.41812	6.59036e-13	1.55621	2.62578e-15	0.948901	2.60579e-06	1.12215	1.98629e-08	1.04683	1.87633e-07
ENSG00000166747	AP1G1	5935.3	1.83613	3.33219e-28	1.59117	2.22277e-21	0.555859	0.00206713	1.66743	2.44206e-23	1.65331	5.48914e-23	1.65705	4.04765e-23	1.37599	3.08434e-16	1.23308	3.79423e-13	1.4584	4.66658e-18	1.63501	1.80488e-22	1.64341	8.92071e-23	1.70308	2.42488e-24	1.35898	7.84842e-16	1.40106	8.64204e-17	1.61713	5.15678e-22
ENSG00000182149	IST1	5103.07	0.948235	1.68369e-11	1.16256	9.73985e-17	0.415216	0.00622972	0.590605	4.74536e-05	0.821696	7.5104e-09	0.861405	1.20543e-09	0.845784	2.46857e-09	0.663735	4.54688e-06	1.15839	1.4456e-16	0.695848	1.32318e-06	1.08631	9.08046e-15	1.02171	3.7679e-13	1.15658	1.46915e-16	1.0768	1.68331e-14	1.07333	2.1369e-14
ENSG00000090863	GLG1	12054.4	2.07436	1.16742e-21	1.39767	2.26291e-10	0.829222	0.000316709	2.118	1.89181e-22	2.33173	4.62162e-27	2.38864	2.21168e-28	1.39671	2.35725e-10	1.35441	1.01037e-09	2.58378	4.97382e-33	2.43219	2.41096e-29	2.81485	4.26741e-39	2.11706	1.78385e-22	1.57951	5.99141e-13	1.34828	1.03579e-09	1.59832	3.1491e-13
ENSG00000103091	WDR59	1606.54	-0.85533	0.00216017	-1.04354	0.000153164	-1.39918	2.89553e-07	-1.67866	4.27134e-10	-1.1764	1.72662e-05	-0.893708	0.00134023	-0.960937	0.000537564	-1.20908	1.07773e-05	-1.26888	3.39514e-06	-1.44516	9.75241e-08	-0.762005	0.00688575	-0.978204	0.000413415	-1.01346	0.000245216	-1.0753	9.47421e-05	-0.896829	0.00133201
ENSG00000050820	BCAR1	4932.07	2.54243	2.18926e-64	1.81259	5.76416e-33	1.47047	7.42676e-22	2.16737	7.12038e-47	2.49823	4.8427e-62	2.17717	2.57445e-47	1.8312	1.04731e-33	1.08174	3.01072e-12	2.68961	7.72458e-72	2.16631	9.07427e-47	2.16951	5.17346e-47	1.7995	1.68077e-32	2.10949	2.24401e-44	2.00025	4.76704e-40	2.08356	2.34088e-43
ENSG00000065457	ADAT1	1463.69	1.80588	1.12437e-23	2.64743	4.08289e-50	1.28895	2.4746e-12	1.46424	8.59173e-16	1.95549	1.59368e-27	2.11485	3.64912e-32	1.79703	1.93721e-23	1.16543	2.85171e-10	2.19756	1.65021e-34	1.9817	3.38494e-28	1.74183	4.969e-22	2.0985	1.2015e-31	0.80784	1.98275e-05	0.941507	4.86617e-07	1.34958	1.61267e-13
ENSG00000103111	MON1B	2696.68	1.25294	4.11865e-13	1.29044	8.34606e-14	0.718316	6.9929e-05	1.29479	6.97362e-14	1.2255	1.55518e-12	1.24834	5.41703e-13	1.06908	8.49923e-10	0.659727	0.000275468	1.05212	1.8903e-09	1.07015	9.1892e-10	1.32193	1.77121e-14	1.48665	5.14994e-18	1.12725	9.29494e-11	0.926144	1.39071e-07	0.731043	4.32162e-05
ENSG00000166454	ATMIN	3179.97	1.53009	4.29138e-17	1.65169	1.02806e-19	0.981114	1.68963e-07	1.35195	1.65744e-13	1.52158	7.58982e-17	1.45745	1.44659e-15	1.80815	1.75908e-23	1.313	9.73083e-13	1.52988	5.55413e-17	1.61334	8.28832e-19	1.6789	2.24583e-20	1.55779	1.2353e-17	1.81295	1.49795e-23	1.82936	5.38119e-24	1.40037	2.01739e-14
ENSG00000153815	CMIP	2790.83	1.37668	1.43416e-11	2.52469	1.15586e-36	1.29179	3.54049e-10	1.60007	3.20777e-15	1.51618	9.21443e-14	2.10628	9.18753e-26	1.82507	1.43189e-19	1.03731	6.49399e-07	1.42225	3.4855e-12	1.70612	3.70474e-17	1.48521	2.70155e-13	1.87691	1.29748e-20	1.77185	1.86044e-18	1.65625	2.88117e-16	1.4071	5.41968e-12
ENSG00000140941	MAP1LC3B	4772.96	1.76158	4.44489e-28	1.30013	1.10568e-15	0.553022	0.00140294	1.51364	6.75671e-21	1.64965	1.13295e-24	1.60804	1.6126e-23	1.38782	9.25998e-18	1.06155	1.02564e-10	1.13234	4.48679e-12	1.39986	5.52914e-18	1.88209	6.54622e-32	2.0609	4.67324e-38	1.00912	7.82914e-10	1.54377	9.66056e-22	1.61445	1.1844e-23
ENSG00000051523	CYBA	446.657	-9.63508	2.33656e-83	-8.59674	3.52753e-88	-6.18636	1.96258e-63	-9.43543	1.93485e-87	-2.65778	1.49718e-13	-11.9953	9.26725e-39	-6.80596	4.03832e-74	-10.1483	1.40217e-76	-9.87327	1.24461e-64	-11.0768	7.4685e-50	-10.0549	4.22174e-71	-8.37413	1.45939e-86	-10.4847	4.73336e-63	-11.9444	3.22101e-38	-10.8009	1.0613e-60
ENSG00000198931	APRT	2363.77	-2.13467	8.53106e-13	-2.18304	2.63841e-13	-2.58498	4.29845e-18	-1.78254	3.32866e-09	-2.18753	2.46508e-13	-2.59984	2.0312e-18	-2.90677	9.55046e-23	-2.596	2.81778e-18	-1.47789	1.21342e-06	-1.53152	4.68263e-07	-2.8348	1.06708e-21	-2.32899	5.45789e-15	-3.22856	1.09371e-27	-2.83567	1.09859e-21	-2.85722	5.85443e-22
ENSG00000141012	GALNS	1492.56	3.1677	3.95186e-35	1.87475	7.95676e-13	1.14148	2.76467e-05	1.84095	2.10931e-12	3.03643	2.85908e-32	3.51612	4.10173e-43	1.7466	2.75479e-11	1.97241	4.75916e-14	2.44816	3.36299e-21	1.83779	2.49597e-12	2.57432	1.80437e-23	2.63849	1.44157e-24	1.43152	7.23821e-08	1.30736	1.01649e-06	2.0001	1.79628e-14
ENSG00000185324	CDK10	1905.55	-1.59676	1.12222e-06	-1.24992	0.000181267	-1.55543	2.78885e-06	-1.96006	1.79914e-09	-1.76526	6.84217e-08	-1.207	0.000308412	-1.2595	0.000163346	-1.71193	1.99825e-07	-1.85542	1.41423e-08	-2.46932	2.3126e-14	-1.10646	0.000995164	-1.69583	2.29624e-07	-1.7495	9.09178e-08	-1.3893	2.84473e-05	-1.04824	0.00202335
ENSG00000261373	VPS9D1-AS1	132.044	-5.08566	2.18624e-19	-4.80805	1.9581e-17	-3.64411	6.08407e-11	-4.813	9.39046e-18	-3.16969	1.15201e-08	-4.17376	6.58156e-14	-4.49101	7.59277e-16	-3.68571	3.28348e-11	-5.17049	4.87426e-19	-6.12425	4.73906e-24	-2.9935	6.77122e-08	-3.20799	7.38157e-09	-3.91847	1.91186e-12	-3.13073	1.73835e-08	-4.14211	1.03286e-13
ENSG00000258947	TUBB3	208.069	4.54519	1.20741e-17	3.94248	2.81259e-13	4.92535	1.74085e-20	5.3557	2.78242e-24	5.02938	2.02743e-21	4.94458	9.10272e-21	5.59158	1.66201e-26	3.51768	1.21137e-10	4.67809	1.8511e-18	4.11036	2.42217e-14	5.95141	5.82781e-30	5.26827	1.66044e-23	6.37689	2.80064e-34	5.68794	2.3271e-27	5.4194	7.57186e-25
ENSG00000179409	GEMIN4	2009.93	-1.8597	2.33729e-26	-1.16363	5.58208e-11	-1.01799	1.42049e-08	-1.31013	1.24448e-13	-2.07432	2.78269e-32	-2.10123	3.5213e-33	-1.74065	3.06771e-23	-1.45535	1.68368e-16	-1.22847	4.69791e-12	-1.85173	5.87237e-26	-2.0325	4.00154e-31	-1.77016	6.39663e-24	-2.09976	4.85388e-33	-2.39035	2.09405e-42	-2.05227	1.1122e-31
ENSG00000167193	CRK	1490.58	1.36075	1.34962e-09	1.461	7.29977e-11	1.44052	1.66709e-10	1.50118	2.05662e-11	1.4213	2.49153e-10	1.11739	9.05483e-07	1.28049	1.37388e-08	1.14138	5.86688e-07	1.41201	3.71511e-10	1.12526	8.191e-07	1.55741	2.96621e-12	1.58658	1.19566e-12	1.01231	1.01629e-05	1.45233	9.48558e-11	1.45999	7.54249e-11
ENSG00000167720	SRR	867.454	2.03723	6.21045e-17	2.57034	2.00545e-26	2.24802	2.81497e-20	1.53259	6.27785e-10	2.12611	2.81291e-18	1.73473	1.82081e-12	2.40263	3.12226e-23	1.96432	1.08234e-15	1.26188	6.18429e-07	2.50856	3.93876e-25	2.24569	2.28265e-20	2.71161	2.3643e-29	1.66834	1.43518e-11	1.87536	2.03584e-14	1.72119	2.86148e-12
ENSG00000007168	PAFAH1B1	10935.3	1.38119	8.33998e-09	2.08444	1.03509e-18	1.69406	1.37071e-12	1.27152	1.42124e-07	1.46216	1.04439e-09	1.32943	3.25815e-08	1.3515	1.91062e-08	1.26831	1.71753e-07	1.68873	1.3868e-12	1.10464	5.90826e-06	1.60619	1.53356e-11	1.64893	4.48655e-12	1.2355	3.20936e-07	1.34226	2.43174e-08	1.54854	9.3204e-11
ENSG00000132361	CLUH	5312.69	-0.862409	4.64434e-06	-0.661874	0.000574924	-0.587743	0.00284105	-0.992332	1.20352e-07	-1.28542	3.89965e-12	-1.52735	1.03099e-16	-1.33179	5.64692e-13	-1.24022	2.60739e-11	-0.684269	0.000372385	-0.85237	6.75356e-06	-1.63279	5.80958e-19	-0.704412	0.000234158	-2.07708	6.9059e-30	-2.05403	2.69188e-29	-1.5642	1.91537e-17
ENSG00000262692	AC116914.2	28.6514	-3.24793	1.04278e-07	-2.52596	3.02149e-05	-2.08579	0.00059427	-3.95962	4.70325e-10	-3.52347	2.29271e-08	-2.67888	9.20096e-06	-2.98966	7.62947e-07	-3.00783	7.87413e-07	-3.67129	2.27164e-08	-4.82101	4.26085e-11	-2.82354	3.35984e-06	-3.09508	4.47756e-07	-2.91496	1.89906e-06	-2.34784	0.000100852	-2.74646	5.82438e-06
ENSG00000132382	MYBBP1A	3643.31	-2.14046	7.67347e-22	-1.23621	5.53458e-08	-1.21332	1.22678e-07	-1.43314	2.40645e-10	-2.08977	8.45012e-21	-1.74461	7.43905e-15	-1.65715	1.6217e-13	-1.40834	5.6257e-10	-0.938234	5.23352e-05	-2.07744	1.51553e-20	-2.07635	1.31678e-20	-1.82334	4.11444e-16	-2.30439	4.88686e-25	-2.46073	2.01159e-28	-2.11349	3.01963e-21
ENSG00000108509	CAMTA2	1027.85	-1.3019	4.13481e-09	-1.22017	4.44011e-08	-0.784265	0.000696385	-1.33583	1.7353e-09	-1.01889	5.90428e-06	-0.865008	0.000136947	-1.5735	9.44199e-13	-1.23253	3.45554e-08	-0.839083	0.000240682	-2.29584	3.2885e-25	-1.12809	4.24041e-07	-0.776088	0.000694286	-1.66153	5.45281e-14	-1.21325	5.24728e-08	-1.10995	7.17247e-07
ENSG00000180787	ZFP3	624.368	6.98381	4.29917e-22	7.50972	2.08401e-25	8.9034	2.84655e-35	7.81247	2.289e-27	7.81424	2.03374e-27	8.05841	3.78888e-29	8.52476	1.52693e-32	7.47671	4.37897e-25	5.42361	1.90069e-13	6.85477	3.2295e-21	7.31799	3.46775e-24	9.29889	1.57162e-38	8.49354	2.9616e-32	8.58406	5.61615e-33	7.70683	1.11747e-26
ENSG00000108561	C1QBP	6739.63	-1.61349	3.51204e-12	-0.759229	0.00178823	-1.57663	1.50123e-11	-1.56751	1.68474e-11	-1.86002	8.78758e-16	-2.21169	6.4234e-22	-1.79889	7.36137e-15	-1.67487	6.22516e-13	-0.956466	6.49099e-05	-1.23856	1.45891e-07	-2.60525	5.28015e-30	-1.50708	9.85891e-11	-2.61074	4.77747e-30	-2.34938	1.39883e-24	-1.94869	3.23975e-17
ENSG00000091592	NLRP1	6186.84	3.90179	2.53286e-35	4.50801	6.42255e-47	3.65041	7.06861e-31	4.33579	2.23197e-43	3.62268	1.64015e-30	5.17644	1.39751e-61	6.12631	4.5543e-86	4.75233	6.17583e-52	2.07823	1.32586e-10	2.90842	6.02324e-20	5.1983	3.80316e-62	5.64145	5.03412e-73	4.59797	1.11609e-48	4.91265	1.22148e-55	5.01542	7.51387e-58
ENSG00000161940	BCL6B	67.5347	-11.1509	2.47191e-13	-7.03068	1.09889e-35	-7.58636	3.53177e-34	-5.12687	2.28428e-27	-7.48968	3.69353e-33	-8.19371	6.52657e-31	-7.70492	2.14888e-35	-8.58066	1.36022e-30	-7.797	3.64278e-28	-7.64985	3.50466e-31	-8.93231	2.96703e-25	-8.4179	1.43992e-29	-7.74311	6.35973e-32	-9.94067	3.20651e-18	-10.0396	2.15317e-18
ENSG00000174326	SLC16A11	22.3129	-1.85799	0.00176176	-3.16527	3.4414e-07	-2.66216	1.22494e-05	-1.54858	0.00993504	-2.80847	4.4591e-06	-3.14682	3.6419e-07	-2.95602	1.05724e-06	-3.92831	1.52059e-09	-3.37338	2.38814e-07	-4.66521	3.6503e-10	-4.25021	6.43521e-10	-4.86162	6.26891e-11	-2.74295	7.02209e-06	-4.06109	1.63164e-09	-3.57905	1.97757e-08
ENSG00000213859	KCTD11	561.745	2.62117	1.26252e-26	1.4308	1.90696e-08	0.730281	0.00770935	2.28843	2.11372e-20	2.3471	2.20063e-21	1.919	1.42063e-14	0.986211	0.000161231	1.37558	7.35623e-08	0.93833	0.000414438	1.12138	1.65014e-05	1.75818	2.24757e-12	1.81603	3.98681e-13	1.39843	4.07417e-08	1.5347	1.33371e-09	1.99765	1.06483e-15
ENSG00000174282	ZBTB4	4488.17	1.72726	6.83841e-15	1.33142	3.04334e-09	1.25293	3.32399e-08	1.64373	1.57426e-13	1.72489	8.27926e-15	1.71323	1.20034e-14	1.2075	8.8435e-08	1.33457	3.26634e-09	0.63018	0.00820506	0.905038	8.85989e-05	1.80194	4.01742e-16	1.67101	5.61759e-14	0.906443	8.19851e-05	1.41451	2.70305e-10	1.69251	2.69664e-14
ENSG00000108947	EFNB3	1592.86	1.55113	7.60136e-07	0.959085	0.0033196	1.50619	2.10421e-06	1.28049	5.9416e-05	2.11042	9.03312e-12	1.5321	1.1081e-06	2.11325	8.1216e-12	1.94471	4.41015e-10	-0.875385	0.00954868	-1.76615	5.64695e-08	2.42631	2.75494e-15	1.89329	1.12927e-09	1.37385	1.47498e-05	1.82587	4.62588e-09	2.6145	1.57515e-17
ENSG00000179859	RNF227	173.248	-1.97843	1.45605e-19	-1.75853	1.17756e-15	-1.65056	4.1162e-14	-2.78476	1.95689e-34	-3.49931	2.23374e-44	-1.41995	6.2396e-11	-2.04925	7.87484e-21	-1.13778	1.6464e-07	-1.82336	4.43647e-16	-2.86277	1.39364e-33	-2.56721	3.13449e-29	-0.955488	1.21405e-05	-2.46375	2.87648e-27	-1.96877	5.44814e-19	-1.76301	7.78467e-16
ENSG00000178971	CTC1	797.133	-1.58902	3.38523e-13	-1.32201	1.97114e-09	-1.12742	4.13203e-07	-0.792876	0.000445625	-1.07458	1.29201e-06	-1.22265	2.86354e-08	-1.36939	4.18522e-10	-0.87137	0.000113481	-3.07494	7.8096e-42	-1.44955	4.60787e-11	-0.779331	0.000545528	-1.24283	1.71306e-08	-0.716886	0.00165377	-0.820169	0.00027983	-0.820258	0.000277011
ENSG00000161970	RPL26	615.369	-2.73456	4.37429e-09	-2.14695	5.47111e-06	-1.76051	0.000273104	-2.46814	1.44921e-07	-2.65254	1.42282e-08	-3.26738	2.04182e-12	-2.32665	7.45573e-07	-2.17378	4.68506e-06	-2.57272	4.31969e-08	-1.93304	5.0367e-05	-3.07839	3.48181e-11	-2.8458	1.04557e-09	-2.55378	5.01086e-08	-2.19757	3.2413e-06	-2.43145	2.28002e-07
ENSG00000007174	DNAH9	1175.81	10.4122	1.36752e-27	11.4346	4.2751e-33	7.66784	3.01415e-15	9.0826	3.84901e-21	7.5777	5.33436e-15	6.4399	4.38347e-11	10.1497	3.05198e-26	9.10001	3.58588e-21	8.30126	8.08501e-18	5.47789	3.35357e-08	10.5109	4.11887e-28	11.4123	6.40642e-33	7.5546	6.3534e-15	8.74354	1.01964e-19	9.25267	6.38196e-22
ENSG00000006740	ARHGAP44	95.8967	-5.56881	3.5696e-17	-7.34065	6.52211e-23	-7.50255	4.71004e-23	-7.76318	4.0509e-24	-6.33276	6.46074e-20	-3.68356	1.16651e-08	-7.759	5.42274e-24	-2.82219	1.64032e-05	-6.74177	4.20715e-20	-5.46451	2.91806e-16	-6.31084	6.50578e-20	-5.39471	3.47519e-16	-7.93252	2.32424e-22	-6.85109	1.526e-21	-2.63638	5.53664e-05
ENSG00000109099	PMP22	7514.87	5.66114	8.65798e-34	3.68147	7.23972e-15	4.72512	1.08538e-23	4.44595	3.77166e-21	3.73155	3.27138e-15	4.24733	1.89333e-19	2.557	1.09689e-07	3.89955	1.91248e-16	5.26786	2.2316e-29	3.25189	8.79599e-12	3.54514	7.01007e-14	3.77588	1.44949e-15	1.93338	8.08363e-05	2.43447	4.65977e-07	3.3832	1.11266e-12
ENSG00000276855	AC015922.3	58.9853	4.91825	9.58548e-16	4.415	1.02272e-12	5.02111	3.09329e-16	4.38384	1.39871e-12	2.08865	0.00252974	4.88972	1.59574e-15	2.8694	9.68829e-06	2.21926	0.00114376	2.04072	0.00400473	4.78128	8.64952e-15	2.87291	1.01508e-05	1.8429	0.00908876	2.4892	0.000199843	2.29363	0.00074179	1.93418	0.00575723
ENSG00000166582	CENPV	790.99	-3.95983	4.29838e-19	-7.72723	7.87588e-58	-1.9585	2.10242e-05	-6.41215	1.29376e-45	-6.54425	2.22332e-46	-4.50663	3.25599e-24	-2.91468	7.04395e-11	-1.48538	0.0015825	-10.0178	3.07757e-49	-3.93696	8.9043e-19	-4.84036	1.31077e-27	-1.94856	1.97181e-05	-5.34542	5.91158e-33	-4.86583	7.66184e-28	-3.33941	6.78013e-14
ENSG00000188522	FAM83G	122.228	-1.55069	0.000138011	-9.34966	1.12445e-23	-3.79615	2.45605e-20	-2.09806	1.88849e-07	-1.82786	6.63502e-06	-1.48514	0.000283243	-8.25148	1.10353e-30	-6.34659	1.73712e-37	-3.77562	1.53114e-19	-8.46346	4.54623e-24	-3.96388	9.55463e-22	-7.20031	2.35319e-34	-10.5587	7.82073e-12	-10.5844	3.51213e-12	-4.62991	1.68631e-27
ENSG00000166484	MAPK7	1802.58	1.83598	1.45164e-29	1.57398	7.98081e-22	1.58632	4.38041e-22	2.26908	8.56364e-45	1.44269	1.87432e-18	1.9657	9.61525e-34	1.22415	1.3453e-13	1.17801	1.44165e-12	0.580826	0.000963024	1.33095	8.64256e-16	1.30464	2.69297e-15	1.24239	6.18286e-14	1.40376	1.60945e-17	0.977788	5.74828e-09	1.7159	8.02146e-26
ENSG00000128487	SPECC1	5803.1	0.887218	0.000895186	1.26303	1.32143e-06	2.28917	2.8165e-19	2.07621	4.24351e-16	1.65636	1.25946e-10	1.50277	6.11843e-09	2.35963	1.47356e-20	2.07275	5.3978e-16	-0.735615	0.00770883	1.50287	6.70331e-09	2.29455	1.61068e-19	3.0314	2.63144e-33	2.42661	1.16608e-21	2.9217	5.07251e-31	1.37329	1.3141e-07
ENSG00000212719	LINC02693	903.886	-1.71495	1.96192e-14	-1.25552	3.15043e-08	-1.60589	1.1326e-12	-1.24104	4.39614e-08	-2.25876	9.10089e-24	-1.04093	5.23308e-06	-0.795162	0.000640144	-0.950964	3.97972e-05	-2.47182	1.05427e-27	-2.88601	5.15323e-37	-0.848813	0.000238475	-0.777823	0.000853963	-1.10374	1.32018e-06	-1.76962	3.34336e-15	-1.83662	2.83646e-16
ENSG00000004139	SARM1	1149.95	3.41141	2.19792e-40	4.3424	2.59159e-65	3.67895	9.83335e-47	3.93852	1.00267e-53	3.31155	6.05977e-38	3.00827	2.07219e-31	3.71096	8.71665e-48	3.92622	2.30151e-53	3.56668	7.53917e-44	3.07732	9.83652e-33	4.12163	7.52774e-59	3.70004	2.08903e-47	3.75495	9.73459e-49	3.66115	1.85099e-46	3.64915	4.15581e-46
ENSG00000109103	UNC119	1305.16	-1.0214	1.1416e-05	-0.937741	6.51614e-05	-1.16148	6.56217e-07	-1.77399	7.81293e-15	-0.826388	0.000490762	-1.71722	5.63559e-14	-1.84875	4.83906e-16	-1.33577	7.53834e-09	-1.34501	6.08461e-09	-0.874346	0.000222424	-0.926636	7.63174e-05	-0.861664	0.000263756	-1.65267	5.30234e-13	-1.25861	5.12114e-08	-1.10171	2.21427e-06
ENSG00000160602	NEK8	280.28	-2.12714	7.16879e-20	-2.5596	4.19436e-27	-1.94347	1.0484e-16	-1.29198	3.35661e-08	-2.09458	4.57145e-19	-1.84201	2.99003e-15	-2.53052	4.07404e-27	-2.04441	2.06579e-18	-2.55764	2.03294e-26	-2.56311	5.84779e-27	-1.78176	2.32086e-14	-2.198	7.2089e-21	-2.84818	1.56691e-32	-2.54796	5.66826e-27	-2.2827	2.54062e-22
ENSG00000108256	NUFIP2	7142.89	-1.52013	3.55807e-14	-1.03565	3.9743e-07	-1.06559	2.14476e-07	-0.790667	0.000146177	-1.48153	1.78393e-13	-1.30133	1.1787e-10	-1.43347	1.04261e-12	-1.43681	1.1257e-12	-1.59285	2.1617e-15	-0.879195	2.15253e-05	-0.936755	4.87152e-06	-1.03676	3.8996e-07	-1.8107	1.33516e-19	-1.86311	9.87472e-21	-0.596423	0.00521215
ENSG00000160551	TAOK1	8548.97	1.7322	2.23089e-09	1.95748	1.14534e-11	1.69325	6.87153e-09	1.90312	4.77521e-11	1.66431	1.04342e-08	1.76381	1.14793e-09	2.1666	4.65074e-14	2.0312	2.14871e-12	1.15114	0.000112874	1.47558	4.85199e-07	2.42212	2.39997e-17	2.13152	1.23536e-13	1.86607	1.1002e-10	1.90959	3.82034e-11	2.04041	1.45369e-12
ENSG00000167549	CORO6	128.589	-5.6801	1.9226e-16	-4.22576	4.96183e-10	-1.8804	0.00862156	-3.54205	1.74824e-07	-4.03936	2.60867e-09	-3.82741	1.56173e-08	-8.14628	2.85128e-23	-3.70004	5.31182e-08	-4.17995	9.36411e-10	-5.14246	8.59955e-14	-3.47706	2.82082e-07	-7.6627	3.76456e-22	-4.79534	2.12717e-12	-5.95278	2.51828e-17	-7.1837	1.78506e-21
ENSG00000172171	TEFM	238.668	-1.18364	2.60442e-07	-1.40478	1.50309e-09	-0.824479	0.000498076	-0.919072	7.49854e-05	-1.29233	2.59051e-08	-1.03827	7.56573e-06	-1.01076	1.22595e-05	-0.890463	0.000143807	-0.79902	0.000800653	-0.795691	0.000787313	-2.17867	5.52306e-20	-0.95365	4.21952e-05	-1.36326	4.36271e-09	-1.3099	1.64494e-08	-0.937514	5.76876e-05
ENSG00000176658	MYO1D	312.074	-4.06891	7.3671e-24	-6.66985	3.12904e-54	-5.86823	2.38566e-45	-6.64022	2.48747e-55	-8.63412	1.87157e-62	-4.81714	2.353e-32	-7.50901	1.29346e-63	-5.70395	1.43416e-43	-5.33831	5.45623e-38	-8.25986	2.54965e-61	-6.79824	1.39601e-55	-7.01718	5.36826e-58	-6.48523	3.67949e-52	-6.91023	1.00566e-56	-4.18904	4.63635e-25
ENSG00000172123	SLFN12	246.098	3.62942	4.35331e-13	3.84144	1.60172e-14	1.44643	0.00872194	-2.17759	0.00060454	1.80528	0.000670336	2.47482	1.48724e-06	2.58105	4.67506e-07	-2.64206	9.23953e-05	3.05778	1.83621e-09	4.383	1.33096e-18	2.00724	0.000123678	4.31565	4.31533e-18	-7.53674	3.0693e-06	3.10501	8.78674e-10	1.68533	0.00162367
ENSG00000275832	ARHGAP23	246.245	4.10443	4.16274e-33	4.80938	2.2175e-45	3.75447	1.5655e-27	2.84302	5.88663e-16	4.05475	3.5984e-32	3.37521	2.39e-22	2.52383	1.1085e-12	2.97615	2.23345e-17	3.40586	1.72888e-22	3.42143	8.20959e-23	3.27198	5.39387e-21	3.16648	1.18413e-19	2.265	3.54187e-10	3.0759	1.52478e-18	3.00275	1.111e-17
ENSG00000002834	LASP1	7369.09	2.50172	1.6925e-22	1.83954	1.30496e-12	2.29724	5.629e-19	2.05894	1.69567e-15	2.85139	6.87473e-29	2.18176	2.50501e-17	2.07988	7.74259e-16	1.84248	1.46697e-12	2.56485	1.51718e-23	2.08894	6.27679e-16	1.53636	3.98665e-09	2.25967	1.68933e-18	1.49389	1.18724e-08	1.27842	1.33188e-06	1.22189	4.12369e-06
ENSG00000161405	IKZF3	17.346	-8.33452	8.77434e-07	-7.17133	1.91003e-06	-10.6251	1.14876e-07	-9.36696	1.89365e-06	-8.05771	1.73817e-06	-10.5659	1.09531e-07	-10.7457	6.58568e-08	-10.7262	8.13393e-08	-8.74109	1.3249e-05	-10.3818	1.97563e-07	-10.4956	1.27635e-07	-10.563	1.12879e-07	-9.02616	6.28633e-06	-10.5001	1.35034e-07	-10.5835	1.09512e-07
ENSG00000008838	MED24	4739.53	-0.952059	2.2779e-11	-1.13688	1.07875e-15	-0.748784	2.52306e-07	-0.896264	3.7638e-10	-1.57942	3.27745e-29	-1.34298	1.72536e-21	-1.11199	4.30607e-15	-1.10752	6.92618e-15	-1.12825	2.06088e-15	-1.20189	2.28532e-17	-1.23968	1.73733e-18	-0.973175	8.55681e-12	-1.35228	1.00921e-21	-1.15604	3.36279e-16	-1.14576	6.52641e-16
ENSG00000108352	RAPGEFL1	363.955	-1.92001	7.87128e-09	-3.05056	1.30493e-19	-0.950114	0.00714142	-1.70392	3.62581e-07	-2.05193	8.10944e-10	-1.76577	1.30147e-07	-2.32601	2.48483e-12	-1.60021	2.12373e-06	-2.68401	1.7327e-15	-1.85352	3.34052e-08	-1.36261	5.51839e-05	-1.65661	7.95494e-07	-1.49279	9.64962e-06	-0.969433	0.00538082	-1.02703	0.00302743
ENSG00000141698	NT5C3B	3672.45	-0.840281	5.30555e-07	-1.01186	1.22324e-09	-1.14673	5.51658e-12	-1.48773	1.44442e-19	-0.908192	5.79253e-08	-1.72597	5.86675e-26	-1.45998	6.29893e-19	-1.21746	2.06846e-13	-1.2057	3.57783e-13	-0.871883	2.12126e-07	-1.57291	8.90844e-22	-1.16072	2.3883e-12	-1.39223	2.92197e-17	-1.05503	2.20941e-10	-1.23989	6.3662e-14
ENSG00000173786	CNP	13330.9	2.24265	1.10418e-43	1.47113	2.67162e-19	3.3475	2.41753e-96	2.21689	1.18778e-42	1.86672	1.77347e-30	1.22203	1.27042e-13	1.78983	3.95751e-28	2.29906	9.18636e-46	2.87807	1.91349e-71	2.41259	2.23517e-50	2.53316	1.48768e-55	2.69655	9.16255e-63	1.39556	1.91913e-17	2.1757	3.41424e-41	1.70045	1.96286e-25
ENSG00000108773	KAT2A	2217.73	-2.11323	3.16257e-09	-2.12337	2.80293e-09	-1.23992	0.000924555	-3.03194	9.32406e-18	-2.64019	9.81361e-14	-2.85308	7.00681e-16	-2.25667	2.42312e-10	-2.29897	1.29042e-10	-1.65191	5.34363e-06	-1.88331	1.70721e-07	-2.69446	2.59574e-14	-2.17139	1.19033e-09	-2.92144	1.43235e-16	-2.89099	2.8505e-16	-2.55886	5.69313e-13
ENSG00000168610	STAT3	15630.7	4.21803	1.281e-137	2.36335	1.37099e-43	3.13786	3.87407e-76	2.76042	3.68364e-59	3.52095	7.49304e-96	3.54814	1.8263e-97	2.92591	1.85231e-66	2.65892	6.68224e-55	2.8487	5.675e-63	4.42348	2.98126e-151	3.29209	5.3561e-84	3.19496	4.42173e-79	2.68251	7.2794e-56	3.07571	1.8678e-73	4.0373	6.64232e-126
ENSG00000177469	CAVIN1	18678.9	5.63611	2.77644e-90	2.30544	7.84434e-16	5.46151	1.12002e-84	4.30627	5.98424e-53	5.56562	5.17132e-88	5.70439	1.61997e-92	2.19374	1.97417e-14	4.43311	4.62046e-56	6.18603	8.91339e-109	6.74404	4.24246e-129	4.38941	4.32044e-55	4.40673	1.96399e-55	2.27575	1.97435e-15	2.34879	2.15303e-16	5.50504	3.5015e-86
ENSG00000068120	COASY	2868.75	-1.23314	1.54383e-08	-2.22576	3.51461e-25	-0.971679	1.36096e-05	-0.656066	0.00409895	-1.28786	3.54973e-09	-1.3195	1.34935e-09	-1.97887	3.22617e-20	-1.23781	1.68545e-08	-1.02625	3.50352e-06	-0.648861	0.00471775	-1.57825	2.78972e-13	-1.6541	1.92251e-14	-2.15652	1.05013e-23	-1.67824	7.71976e-15	-1.38688	1.81059e-10
ENSG00000161647	MPP3	239.852	-2.77043	1.75378e-14	-2.39688	4.14856e-11	-1.80232	9.50545e-07	-3.34497	3.43245e-20	-3.17217	3.41769e-18	-2.04987	1.65054e-08	-2.72632	4.47247e-14	-2.16926	2.50303e-09	-2.51654	5.5109e-12	-2.79146	1.78359e-14	-2.96512	3.17509e-16	-2.35472	8.28859e-11	-3.05706	4.67926e-17	-3.58615	1.55798e-22	-2.76887	2.25044e-14
ENSG00000261514	LINC01976	26.0491	-11.2837	7.81646e-10	-9.91706	2.93682e-09	-6.9191	7.92435e-09	-11.3562	6.74822e-10	-11.0724	1.76338e-09	-11.1423	1.3392e-09	-11.3221	7.2411e-10	-7.85999	1.34555e-09	-10.7533	5.56988e-09	-10.9582	2.77739e-09	-8.64551	8.41458e-09	-9.68428	1.01231e-07	-11.0516	1.878e-09	-6.69365	1.59626e-08	-11.1598	1.31005e-09
ENSG00000005961	ITGA2B	147.165	-4.70386	1.00046e-16	-5.82887	8.1159e-23	-1.6933	0.00421576	-3.88728	4.80058e-12	-3.5259	3.93967e-10	-3.62994	1.10452e-10	-4.66186	1.74733e-16	-5.41718	7.03245e-21	-3.1049	4.32227e-08	-5.79207	2.42258e-22	-4.62585	4.00924e-16	-5.5625	1.57244e-21	-3.95838	2.33763e-12	-4.68839	1.85337e-16	-4.25109	5.43061e-14
ENSG00000180336	MEIOC	83.9742	-4.07782	5.48588e-18	-2.72573	3.46828e-09	-3.55923	2.6061e-14	-3.50573	3.71703e-14	-3.24659	2.72098e-12	-3.52531	3.80824e-14	-2.92966	1.66355e-10	-3.88304	1.37085e-16	-4.92133	3.03353e-21	-3.10413	2.44328e-11	-3.14164	1.07209e-11	-3.78701	7.94593e-16	-2.78133	1.60128e-09	-3.61393	1.20827e-14	-2.80764	1.04604e-09
ENSG00000161692	DBF4B	968.82	-2.45314	1.10926e-12	-1.94544	2.30148e-08	-1.24601	0.000572354	-1.81102	2.20016e-07	-2.14305	6.60635e-10	-2.36826	7.23051e-12	-1.37684	0.000105297	-1.31633	0.000244462	-1.23406	0.000582658	-1.8848	6.88025e-08	-1.55392	9.6381e-06	-1.71648	9.55385e-07	-1.71792	9.39763e-07	-2.42422	2.30961e-12	-2.32822	1.7283e-11
ENSG00000073670	ADAM11	483.75	-4.75358	3.31902e-92	-4.55544	1.05941e-84	-1.17232	1.97377e-07	-3.73764	1.22747e-62	-4.19449	1.69282e-74	-4.59467	2.01822e-86	-3.13101	1.55221e-45	-2.73061	3.31971e-35	-1.67596	4.54482e-14	-5.47468	5.1207e-104	-2.81363	4.6313e-37	-4.42417	1.38215e-81	-3.39142	6.99338e-52	-3.46591	3.93215e-54	-4.4816	2.23801e-83
ENSG00000131095	GFAP	99491.6	14.4077	1.75747e-81	8.93273	7.02537e-32	10.3792	1.63164e-42	10.4637	2.66554e-43	3.90469	7.08119e-07	12.3874	2.02496e-60	9.84601	1.70166e-38	9.22435	8.62912e-34	2.3118	0.00511114	2.26156	0.00638414	4.24941	5.38554e-08	13.5788	1.92245e-72	11.0513	3.27148e-48	10.919	3.38025e-47	7.18944	6.3436e-21
ENSG00000259207	ITGB3	305.998	5.11535	1.17569e-10	6.08915	1.05872e-14	2.60455	0.00254387	3.72239	5.06287e-06	6.08177	1.21557e-14	7.37001	3.93298e-21	2.52679	0.0031161	5.47653	5.58443e-12	8.76276	1.74212e-29	3.70518	6.18538e-06	5.34705	1.47829e-11	6.00979	2.47896e-14	3.28362	7.35852e-05	3.19552	0.000122022	3.45235	2.75651e-05
ENSG00000108511	HOXB6	218.99	-6.57119	2.27922e-35	-12.0152	9.48301e-19	-5.80039	1.10273e-29	-5.80599	3.91382e-30	-3.82803	9.15219e-15	-4.48159	1.48491e-19	-7.18562	1.15589e-38	-2.17366	1.59967e-05	-3.77164	2.91168e-14	-3.36701	9.80002e-12	-2.46757	6.5819e-07	-7.95234	2.9924e-38	-6.18098	5.69922e-32	-8.15235	2.58407e-37	-2.07985	3.47802e-05
ENSG00000159217	IGF2BP1	645.72	-12.1161	4.42266e-63	-13.081	2.55498e-46	-10.6415	7.15604e-99	-13.5252	2.97916e-35	-12.6479	9.76107e-45	-4.57622	1.06211e-50	-10.4727	1.30359e-108	-15.8888	1.15716e-25	-13.898	2.76369e-20	-13.1044	2.40306e-33	-14.2154	3.42671e-21	-13.2942	3.20103e-34	-8.31618	1.89809e-121	-13.2299	6.09179e-34	-6.37609	1.62492e-91
ENSG00000108813	DLX4	59.8025	-6.95793	1.79825e-19	-6.18927	7.68728e-17	-6.17498	6.69901e-17	-6.05829	8.26798e-17	-7.64349	1.91471e-19	-7.59815	8.85788e-20	-7.80556	1.14297e-20	-5.84725	6.72618e-16	-6.14821	4.9998e-16	-7.79466	8.06641e-19	-9.71027	1.11657e-14	-7.93832	1.0529e-19	-7.35471	3.29494e-19	-8.16905	3.65543e-19	-8.24666	1.66522e-19
ENSG00000136444	RSAD1	1473.34	-1.56969	1.78989e-09	-1.42786	5.41408e-08	-1.41674	8.47844e-08	-2.29701	6.37747e-19	-1.94677	6.63267e-14	-1.58675	1.23925e-09	-2.07167	1.19926e-15	-2.14239	1.4884e-16	-1.88286	4.95139e-13	-2.83549	5.31139e-28	-3.05484	2.34742e-32	-1.44035	4.1136e-08	-2.11809	2.97693e-16	-2.28455	9.77383e-19	-1.81757	2.84994e-12
ENSG00000108848	LUC7L3	7655.24	-1.90415	2.84707e-09	-1.65792	2.92123e-07	-0.971015	0.00443247	-2.08615	7.34605e-11	-1.91571	2.44409e-09	-1.9491	1.20585e-09	-1.4674	6.73291e-06	-1.32783	5.87301e-05	-1.81582	1.78057e-08	-1.82883	1.40156e-08	-1.46912	6.10999e-06	-1.63253	4.59886e-07	-1.47457	5.96321e-06	-1.6209	5.62161e-07	-1.26225	0.000128084
ENSG00000141198	TOM1L1	956.434	-1.62271	1.1161e-11	-2.89969	8.0217e-34	-1.31911	5.65167e-08	-1.66977	3.0196e-12	-1.77677	1.10717e-13	-1.99749	5.19284e-17	-2.1688	7.18555e-20	-1.45774	1.50621e-09	-2.19219	5.17116e-20	-0.887362	0.000348232	-2.33036	1.20988e-22	-1.35513	1.91106e-08	-4.52534	1.36207e-73	-2.69495	1.27069e-29	-1.37423	1.19909e-08
ENSG00000153933	DGKE	194.701	-6.26346	1.94648e-52	-5.90487	1.32e-47	-5.88116	7.80699e-48	-6.20029	3.45485e-52	-6.67457	5.23844e-54	-4.03262	7.23614e-26	-6.78883	2.95972e-57	-6.69843	2.60671e-56	-3.0361	2.51063e-15	-8.03067	1.87543e-53	-6.58097	1.64997e-53	-7.42485	1.14255e-57	-6.47651	1.70855e-52	-8.15245	3.6597e-55	-4.85624	1.08461e-35
ENSG00000121058	COIL	1147.76	-1.57356	1.34889e-20	-1.43485	3.33758e-17	-0.943904	4.70058e-08	-1.13164	3.18201e-11	-1.50099	1.03245e-18	-1.16607	7.75421e-12	-1.18787	2.78707e-12	-1.31535	1.08955e-14	-1.12902	4.88565e-11	-1.06086	6.26806e-10	-1.40808	1.09284e-16	-1.40906	1.06861e-16	-1.49664	1.30048e-18	-1.34689	2.33187e-15	-0.998228	5.76334e-09
ENSG00000136451	VEZF1	4532.6	1.93029	2.44729e-17	1.11779	1.82189e-06	2.08716	5.97232e-20	1.81572	2.15014e-15	1.57088	8.70256e-12	1.84043	7.9227e-16	2.12188	1.00984e-20	1.92159	4.52289e-17	1.68547	2.18912e-13	1.54334	2.17092e-11	1.63653	9.504e-13	1.9653	6.75858e-18	2.10067	2.68752e-20	1.96509	6.54668e-18	2.03853	3.65698e-19
ENSG00000264112	AC015813.1	473.315	-3.13438	1.74265e-10	-2.68518	5.74318e-08	-2.38184	1.99751e-06	-1.53867	0.00270134	-2.06995	3.68989e-05	-3.05191	5.65077e-10	-2.06523	3.80303e-05	-2.62354	1.32202e-07	-3.55837	5.86863e-13	-2.7797	2.00414e-08	-2.43991	8.4052e-07	-2.85464	7.28681e-09	-2.30111	3.85598e-06	-1.84337	0.000268551	-2.32776	3.00852e-06
ENSG00000011143	MKS1	889.167	-0.89439	1.10191e-07	-1.5775	6.95721e-21	-0.745876	1.45171e-05	-0.898361	1.03761e-07	-1.41794	3.22524e-17	-0.65543	0.00013667	-0.69632	4.67381e-05	-0.91027	7.86062e-08	-1.15987	7.90329e-12	-0.991711	4.83813e-09	-0.85754	4.03175e-07	-0.53242	0.00229372	-1.33778	1.67914e-15	-1.04949	4.72396e-10	-0.462162	0.00913156
ENSG00000108375	RNF43	197.728	-6.46897	2.952e-36	-9.7509	2.15044e-34	-4.44555	5.73705e-20	-6.17751	2.37473e-34	-6.41485	6.29821e-35	-3.65144	3.61947e-14	-11.0729	7.06335e-22	-3.28445	1.11332e-11	-4.61275	5.45491e-21	-1.40237	0.00582242	-7.661	1.72555e-39	-13.3305	1.68785e-17	-10.8007	7.7101e-21	-13.2676	2.31384e-17	-6.06581	6.36395e-33
ENSG00000224738	AC099850.1	40.9239	-2.67083	1.25104e-08	-3.06815	2.71813e-10	-1.66627	0.000374419	-3.00043	3.02097e-10	-3.23724	6.25009e-11	-2.3155	7.26119e-07	-2.20291	1.88499e-06	-1.98628	1.89363e-05	-1.72881	0.000255405	-2.58986	6.53939e-08	-2.47538	1.4946e-07	-1.98499	1.9342e-05	-2.57973	5.69343e-08	-2.73913	1.02768e-08	-3.00186	5.13387e-10
ENSG00000141378	PTRH2	949.182	-2.61514	1.20181e-20	-2.37919	3.14609e-17	-1.02666	0.000516292	-1.378	1.5591e-06	-1.87048	3.98745e-11	-2.17428	1.20832e-14	-2.01965	7.93608e-13	-1.55598	5.44897e-08	-1.02165	0.00049526	-0.978009	0.000898153	-2.16336	1.59146e-14	-2.15651	2.05293e-14	-2.47753	1.44413e-18	-2.32944	1.32896e-16	-2.32172	1.71566e-16
ENSG00000108423	TUBD1	447.849	-2.71868	6.50643e-23	-2.40974	3.29546e-18	-1.70532	9.14624e-10	-1.52098	4.41988e-08	-2.55763	2.65914e-20	-1.71241	6.18848e-10	-1.93924	1.97719e-12	-1.39108	6.95507e-07	-1.468	1.60079e-07	-1.96428	1.40432e-12	-1.79857	7.67946e-11	-2.47778	3.09715e-19	-2.36139	1.39079e-17	-2.17267	3.70834e-15	-2.06565	7.5486e-14
ENSG00000068097	HEATR6	1388.21	-1.16584	9.08025e-18	-0.878521	1.62237e-10	-1.0522	1.49212e-14	-0.744085	6.63914e-08	-1.29904	1.63142e-21	-1.03103	4.15751e-14	-0.979098	6.72774e-13	-1.09831	8.19454e-16	-1.54545	2.48897e-29	-0.808381	4.802e-09	-0.967679	1.41844e-12	-0.856099	4.37708e-10	-1.40907	5.06185e-25	-1.18365	3.81354e-18	-0.775687	1.80143e-08
ENSG00000267248	AC025048.2	45.0053	-6.93805	4.49461e-16	-1.9128	2.90706e-05	-7.87207	8.52532e-12	-1.8347	5.18985e-05	-7.13801	7.97984e-14	-2.11286	3.54458e-06	-1.87985	3.37352e-05	-3.56358	1.39006e-13	-1.91833	3.52199e-05	-4.81185	1.02084e-16	-3.21342	1.56965e-11	-10.2404	6.10039e-11	-1.64796	0.00031924	-2.03925	8.24126e-06	-2.39798	1.71299e-07
ENSG00000141376	BCAS3	910.956	-1.07151	2.54982e-05	-1.83441	2.41135e-13	-1.12359	1.21236e-05	-1.2587	6.59384e-07	-1.01935	7.05584e-05	-0.77331	0.00307035	-1.35437	7.58848e-08	-0.853416	0.00110519	-2.10185	6.11843e-17	-0.923296	0.000363663	-0.697389	0.00803293	-0.991271	0.000112466	-1.33095	1.38485e-07	-1.60243	1.71266e-10	-1.39585	3.09828e-08
ENSG00000011028	MRC2	14628.4	4.29738	1.08816e-48	3.63224	5.03752e-35	4.87942	2.23834e-62	5.22351	1.55855e-71	5.33664	1.19259e-74	6.68926	4.74877e-117	5.04283	8.97436e-67	4.26751	6.37375e-48	5.67516	2.20238e-84	3.91211	1.93464e-40	5.25367	1.76716e-72	4.83559	2.13749e-61	4.57202	5.92421e-55	4.45536	2.37286e-52	5.16362	6.24873e-70
ENSG00000199753	SNORD104	24.4359	-5.98241	7.46956e-12	-2.98303	1.32266e-05	-2.28978	0.000841125	-4.77201	1.27274e-10	-3.67609	1.62043e-07	-4.97827	1.33226e-10	-4.46904	6.84472e-10	-2.90588	1.99753e-05	-3.98267	6.01743e-08	-3.8121	9.22709e-08	-3.57104	2.88282e-07	-2.83072	3.15833e-05	-4.03991	1.85072e-08	-3.49422	5.04592e-07	-2.92381	1.77336e-05
ENSG00000256525	POLG2	567.194	-2.81959	1.63416e-26	-2.01015	3.83459e-14	-2.1047	2.50124e-15	-2.56939	2.6924e-22	-2.36665	4.60974e-19	-1.99289	5.71908e-14	-1.88911	1.03095e-12	-2.03106	2.08723e-14	-2.14338	8.83051e-16	-2.64468	2.76476e-23	-2.20376	8.78325e-17	-2.10254	2.17381e-15	-2.20309	1.01261e-16	-2.34704	8.25164e-19	-2.21356	6.84666e-17
ENSG00000186665	C17orf58	670.187	-2.91265	7.25094e-32	-1.34446	8.85715e-08	-1.95181	4.70219e-15	-2.32175	6.79026e-21	-2.19836	8.46982e-19	-1.91013	1.43299e-14	-2.18926	8.89699e-19	-2.57498	2.91725e-25	-2.35593	3.51438e-21	-2.01639	5.4142e-16	-2.14625	4.84309e-18	-1.92922	7.94348e-15	-1.98197	1.51591e-15	-2.69776	1.78497e-27	-2.3912	5.39435e-22
ENSG00000141337	ARSG	183.628	-1.4952	8.39004e-08	-2.05063	4.64064e-13	-2.14273	3.8987e-14	-2.07707	1.29609e-13	-2.48053	6.29658e-18	-0.747911	0.00998863	-0.860996	0.00269163	-1.98863	1.50727e-12	-1.41153	7.23811e-07	-2.20748	1.22184e-14	-1.79173	1.85586e-10	-0.809177	0.00507805	-1.43133	3.73241e-07	-1.92629	8.80667e-12	-1.80624	1.2966e-10
ENSG00000070540	WIPI1	684.319	1.90626	8.77586e-13	1.28037	3.18994e-06	2.03651	2.52448e-14	1.50999	2.51862e-08	2.05874	1.10591e-14	2.84279	2.15873e-27	1.48962	3.79885e-08	1.49066	4.37728e-08	3.0348	5.0863e-31	2.3671	3.94402e-19	1.96945	1.46714e-13	1.93002	4.96169e-13	0.889132	0.00175188	0.853996	0.00280529	2.01022	4.70996e-14
ENSG00000108946	PRKAR1A	9515.6	1.81519	7.27774e-26	1.13928	8.95009e-11	1.25563	8.95543e-13	1.06287	1.7353e-09	1.79824	2.33847e-25	1.7098	4.8484e-23	0.96845	4.56164e-08	1.42003	4.25646e-16	2.12128	6.17253e-35	1.93946	2.52587e-29	1.42954	2.04068e-16	1.46734	3.32418e-17	1.41592	4.41961e-16	0.871373	1.02976e-06	2.00871	2.11131e-31
ENSG00000256124	LINC01152	197.559	4.77692	2.04498e-21	4.66858	2.26353e-20	3.97885	8.04039e-15	4.20141	1.31513e-16	5.22647	1.82364e-25	4.63612	3.84581e-20	4.43496	1.6983e-18	5.56965	7.55366e-29	2.17619	0.000107504	5.3028	3.74908e-26	5.64633	9.82648e-30	6.06044	3.6661e-34	2.08116	0.000188278	3.48375	1.70691e-11	4.35364	9.26829e-18
ENSG00000125398	SOX9	14703.7	5.03065	3.35467e-89	5.79481	3.69483e-118	3.2895	2.32126e-38	4.6272	1.77202e-75	4.34329	1.44838e-66	4.25494	5.71606e-64	5.86254	4.76273e-121	4.59661	1.65668e-74	-1.483	1.32664e-07	3.78358	1.15904e-50	6.40471	1.98386e-144	5.62346	2.88375e-111	6.64152	4.10386e-155	6.39384	7.43813e-144	4.75318	1.05234e-79
ENSG00000227036	LINC00511	3622.49	5.17592	2.9066e-67	5.51844	1.96632e-76	6.92093	5.63992e-120	3.65671	1.38721e-33	5.70822	1.1628e-81	3.58859	2.35884e-32	5.76088	2.3142e-83	5.98739	7.32264e-90	6.8754	1.60248e-118	5.16753	7.96541e-67	6.99428	8.409e-123	6.04055	1.72403e-91	6.93969	1.01125e-120	7.28246	4.87858e-133	6.89892	2.64625e-119
ENSG00000109065	NAT9	1345.31	-1.29513	2.11134e-08	-1.33709	7.80941e-09	-1.28776	3.41228e-08	-1.90863	7.71001e-17	-1.46925	1.94772e-10	-1.27227	4.05909e-08	-1.28951	2.58379e-08	-1.39987	1.56377e-09	-1.15868	7.29865e-07	-1.07254	4.89902e-06	-1.62203	1.63687e-12	-1.4398	4.43023e-10	-0.830345	0.000490362	-1.87824	2.49954e-16	-1.6138	2.32226e-12
ENSG00000125458	NT5C	494.501	-1.1634	0.000104514	-1.42746	1.65849e-06	-1.14432	0.000171228	-1.66855	1.65767e-08	-1.77913	1.74193e-09	-1.79437	1.16862e-09	-2.07626	1.51773e-12	-1.68375	1.3616e-08	-1.59179	9.30437e-08	-1.01255	0.000913132	-2.09549	1.0487e-12	-1.42605	1.66424e-06	-1.73273	4.61899e-09	-2.40657	3.0807e-16	-1.56442	1.34341e-07
ENSG00000125454	SLC25A19	260.326	-3.8921	3.15429e-53	-2.74088	7.57866e-29	-2.67349	9.44027e-28	-2.98884	3.18739e-34	-3.77398	1.6476e-49	-3.28022	8.94838e-40	-3.1888	2.20807e-38	-2.75558	1.73782e-29	-2.88303	6.15904e-31	-1.63713	2.10013e-11	-3.61683	1.84672e-46	-2.8629	2.28956e-31	-2.56933	9.76039e-26	-3.61982	1.52647e-46	-3.90066	1.08709e-52
ENSG00000182173	TSEN54	996.559	-2.40854	1.12027e-26	-1.82945	6.91774e-16	-1.22515	1.13887e-07	-2.41585	8.90993e-27	-2.50954	1.24459e-28	-2.47996	4.27446e-28	-2.09496	1.54993e-20	-1.99073	1.4367e-18	-1.59465	2.73363e-12	-1.821	1.03239e-15	-2.49363	2.30068e-28	-2.02894	2.83194e-19	-1.68547	1.13335e-13	-2.20265	1.80521e-22	-2.47453	6.10541e-28
ENSG00000073350	LLGL2	291.284	-3.4162	3.16179e-30	-6.24506	1.22885e-75	-2.52504	3.68974e-17	-3.1662	3.01367e-26	-3.11273	2.71281e-25	-4.24268	3.262e-44	-7.2475	9.94211e-84	-8.78046	3.38173e-69	-3.54105	1.41167e-31	-4.41592	1.14701e-46	-7.4443	4.21238e-77	-3.60402	4.06848e-33	-4.36258	5.04791e-46	-7.94767	1.54626e-73	-5.39168	2.9297e-64
ENSG00000108469	RECQL5	1301.29	-1.10214	3.98041e-05	-2.26075	6.48383e-18	-0.827724	0.00298046	-1.09582	4.72431e-05	-1.24185	3.40841e-06	-0.819574	0.002867	-1.50033	1.39555e-08	-1.07011	8.11932e-05	-1.38243	2.18163e-07	-1.67244	2.47409e-10	-1.29035	1.21573e-06	-1.01926	0.000165288	-0.800596	0.00373667	-1.39173	1.62175e-07	-1.17443	1.20292e-05
ENSG00000108479	GALK1	1098.15	-1.56187	3.96793e-09	-1.91159	4.97377e-13	-1.3337	7.82571e-07	-1.21132	7.01995e-06	-1.45312	5.28351e-08	-1.28869	1.56482e-06	-3.69351	2.56058e-44	-1.86702	1.91227e-12	-0.788048	0.00477312	-0.84593	0.00233341	-2.61181	3.18789e-23	-1.3271	7.42749e-07	-2.00048	3.69756e-14	-2.90587	2.87946e-28	-2.21659	4.21353e-17
ENSG00000141569	TRIM65	1581.33	-2.66976	4.31599e-28	-2.17646	5.00676e-19	-2.27643	1.32734e-20	-2.59171	1.79751e-26	-2.69408	1.81452e-28	-2.29963	3.9259e-21	-2.83327	1.82209e-31	-3.42708	4.10557e-45	-1.41176	1.32364e-08	-2.71749	6.84862e-29	-3.11272	1.49708e-37	-2.70165	1.17683e-28	-1.79741	2.49466e-13	-4.2952	8.46704e-69	-3.34176	5.61094e-43
ENSG00000161547	SRSF2	4787.76	-1.74616	4.98676e-14	-1.05348	9.30052e-06	-0.695919	0.00522734	-1.08716	4.75057e-06	-1.39049	2.93963e-09	-1.65028	1.27891e-12	-1.21188	2.74488e-07	-1.17244	8.01675e-07	-1.02854	1.64487e-05	-1.28812	4.52221e-08	-1.5486	2.85853e-11	-1.36353	6.01177e-09	-1.02	1.86611e-05	-1.44969	5.6533e-10	-1.17944	6.10718e-07
ENSG00000167889	MGAT5B	2568.17	4.86009	1.87805e-32	3.96648	6.39369e-22	3.34884	9.02719e-16	3.60146	3.47567e-18	4.15012	7.0851e-24	4.15694	5.60034e-24	3.76456	7.91682e-20	2.93517	2.39937e-12	2.88849	5.07825e-12	5.2869	3.3186e-38	3.32294	1.10592e-15	1.31867	0.00282978	4.02012	1.88238e-22	3.05677	2.16002e-13	5.61319	5.61094e-43
ENSG00000234912	SNHG20	208.867	-3.68636	1.04335e-29	-2.4046	6.16226e-14	-1.98199	6.88144e-10	-2.9972	8.08156e-21	-2.92518	1.06669e-19	-3.02622	5.00752e-21	-2.63364	1.41936e-16	-2.69262	3.94309e-17	-3.49061	5.57058e-26	-3.24268	2.30809e-23	-2.66482	8.65137e-17	-2.43006	2.85706e-14	-2.47564	1.06866e-14	-2.81501	1.82531e-18	-2.90438	1.53689e-19
ENSG00000129657	SEC14L1	6662.8	1.77541	6.04768e-14	1.90689	6.44688e-16	1.51608	2.52268e-10	1.56419	5.2873e-11	1.71859	4.30464e-13	1.68681	1.15778e-12	1.76757	8.16977e-14	1.50487	3.26941e-10	1.16943	1.38157e-06	1.72817	3.26517e-13	2.17492	1.98714e-20	2.33286	2.63015e-23	2.10587	3.68832e-19	1.90031	8.31525e-16	2.29483	1.46021e-22
ENSG00000184640	SEPTIN9	29069.5	2.41711	6.83706e-27	4.15822	5.5691e-78	2.8512	6.80604e-37	2.26212	1.36134e-23	2.76226	8.60049e-35	1.99451	1.27621e-18	2.61189	3.09846e-31	2.63038	1.46771e-31	2.76937	5.52833e-35	2.70007	2.80502e-33	1.84323	4.5256e-16	2.44586	1.74512e-27	1.998	1.19201e-18	1.26088	4.83774e-08	2.1888	3.58297e-22
ENSG00000183077	AFMID	487.686	-2.79132	1.28491e-39	-2.75741	4.46227e-38	-1.01978	1.9066e-06	-1.99111	1.83848e-21	-1.53072	3.4006e-13	-2.01128	9.30434e-22	-3.04362	2.91357e-46	-1.39646	3.32405e-11	-1.50932	1.01475e-12	-0.982153	4.39064e-06	-3.14123	7.87049e-48	-1.87982	3.31818e-19	-2.12641	6.09643e-24	-2.01086	1.09859e-21	-2.10814	1.14518e-23
ENSG00000184557	SOCS3	2362.72	6.78762	7.76509e-78	2.63516	2.95441e-12	6.28471	1.23472e-66	4.85507	4.92901e-40	5.64727	5.51778e-54	7.30294	4.92306e-90	4.32461	5.99534e-32	3.39223	8.35613e-20	5.41539	1.15635e-49	4.38502	9.81201e-33	5.436	3.85421e-50	4.04028	6.46845e-28	4.99666	2.32393e-42	5.13384	8.50471e-45	6.19778	5.97701e-65
ENSG00000035862	TIMP2	27216.6	3.5296	1.59264e-37	5.03805	1.0577e-75	4.78952	3.15609e-68	4.08341	7.36364e-50	4.29953	3.24679e-55	4.81216	5.01274e-69	2.85391	7.70876e-25	3.75616	2.80384e-42	5.08084	7.14594e-77	3.05197	3.12395e-28	4.45056	3.35401e-59	4.19061	1.70922e-52	3.96947	3.57128e-47	3.22211	2.07593e-31	3.22918	1.65733e-31
ENSG00000173821	RNF213	5134.43	2.65874	2.17301e-13	1.65818	8.05041e-06	1.97671	9.40713e-08	2.12719	6.7256e-09	2.38656	5.79263e-11	2.73888	3.93959e-14	1.61528	1.45332e-05	1.75427	2.50931e-06	2.21381	1.49081e-09	2.03847	2.98233e-08	2.4397	1.89227e-11	2.43547	2.22933e-11	1.90301	2.43438e-07	1.6146	1.47649e-05	1.98556	6.8847e-08
ENSG00000226137	BAIAP2-DT	2521.11	3.09825	5.07446e-29	2.02801	6.14484e-13	2.71271	2.68711e-22	2.30805	1.86892e-16	2.76336	3.24192e-23	2.55911	4.57599e-20	2.08717	1.14824e-13	2.56611	4.53922e-20	3.24713	1.00992e-31	1.69483	2.72551e-09	2.63255	3.35228e-21	3.46429	5.09867e-36	2.66203	1.34664e-21	2.20681	3.78154e-15	3.05497	3.57523e-28
ENSG00000204237	OXLD1	663.341	-1.91654	9.86262e-16	-2.13899	4.70537e-19	-1.31897	5.84199e-08	-1.5152	2.90435e-10	-1.53959	1.56907e-10	-1.80677	4.49261e-14	-2.02752	1.95744e-17	-1.66341	4.52587e-12	-1.49433	6.63777e-10	-1.11545	5.04861e-06	-2.10443	1.41796e-18	-1.69889	1.40052e-12	-2.07977	4.01552e-18	-1.99857	6.94861e-17	-1.97236	1.74038e-16
ENSG00000169750	RAC3	1450.41	-2.12741	4.74792e-10	-1.07798	0.00253506	-1.60211	4.70698e-06	-3.11006	4.29336e-20	-3.68186	1.56378e-27	-3.30258	1.64107e-22	-1.63887	2.27456e-06	-2.33481	8.92522e-12	-1.7629	3.51081e-07	-1.80888	1.64363e-07	-2.93405	4.70096e-18	-2.75034	5.50062e-16	-1.71845	6.72052e-07	-2.34774	5.87514e-12	-2.53795	8.92393e-14
ENSG00000169718	DUS1L	2718.54	-2.41396	2.59269e-26	-1.88456	1.90231e-16	-1.55417	1.98499e-11	-2.39125	9.17833e-26	-2.37347	2.07336e-25	-2.50994	2.57307e-28	-2.71501	5.76549e-33	-2.3492	7.34072e-25	-1.69624	1.75958e-13	-2.32567	2.12482e-24	-2.72858	3.11822e-33	-2.65771	1.44369e-31	-2.79065	1.23528e-34	-3.02439	1.62204e-40	-2.64403	3.03135e-31
ENSG00000176105	YES1	5661.78	1.10208	1.20531e-07	2.4861	8.88872e-35	1.38767	2.16664e-11	0.876865	3.52823e-05	1.12494	6.84931e-08	1.5533	3.77411e-14	1.48252	5.55459e-13	1.89722	1.58369e-20	1.37123	3.34462e-11	1.62137	2.75193e-15	1.35318	5.24707e-11	1.60145	5.7181e-15	0.632858	0.00366874	1.32209	1.61859e-10	1.34615	7.37173e-11
ENSG00000101577	LPIN2	2431.47	2.63551	1.24271e-38	2.36323	3.60191e-31	3.16228	3.80263e-55	0.620224	0.00498513	1.0482	7.36228e-07	2.05021	1.16614e-23	2.05443	9.06775e-24	2.72471	3.86441e-41	2.27139	9.08078e-29	1.40241	1.70857e-11	1.75156	1.6487e-17	2.66069	2.69441e-39	1.91244	1.20025e-20	1.48043	9.58581e-13	1.60197	9.32591e-15
ENSG00000177426	TGIF1	2181.54	2.18501	1.26097e-18	2.6947	7.51038e-28	3.51861	7.3338e-47	2.03004	3.8011e-16	1.70365	1.24742e-11	2.32217	6.77525e-21	2.81811	1.97154e-30	3.55458	6.71158e-48	3.09635	1.77072e-36	3.74648	3.64874e-53	3.05437	1.32105e-35	2.85339	3.99716e-31	2.74392	8.28902e-29	2.75002	5.71891e-29	2.09737	3.63617e-17
ENSG00000177337	DLGAP1-AS1	204.7	3.9264	5.38117e-25	2.9966	1.52445e-14	4.87669	2.69296e-38	2.18613	4.81449e-08	2.93949	5.28498e-14	3.09285	1.54857e-15	2.51166	1.90089e-10	3.48325	1.3056e-19	3.24995	6.83518e-17	5.25575	1.54467e-44	3.56541	1.43375e-20	3.38643	1.47578e-18	2.69368	8.11509e-12	2.63174	2.58566e-11	2.96818	2.57395e-14
ENSG00000262001	DLGAP1-AS2	226.627	5.49928	4.90918e-19	4.57528	2.66711e-13	7.05426	9.45668e-31	4.10669	7.38734e-11	6.00916	1.52807e-22	6.08429	3.91718e-23	4.22379	1.77191e-11	4.83313	9.66663e-15	5.39223	3.37468e-18	6.8757	2.61199e-29	5.60428	9.94672e-20	5.14914	1.02798e-16	3.84844	1.41474e-09	4.6282	1.29904e-13	4.99194	9.90362e-16
ENSG00000264575	LINC00526	97.3982	8.68512	2.22791e-08	9.21648	2.70182e-09	8.95352	1.00202e-08	9.10974	4.47376e-09	8.32533	9.75433e-08	8.47493	5.33867e-08	9.94563	1.14945e-10	7.83153	6.88642e-07	9.01575	6.80474e-09	9.69441	3.76529e-10	8.77005	1.60144e-08	9.86966	1.63477e-10	9.55177	6.63264e-10	9.59116	5.61069e-10	7.90521	4.74602e-07
ENSG00000263753	LINC00667	742.671	12.2722	5.60891e-16	12.1789	9.57012e-16	12.0057	3.36981e-15	11.3939	7.48988e-14	11.0038	5.25087e-13	11.7602	9.75872e-15	12.0746	1.771e-15	10.776	1.92336e-12	12.2764	6.08887e-16	12.1656	1.15022e-15	12.1417	1.13597e-15	12.7939	3.01904e-17	13.0111	8.47688e-18	12.0834	1.67232e-15	11.2251	1.71823e-13
ENSG00000101745	ANKRD12	2135.32	2.41238	5.86991e-24	1.28249	1.92867e-07	1.76791	3.50175e-13	0.679293	0.0088704	1.72549	1.12644e-12	2.43975	1.84329e-24	1.62508	2.21588e-11	2.05765	1.45375e-17	2.05219	1.65922e-17	1.7965	1.22753e-13	2.17807	1.07606e-19	1.96827	3.20256e-16	1.57396	1.03062e-10	1.92687	1.35545e-15	2.01015	7.30793e-17
ENSG00000154845	PPP4R1	4394.54	1.26711	1.96091e-14	1.00769	1.83122e-09	1.70446	3.45538e-25	0.663466	0.000117234	0.894092	1.17011e-07	1.17355	1.71238e-12	1.70545	2.31585e-25	1.95253	6.95516e-33	1.54206	8.22676e-21	2.12027	1.13364e-38	1.24697	5.21662e-14	1.69785	4.11787e-25	1.309	2.75063e-15	1.42637	5.32957e-18	1.60385	1.77657e-22
ENSG00000168461	RAB31	14172	4.42374	1.14493e-133	2.03146	1.17869e-28	2.71749	1.56629e-50	2.5467	1.39463e-44	3.74512	1.00631e-95	3.86976	2.55461e-102	3.91568	7.99555e-105	3.99302	7.02588e-109	2.17573	1.11168e-32	4.52445	9.31683e-140	4.1638	1.74611e-118	5.17871	8.63674e-183	1.95951	1.13424e-26	4.31048	5.73576e-127	3.57307	3.01027e-87
ENSG00000154856	APCDD1	1710.03	2.95237	5.46092e-12	2.41073	2.78545e-08	5.46654	1.09295e-38	3.74539	1.21225e-18	2.87379	2.29814e-11	2.35535	5.8466e-08	4.12421	1.80488e-22	5.25972	6.46972e-36	2.83114	5.1416e-11	4.80102	4.31488e-30	3.65617	7.22048e-18	5.95658	6.00279e-46	3.31094	8.77827e-15	4.58865	1.33445e-27	2.27664	1.78103e-07
ENSG00000141404	GNAL	147.814	-4.46312	1.42399e-28	-6.08528	1.81487e-41	-4.22874	6.88975e-26	-6.72971	2.92915e-45	-5.30235	1.49932e-35	-3.72537	5.4198e-21	-5.47794	2.38031e-38	-1.39934	0.000570715	-5.71666	3.22412e-36	-4.02704	1.37043e-23	-4.97151	7.75743e-33	-2.98394	3.04211e-14	-6.6327	1.27647e-41	-3.46179	1.9277e-18	-3.0846	4.31672e-15
ENSG00000141449	GREB1L	150.655	-6.95475	3.2828e-42	-6.78741	1.17684e-41	-9.23783	7.82852e-28	-4.28067	8.23316e-25	-6.5859	1.44912e-39	-1.96276	1.98509e-06	-6.8156	1.47792e-42	-2.17916	1.3149e-07	-8.44906	6.04528e-28	-2.08172	4.78674e-07	-1.77048	1.90735e-05	-6.80773	1.77103e-40	-6.81403	1.77424e-39	-6.56472	1.30234e-39	-5.07435	1.03784e-31
ENSG00000141448	GATA6	183.382	-1.89953	0.000241381	-3.44227	1.44168e-11	-4.43277	7.25734e-18	-12.9066	2.64667e-16	-3.21968	2.55954e-10	-2.13679	3.35975e-05	-6.82093	1.36612e-32	-6.87686	1.5366e-32	-5.79343	1.38322e-25	-3.11048	1.10912e-09	-4.27223	7.7264e-17	-4.71714	7.52894e-20	-6.77039	9.72144e-31	-3.04967	2.11108e-09	-1.50034	0.00467376
ENSG00000101782	RIOK3	2438.89	1.7467	4.31283e-33	1.02117	8.032e-12	0.879397	5.96665e-09	0.460481	0.00355088	1.05673	1.34593e-12	1.29826	1.29559e-18	1.37409	8.91178e-21	1.66699	4.21762e-30	1.1547	8.75165e-15	1.31861	4.40188e-19	1.04814	1.86592e-12	1.35273	4.18763e-20	0.935452	4.4195e-10	1.42226	3.7404e-22	2.00757	1.86892e-43
ENSG00000053747	LAMA3	225.19	-3.92183	1.44822e-20	-3.06951	3.22056e-13	-1.75361	4.92984e-05	-4.0157	2.07663e-21	-3.41251	6.04542e-16	-3.09416	1.80673e-13	-8.80451	1.80641e-37	-3.3822	9.67712e-16	-1.52525	0.000433614	-1.97833	3.50295e-06	-5.71246	4.63664e-36	-3.90981	2.70855e-20	-7.09712	2.99697e-41	-5.57575	4.84446e-35	-3.51529	7.51112e-17
ENSG00000154040	CABYR	25.233	-3.70808	6.7871e-11	-5.4655	8.5069e-15	-4.30625	1.62907e-12	-5.69445	6.30821e-15	-2.88983	1.53386e-07	-3.0321	3.75428e-08	-2.93825	6.35973e-08	-2.89935	1.09428e-07	-3.44392	4.23302e-09	-3.7866	1.58444e-10	-3.35457	2.65813e-09	-1.98992	0.000217898	-3.63781	3.08649e-10	-3.6874	1.9106e-10	-4.62499	3.28668e-13
ENSG00000141384	TAF4B	195.784	-2.81631	1.79395e-18	-3.86306	2.82429e-30	-1.2283	0.000183908	-2.17584	9.03235e-12	-2.49849	8.37933e-15	-1.64756	2.76535e-07	-2.73072	1.54746e-17	-1.28564	8.06008e-05	-1.48735	4.61395e-06	-1.00232	0.00251477	-3.54966	1.23487e-26	-4.35615	8.50418e-36	-3.41534	5.82849e-25	-3.96007	2.7933e-31	-2.63631	2.51667e-16
ENSG00000134504	KCTD1	1226.43	2.5781	4.65371e-23	2.85918	3.9381e-28	2.5784	6.80839e-23	1.79818	1.25105e-11	1.55977	5.67817e-09	1.10591	5.43549e-05	1.72634	8.08991e-11	2.27785	4.57412e-18	1.36228	5.14185e-07	3.91932	3.09453e-52	1.14398	2.75103e-05	1.78532	1.75562e-11	1.27597	2.57591e-06	1.53982	9.07783e-09	3.47967	2.56417e-41
ENSG00000170558	CDH2	21751.5	4.24912	1.80309e-48	3.61945	1.96474e-35	2.9381	1.64683e-23	3.77701	2.08065e-38	3.22702	2.62723e-28	2.49679	2.38822e-17	4.02416	1.39081e-43	4.22596	7.51896e-48	3.36448	1.05922e-30	4.33727	1.96999e-50	4.28444	2.63857e-49	3.24546	1.25233e-28	3.17492	2.04408e-27	3.57994	1.14513e-34	4.49705	3.41092e-54
ENSG00000134762	DSC3	69.7524	-12.7059	1.00085e-13	-11.3341	1.03756e-13	-11.1896	4.74121e-11	-6.70151	1.75203e-14	-9.39191	1.11052e-15	-11.1211	9.02031e-11	-12.7443	8.678e-14	-8.31636	1.87228e-17	-12.1756	1.20928e-12	-6.5974	9.49418e-14	-12.4942	2.53482e-13	-12.5616	2.03369e-13	-12.4738	3.05837e-13	-12.4986	2.67493e-13	-12.582	1.911e-13
ENSG00000134769	DTNA	4416.22	1.87177	1.3572e-18	1.465	9.68088e-12	1.08701	7.96346e-07	1.45193	1.56529e-11	2.04367	6.28812e-22	2.23011	5.5968e-26	2.85525	4.26017e-42	2.46649	1.69523e-31	-1.31003	4.84918e-09	1.89309	6.37529e-19	2.43947	6.18311e-31	2.78222	6.08962e-40	2.23805	4.16942e-26	2.25298	1.7302e-26	3.05519	4.98939e-48
ENSG00000268573	AC011815.1	43.1433	-1.94202	1.68215e-06	-2.98817	4.63342e-12	-1.79772	1.21146e-05	-2.75577	4.69811e-11	-3.09036	2.12315e-12	-2.34913	1.50952e-08	-2.12882	1.74306e-07	-2.36832	1.00222e-08	-2.443	1.44679e-08	-2.31427	3.79239e-08	-2.90832	1.68297e-11	-2.67462	2.57891e-10	-2.43275	6.84867e-09	-3.08379	2.19e-12	-1.46578	0.000334327
ENSG00000152217	SETBP1	1644.1	4.32639	2.09484e-24	4.03311	2.55165e-21	3.29103	2.12958e-14	3.37798	3.41906e-15	3.3274	8.79068e-15	3.784	7.02535e-19	3.96262	1.32292e-20	3.8894	8.72553e-20	2.25905	2.61115e-07	3.18771	1.24343e-13	2.63707	1.10557e-09	3.96617	1.28069e-20	4.01178	4.57945e-21	3.40467	1.86152e-15	3.04244	1.61712e-12
ENSG00000176624	MEX3C	3129.48	2.35465	2.69047e-20	3.23948	1.32583e-37	1.4899	1.31845e-08	1.8237	1.63393e-12	1.87746	3.26078e-13	1.74179	1.58207e-11	2.37763	1.18304e-20	2.8096	2.23055e-28	1.47508	1.66009e-08	2.82419	1.03113e-28	2.2485	1.37964e-18	1.8542	6.32162e-13	1.8658	4.56465e-13	1.86704	4.2968e-13	1.90217	1.53551e-13
ENSG00000187323	DCC	790.612	10.3385	1.39205e-10	9.90794	8.63797e-10	7.10456	2.02846e-05	10.8336	1.83103e-11	10.4242	1.03145e-10	11.5994	4.929e-13	10.8039	1.93396e-11	12.1469	4.16765e-14	7.45121	6.27955e-06	8.85027	5.59511e-08	9.79411	1.31605e-09	7.8915	1.48251e-06	10.8328	1.73336e-11	8.77584	6.98497e-08	12.5986	3.62266e-15
ENSG00000196628	TCF4	11062.8	3.57567	9.91033e-70	3.75638	5.83871e-77	2.95199	1.51579e-47	3.08154	6.91676e-52	2.88205	1.88538e-45	3.23975	2.52273e-57	3.83991	2.09701e-80	4.40562	1.45116e-105	2.10203	1.64259e-24	3.09036	3.66411e-52	3.72857	8.44116e-76	4.18667	2.46813e-95	5.12147	1.80438e-142	4.42068	2.33196e-106	2.54039	1.756e-35
ENSG00000183287	CCBE1	13.4321	-6.70317	5.74703e-09	-3.52788	2.29515e-05	-9.65905	1.49459e-08	-5.82105	3.06457e-09	-5.29985	2.66839e-08	-2.56944	0.00167725	-8.34268	7.70703e-07	-7.3459	3.21564e-08	-7.77161	5.18511e-06	-3.26943	8.72518e-05	-6.10344	1.26109e-08	-6.58443	1.4065e-08	-6.48585	2.23005e-08	-5.48964	1.88517e-08	-3.96494	2.70845e-06
ENSG00000141655	TNFRSF11A	57.9684	-9.60728	4.23554e-16	-8.82099	5.68507e-21	-11.9797	7.41667e-14	-9.73161	4.72953e-16	-9.39585	1.67713e-15	-7.15751	1.53152e-23	-9.65982	4.38648e-16	-4.34698	3.15964e-14	-1.99663	0.000544484	-7.69551	2.55394e-21	-8.08852	3.86103e-21	-8.90171	2.56132e-18	-8.79548	5.02621e-18	-9.41614	2.43426e-15	-8.51715	3.21081e-20
ENSG00000267390	AC036176.1	44.9396	4.82164	6.62147e-09	4.12556	1.15506e-06	3.83873	8.79795e-06	2.86992	0.00134732	4.70774	1.83865e-08	4.54958	5.76496e-08	4.34688	2.38714e-07	4.69704	2.15223e-08	3.70988	2.07168e-05	6.15693	5.63976e-14	4.33776	2.60735e-07	5.18877	3.74401e-10	3.05707	0.000616998	4.39224	1.90458e-07	4.59038	4.44483e-08
ENSG00000166401	SERPINB8	655.578	4.91225	9.05352e-30	2.23343	8.85026e-07	4.21361	6.03549e-22	2.50254	2.58807e-08	4.00094	6.08213e-20	4.60556	3.12466e-26	3.53144	9.37265e-16	3.72761	2.34318e-17	4.02551	3.85725e-20	5.86567	4.56007e-42	3.84505	1.58288e-18	4.02888	3.17159e-20	1.88869	4.20475e-05	3.86818	1.01041e-18	4.50397	4.4273e-25
ENSG00000215421	ZNF407	729.743	2.07499	1.14877e-15	1.91043	2.46447e-13	1.82306	3.71668e-12	1.90199	2.95238e-13	1.68774	1.3377e-10	2.56796	1.57328e-23	2.14801	1.03887e-16	2.38759	2.32066e-20	2.09755	7.83607e-16	1.80584	5.68308e-12	1.7842	8.71494e-12	1.98056	2.69716e-14	2.22323	8.83358e-18	1.70187	9.05039e-11	1.34606	4.52141e-07
ENSG00000166377	ATP9B	1289	1.29839	6.08566e-07	2.03096	1.59927e-15	0.73332	0.00843808	0.842322	0.00184397	1.06528	5.93665e-05	1.41081	5.44297e-08	2.21601	2.4642e-18	2.83242	2.60038e-29	2.08489	3.01848e-16	1.30776	5.84112e-07	1.56768	1.18395e-09	1.9995	4.46219e-15	2.22437	2.01439e-18	2.11485	9.18714e-17	1.96389	1.46664e-14
ENSG00000129946	SHC2	1380.65	1.33284	0.00199573	4.43958	2.55571e-28	3.9213	3.93836e-22	3.68499	1.01607e-19	1.4358	0.00086007	2.00266	1.67798e-06	4.11109	2.16477e-24	3.55258	2.41718e-18	1.24033	0.00475519	-2.18863	4.80592e-06	4.77634	1.2087e-32	4.1186	1.87606e-24	4.23718	8.29125e-26	4.8631	8.54967e-34	4.24174	7.20158e-26
ENSG00000167468	GPX4	9227.79	-1.92965	1.66712e-18	-0.82567	0.000323874	-1.44767	9.29692e-11	-0.717698	0.00206801	-1.43638	1.06601e-10	-1.57107	1.33079e-12	-1.63927	1.23121e-13	-1.14523	4.08886e-07	-1.44778	7.98256e-11	-0.870316	0.000150426	-1.94844	7.56906e-19	-1.79694	3.72213e-16	-1.81987	1.55167e-16	-1.32451	2.96416e-09	-1.76909	1.12886e-15
ENSG00000227500	SCAMP4	4142.16	0.592124	0.00823632	1.55344	1.63893e-13	1.82305	4.10024e-18	1.33885	2.86376e-10	1.26107	3.09281e-09	1.07065	6.02183e-07	1.29372	1.11678e-09	1.17698	4.08267e-08	2.19761	4.8503e-26	0.654141	0.00351183	1.54425	2.15657e-13	1.17958	3.31239e-08	1.13631	1.09776e-07	1.42186	1.78333e-11	1.19321	2.28808e-08
ENSG00000172081	MOB3A	1442.88	1.84211	6.38391e-14	2.25247	2.60233e-20	1.56943	3.07015e-10	1.83871	8.03076e-14	2.3701	2.19422e-22	1.95025	1.85565e-15	1.78816	3.70188e-13	1.6569	2.39528e-11	2.52891	2.47305e-25	1.67857	1.22509e-11	2.09227	1.13446e-17	1.87462	2.43526e-14	2.43359	1.49508e-23	2.12371	3.6729e-18	2.25917	2.07079e-20
ENSG00000104886	PLEKHJ1	1911.65	-2.15812	6.9249e-16	-0.81136	0.00412062	-1.18793	1.82902e-05	-1.08513	8.83006e-05	-1.81474	1.60497e-11	-2.23846	5.83092e-17	-1.44562	1.02659e-07	-1.65008	1.17015e-09	-1.08361	9.27558e-05	-1.77673	4.59111e-11	-2.17958	3.69674e-16	-1.83045	1.02614e-11	-1.18523	1.62201e-05	-0.941912	0.000767381	-1.84196	7.75834e-12
ENSG00000104964	TLE5	8831.42	1.28583	1.65327e-12	2.90963	3.49983e-60	1.70371	4.79596e-21	2.05165	3.15231e-30	1.81256	8.05778e-24	1.57498	3.07e-18	1.86162	4.18166e-25	1.38533	3.01193e-14	1.84654	1.14551e-24	1.8199	5.58837e-24	1.21638	2.63914e-11	1.15657	2.74255e-10	1.6215	3.0427e-19	2.16936	8.99293e-34	1.69037	7.99342e-21
ENSG00000060558	GNA15	477.573	-12.483	3.83213e-43	-11.996	3.87208e-58	-9.53376	1.49417e-102	-9.78829	1.80571e-104	-9.21105	2.59338e-102	-11.6001	4.85077e-57	-12.1002	8.54655e-52	-10.1845	3.24739e-95	-11.5315	4.78631e-47	-10.2779	4.35856e-80	-13.8525	4.34334e-20	-11.9299	4.6641e-50	-12.8299	7.71583e-32	-13.8599	1.45336e-20	-10.4647	7.92131e-84
ENSG00000141905	NFIC	11014.6	1.62812	2.87458e-06	3.04358	2.5602e-19	2.41157	2.15723e-12	2.7888	2.51463e-16	2.5446	8.86167e-14	2.43114	1.11559e-12	1.76058	3.93409e-07	1.55707	9.75328e-06	2.98901	1.23646e-18	2.57794	4.19801e-14	1.68381	1.22e-06	1.8433	1.018e-07	2.15427	3.57276e-10	1.86472	7.07905e-08	0.956009	0.0088457
ENSG00000179855	GIPC3	28.9691	-5.15989	9.03003e-12	-4.58632	3.80828e-10	-1.96978	0.00500696	-2.18744	0.00146333	-4.07736	1.06412e-08	-4.22489	3.31699e-09	-5.02624	1.5562e-11	-5.2679	6.41236e-12	-2.58216	0.000200824	-4.72081	3.57641e-10	-4.30765	2.25079e-09	-5.47645	6.18045e-12	-4.48521	8.77657e-10	-4.0722	1.0782e-08	-5.81603	2.50893e-12
ENSG00000007264	MATK	61.2752	-8.95535	1.08506e-23	-7.31845	2.37719e-29	-9.87085	3.65489e-17	-6.7796	1.66944e-29	-7.8873	1.65433e-26	-8.00177	1.0214e-26	-8.64779	9.47911e-26	-6.11164	5.10082e-27	-8.41973	5.08806e-21	-8.03928	1.06281e-24	-7.74934	7.05725e-27	-6.72939	4.43279e-28	-6.46343	5.23081e-27	-6.94319	7.15693e-28	-4.8506	8.02505e-20
ENSG00000105355	PLIN3	4022.05	2.33558	1.03584e-30	2.42735	4.48982e-33	2.1048	6.10706e-25	2.2636	8.15525e-29	3.05752	4.94288e-52	2.83932	5.11614e-45	2.07689	1.89574e-24	1.3387	1.27792e-10	3.03712	2.50384e-51	3.44031	1.10288e-65	2.20619	1.75173e-27	1.88212	3.40572e-20	2.24803	1.95447e-28	2.35733	3.11064e-31	3.38589	9.65268e-64
ENSG00000130255	RPL36	9867.38	-2.7347	3.83972e-26	-1.80531	5.63992e-12	-1.35491	4.18242e-07	-1.42184	8.51931e-08	-1.97775	3.86672e-14	-2.23663	8.05912e-18	-1.87382	8.08016e-13	-1.50211	1.55269e-08	-1.18931	9.35898e-06	-1.54425	5.26105e-09	-2.73223	4.18774e-26	-2.40269	2.22008e-20	-2.10406	7.19965e-16	-0.992606	0.000259702	-2.00074	1.91844e-14
ENSG00000205744	DENND1C	11.8163	-4.96011	1.57435e-08	-5.74883	4.09542e-09	-3.59669	7.35834e-06	-2.95182	0.000139586	-3.77564	3.24583e-06	-7.94364	2.58781e-06	-6.5173	6.48763e-09	-4.37341	1.54198e-07	-5.96527	1.45241e-07	-4.75915	1.10716e-07	-4.56121	1.19237e-07	-6.39164	1.94668e-08	-5.04799	3.66987e-08	-4.90659	4.53786e-08	-6.96641	7.07916e-08
ENSG00000125731	SH2D3A	59.0067	-6.84426	2.77954e-39	-6.93016	1.01313e-39	-5.13763	1.53541e-34	-4.84626	3.31151e-33	-6.0982	2.12718e-37	-5.11021	3.83168e-34	-6.20723	2.62291e-40	-6.29577	4.66675e-40	-5.13289	1.26018e-31	-6.2544	5.0452e-36	-7.72915	2.49469e-31	-7.15254	6.75298e-36	-5.99394	5.46225e-37	-6.62958	5.25204e-37	-5.93159	5.08603e-38
ENSG00000141968	VAV1	17.5804	-8.27229	9.77473e-11	-8.50347	3.38366e-11	-9.16261	3.11631e-08	-9.32724	8.54322e-09	-8.08922	3.33505e-10	-10.5391	2.16313e-10	-8.27805	7.34063e-11	-6.27174	7.62023e-13	-8.71047	1.70215e-07	-7.32395	4.47506e-11	-8.02667	2.64308e-10	-10.5362	2.22893e-10	-7.00606	6.91401e-12	-10.4733	2.88265e-10	-7.5463	1.24933e-11
ENSG00000076944	STXBP2	97.3697	-6.4242	5.93714e-25	-6.21805	1.78312e-23	-5.66886	6.07815e-21	-4.73773	5.27613e-16	-3.82486	4.84431e-11	-6.21722	1.25993e-23	-5.26787	4.87769e-19	-5.53817	1.98044e-20	-7.6142	2.40175e-24	-4.92737	9.79297e-17	-6.85648	1.17571e-25	-5.66316	6.56167e-21	-4.00127	6.36432e-12	-5.81045	1.46777e-21	-5.43056	1.08238e-19
ENSG00000142459	EVI5L	2487.07	1.50847	1.16211e-15	1.97306	4.17669e-26	1.51179	1.4076e-15	2.18903	5.89078e-32	2.12844	3.08309e-30	1.54087	2.91665e-16	1.72381	3.70132e-20	2.33153	3.92357e-36	2.02078	2.87301e-27	0.726394	0.000252583	2.06102	1.85104e-28	1.6222	6.53398e-18	2.01418	3.8548e-27	3.09327	2.18492e-63	1.86268	2.47496e-23
ENSG00000104976	SNAPC2	1216.32	1.74014	2.81877e-15	2.70792	7.78782e-36	1.78082	8.34756e-16	2.3007	4.88869e-26	2.61123	2.43794e-33	1.86326	2.42371e-17	1.40498	2.97168e-10	2.28234	1.37896e-25	3.05777	1.83346e-45	2.39826	3.62695e-28	1.70595	1.10826e-14	1.66922	4.50794e-14	1.39949	3.92012e-10	2.47069	6.197e-30	1.74286	3.01502e-15
ENSG00000186994	KANK3	43.887	-5.07038	3.5776e-13	-4.17692	3.99269e-10	-4.54214	2.35864e-11	-1.95756	0.00255419	-5.01645	1.50794e-12	-3.77483	7.73719e-09	-2.84084	9.09917e-06	-2.52324	9.36477e-05	-5.74283	9.95438e-13	-6.36271	1.42452e-13	-3.47737	8.39355e-08	-2.35746	0.00025301	-3.15175	1.08992e-06	-1.93457	0.00301812	-3.9721	1.65968e-09
ENSG00000167785	ZNF558	1046.39	9.29465	7.10401e-18	9.80134	9.19076e-20	10.1208	7.24843e-21	10.4935	1.95319e-22	9.92811	3.24644e-20	9.78945	1.02948e-19	10.4237	3.27869e-22	10.3561	7.7503e-22	9.77285	1.28752e-19	9.16949	2.28775e-17	10.1728	3.10122e-21	9.89008	4.50202e-20	10.7186	2.06398e-23	10.7333	1.67078e-23	10.1319	5.30718e-21
ENSG00000130818	ZNF426	658.102	0.797929	0.00280563	1.97689	3.30246e-15	1.4506	1.60458e-08	2.07964	8.90457e-17	1.49634	4.42113e-09	1.1656	6.88883e-06	1.66122	4.86942e-11	1.73303	7.49136e-12	1.58923	4.796e-10	0.806874	0.00284982	1.85331	1.641e-13	1.16849	6.71334e-06	2.76406	4.87664e-29	2.32328	9.43765e-21	1.93244	1.40823e-14
ENSG00000197961	ZNF121	2093.38	-4.67131	8.60591e-98	-1.8376	1.25864e-16	-2.25033	2.96255e-24	-2.30685	1.5916e-25	-3.95863	1.63025e-71	-3.6943	6.12512e-63	-1.91201	6.2363e-18	-1.71198	1.68282e-14	-2.89536	2.89856e-39	-2.82288	1.64484e-37	-2.5854	8.72774e-32	-2.82544	1.18386e-37	-1.67784	4.93011e-14	-2.3698	6.90337e-27	-3.00356	2.3626e-42
ENSG00000129354	AP1M2	10.3644	-3.58173	1.18751e-05	-2.89957	0.000276036	-3.40124	3.57928e-05	-3.55696	1.24999e-05	-2.86211	0.00034031	-4.03928	3.31341e-06	-4.23197	1.09533e-06	-3.1138	0.000100226	-3.66381	3.00551e-05	-3.86644	9.86571e-06	-4.8057	8.12612e-07	-4.22061	2.03287e-06	-4.79825	9.67209e-07	-2.97033	0.000217627	-3.04118	0.000146294
ENSG00000129353	SLC44A2	7094.98	3.29093	5.938e-60	2.88311	3.88241e-46	4.36804	4.15326e-105	3.49882	1.20672e-67	3.21968	2.6842e-57	3.58826	3.93342e-71	3.68215	5.80174e-75	2.82164	3.98709e-44	4.36811	2.89888e-105	3.76421	4.18965e-78	3.6359	4.2827e-73	3.14011	1.49095e-54	3.70071	1.4166e-75	3.42037	8.94588e-65	2.78134	6.01218e-43
ENSG00000197256	KANK2	5276.63	1.7029	3.71033e-11	2.92566	5.19739e-31	3.6145	1.10651e-46	2.86542	1.09709e-29	3.13066	2.53574e-35	3.03162	3.30246e-33	1.01847	0.000130015	1.95525	2.82794e-14	2.80456	1.64315e-28	3.12308	3.79391e-35	1.05885	6.25259e-05	1.38866	9.89455e-08	1.6312	2.74314e-10	1.5338	3.26694e-09	2.4129	2.53508e-21
ENSG00000198551	ZNF627	1062.27	1.80663	1.96277e-13	2.22032	8.7601e-20	2.16739	8.11039e-19	2.33971	6.18298e-22	2.12435	3.63447e-18	2.04093	7.20718e-17	2.96907	4.74472e-35	2.92984	4.97461e-34	2.19688	2.7438e-19	1.68657	1.06375e-11	2.32236	1.19957e-21	2.04189	7.20617e-17	3.89944	5.23751e-60	3.56449	2.5739e-50	2.65838	4.0397e-28
ENSG00000197044	ZNF441	480.321	3.75131	5.5198e-33	3.07668	5.54268e-22	3.18868	1.29202e-23	3.74642	7.19608e-33	4.1323	6.45827e-40	4.46472	8.96287e-47	5.13456	4.39625e-62	3.9394	2.59809e-36	3.74854	1.48702e-32	2.84625	9.99631e-19	4.23123	5.98891e-42	4.04894	2.37529e-38	5.24822	1.06823e-64	5.17622	4.44148e-63	4.19781	2.8906e-41
ENSG00000171291	ZNF439	614.017	4.42019	8.81535e-28	6.00369	3.08493e-51	5.61314	1.22593e-44	5.50038	5.32334e-43	5.15363	1.17942e-37	5.10502	5.09096e-37	6.29837	1.81877e-56	6.42835	1.0053e-58	4.13419	5.83502e-24	4.51335	9.53883e-29	5.96326	1.42341e-50	5.61569	8.46176e-45	6.67247	3.10496e-63	7.19489	1.04363e-73	5.92278	7.48139e-50
ENSG00000198429	ZNF69	275.269	5.96434	2.71866e-12	5.52984	1.25072e-10	7.11011	5.58873e-17	6.27242	1.86139e-13	6.50271	2.10263e-14	6.87698	4.79722e-16	7.99501	2.10941e-21	8.00583	2.33008e-21	5.82885	1.13092e-11	5.92114	4.79029e-12	8.04578	1.07243e-21	5.03616	6.05541e-09	6.84726	6.86735e-16	8.57756	1.64983e-24	7.79893	2.26548e-20
ENSG00000219665	ZNF433-AS1	142.931	4.26553	8.67742e-10	4.94827	6.58608e-13	6.06161	5.27301e-19	5.85569	7.24386e-18	5.3567	5.11278e-15	4.47803	1.11788e-10	5.95272	1.75278e-18	6.28736	1.89497e-20	5.62732	1.85169e-16	5.59446	2.6384e-16	5.84251	8.03728e-18	5.30365	9.27393e-15	6.12133	1.87694e-19	6.22201	4.00809e-20	5.25473	1.74088e-14
ENSG00000197647	ZNF433	192.201	6.68595	2.1978e-13	6.46177	1.58414e-12	6.32717	6.04928e-12	6.73591	1.59714e-13	6.79939	9.15487e-14	6.64518	3.31263e-13	7.83719	4.67752e-18	6.64529	3.95162e-13	6.60547	5.37033e-13	6.44598	1.98709e-12	7.11842	4.60182e-15	7.29442	9.76654e-16	8.18761	1.34802e-19	7.8386	4.61199e-18	6.85093	5.78114e-14
ENSG00000223547	ZNF844	830.454	12.1403	1.60331e-15	12.0447	2.74392e-15	11.5771	4.43476e-14	11.6595	2.47664e-14	12.3477	5.59084e-16	11.9493	4.75739e-15	12.5092	2.14862e-16	12.3673	5.91525e-16	11.2179	2.39314e-13	11.8653	8.05354e-15	11.7527	1.27784e-14	12.1961	1.25664e-15	13.468	7.95389e-19	12.5686	1.50969e-16	12.1978	1.30251e-15
ENSG00000257591	ZNF625	15.6913	4.92715	0.00464144	6.23059	0.000204908	5.62842	0.0011171	6.63536	6.71935e-05	6.39585	0.000135122	5.92082	0.000460205	7.3817	7.12222e-06	6.99207	2.67208e-05	5.49719	0.00150417	6.47863	0.000112698	6.37547	0.000134386	6.16075	0.000250516	7.45904	5.65406e-06	6.69535	5.80872e-05	6.43141	0.000121432
ENSG00000198342	ZNF442	92.7493	2.14892	8.30324e-06	2.41523	4.70693e-07	2.00204	5.03317e-05	3.11081	2.21042e-11	2.56492	7.03657e-08	2.50215	1.46001e-07	3.76383	1.92138e-16	3.15103	1.32667e-11	2.24806	4.31701e-06	2.70053	1.29758e-08	2.39492	5.50434e-07	2.86882	9.72775e-10	3.66333	1.62918e-15	3.63171	2.81195e-15	2.01627	3.82601e-05
ENSG00000123154	WDR83	236.306	-3.34712	2.15433e-16	-1.39082	0.000797683	-1.32976	0.0015729	-1.49965	0.000273543	-1.72717	2.49042e-05	-2.02519	6.20048e-07	-2.34819	6.26363e-09	-1.76489	1.7281e-05	-1.47967	0.000363309	-1.8907	3.85437e-06	-1.89364	3.21437e-06	-2.16801	9.29482e-08	-1.28134	0.00213597	-1.36158	0.00106152	-2.23474	3.69229e-08
ENSG00000008441	NFIX	16965.9	3.10287	2.14282e-20	1.98942	5.5837e-09	2.97128	1.23003e-18	3.77678	1.19739e-29	3.56495	1.44461e-26	3.54796	2.41111e-26	2.19844	9.92396e-11	2.37453	2.89209e-12	3.6288	1.68973e-27	1.59398	4.25375e-06	2.05649	1.52556e-09	2.52982	7.06839e-14	4.47146	2.88055e-41	3.46844	3.22226e-25	2.79622	1.0481e-16
ENSG00000104907	TRMT1	1397.32	-3.35337	8.33843e-44	-2.06416	1.79631e-17	-1.79698	1.92873e-13	-2.30681	1.56961e-21	-2.88602	8.21459e-33	-2.22672	3.60258e-20	-1.62629	2.67356e-11	-1.66493	1.03893e-11	-1.45114	3.70939e-09	-2.57623	2.03304e-26	-2.61155	3.12086e-27	-2.60822	3.80325e-27	-2.19306	1.50905e-19	-2.06078	1.9547e-17	-2.34699	3.21865e-22
ENSG00000141837	CACNA1A	1773.33	2.52091	6.10784e-05	4.33405	5.79258e-13	6.88565	1.60881e-31	8.33134	6.20168e-46	8.00805	1.6232e-42	9.56344	2.28271e-60	4.24333	1.69316e-12	3.66813	1.8527e-09	3.98154	5.55218e-11	7.48224	3.29449e-37	6.86319	1.80778e-31	8.06953	3.54651e-43	4.25866	1.53439e-12	8.01124	1.24151e-42	9.268	9.95664e-57
ENSG00000037757	MRI1	677.798	-3.44652	6.8108e-39	-2.61738	3.30775e-23	-1.29456	1.68241e-06	-1.83547	3.99378e-12	-2.23608	2.37593e-17	-4.60209	1.14596e-63	-2.22854	2.41911e-17	-7.5093	1.07371e-98	-1.7438	5.62523e-11	-2.22425	3.79758e-17	-2.54013	4.89229e-22	-2.6371	1.34191e-23	-2.10652	1.47196e-15	-2.17489	1.60383e-16	-2.14434	4.34807e-16
ENSG00000072062	PRKACA	5744.63	0.813023	0.000541444	1.50207	3.58815e-11	1.3586	3.18424e-09	1.7931	1.91143e-15	1.55434	7.09743e-12	0.887526	0.000149663	0.698658	0.00353489	1.10553	1.90242e-06	1.23894	6.85957e-08	1.40327	7.6056e-10	0.73439	0.00195322	0.796113	0.000754958	0.733396	0.00207351	1.10288	1.7728e-06	0.636758	0.00847793
ENSG00000130299	GTPBP3	1211.96	-4.04506	5.2936e-69	-2.42192	5.51793e-26	-2.77357	1.4142e-33	-2.88783	2.09449e-36	-3.43602	1.76839e-50	-3.19618	3.79956e-44	-3.17653	8.95976e-44	-2.99279	6.14551e-39	-2.10186	8.26625e-20	-3.39407	3.10451e-49	-3.0855	2.89458e-41	-3.17428	1.5537e-43	-3.05829	1.72678e-40	-2.85823	1.1921e-35	-3.16782	2.24917e-43
ENSG00000188051	TMEM221	115.797	1.25153	0.00844933	3.21807	5.96032e-14	1.79887	8.98314e-05	3.87894	3.87098e-20	2.89474	2.16386e-11	1.90596	2.43533e-05	2.0805	2.94889e-06	2.79371	1.19178e-10	2.3615	1.17887e-07	3.54656	8.25879e-17	2.6899	5.96278e-10	2.86638	3.28869e-11	2.77391	1.66079e-10	1.25344	0.00950655	3.52051	1.21902e-16
ENSG00000130304	SLC27A1	1792.43	1.71302	6.28084e-12	2.80666	1.8137e-30	1.99036	1.26991e-15	2.55372	2.61969e-25	2.60467	2.59839e-26	2.08278	3.8129e-17	1.9084	1.47531e-14	3.35694	3.36568e-43	2.77157	1.18217e-29	2.08871	3.52388e-17	2.598	3.08922e-26	2.59689	3.54193e-26	1.90294	1.94965e-14	2.10846	1.52496e-17	2.0872	3.5009e-17
ENSG00000130517	PGPEP1	2549.63	2.75405	2.14085e-18	4.2447	1.61542e-42	3.34995	1.25482e-26	3.59211	1.41005e-30	3.14208	1.27287e-23	2.73458	3.96477e-18	2.91024	2.04708e-20	3.19202	2.80949e-24	1.71363	1.20063e-07	2.40536	3.43813e-14	4.43429	2.47168e-46	2.73474	4.12929e-18	3.03699	4.09106e-22	3.88208	1.15177e-35	3.40408	1.4274e-27
ENSG00000051128	HOMER3	1220.08	1.43594	0.000642778	3.53671	9.0601e-19	2.44119	2.39398e-09	3.1151	9.83946e-15	2.17144	1.14786e-07	2.38935	4.28895e-09	3.77629	2.89778e-21	1.9604	2.25365e-06	4.30216	2.64369e-27	2.2882	2.23136e-08	2.51275	5.71244e-10	2.31247	1.44582e-08	2.99766	9.87061e-14	3.34274	7.29478e-17	2.63152	8.45969e-11
ENSG00000160161	CILP2	281.996	-3.45591	1.77844e-15	-7.89236	1.09882e-51	-6.34742	4.15984e-43	-1.82525	4.29083e-05	-3.88788	4.89067e-19	-2.8989	3.08223e-11	-6.90569	1.74359e-48	-7.03943	3.71973e-49	-4.10973	7.52461e-21	-6.03799	1.75164e-39	-5.08112	1.41509e-30	-5.05222	2.46982e-30	-6.03894	7.47436e-40	-7.31207	6.85051e-49	-6.48505	3.23989e-44
ENSG00000081665	ZNF506	609.415	2.65098	5.04146e-23	3.10536	2.35495e-31	3.47079	3.14929e-39	4.09377	6.32356e-55	3.88081	3.59365e-49	3.52886	1.0755e-40	3.50265	3.31749e-40	3.97112	1.26683e-51	3.24778	4.13341e-34	2.22178	5.22151e-16	3.98262	6.42723e-52	3.0387	4.31359e-30	4.39271	3.69903e-63	4.08017	1.42832e-54	3.23127	4.98683e-34
ENSG00000256771	ZNF253	875.337	7.24432	2.38695e-21	8.97058	2.49428e-32	8.3875	3.36507e-28	9.19807	7.48843e-34	7.7465	3.00523e-24	7.37966	4.2319e-22	9.23123	3.57648e-34	9.10701	3.58267e-33	7.11014	1.69438e-20	6.80876	7.48449e-19	9.08258	4.07886e-33	8.20597	3.8917e-27	10.2555	6.10099e-42	10.1313	4.91073e-41	8.81932	3.29535e-31
ENSG00000267565	AC011477.2	80.2632	4.24208	6.76744e-06	6.49259	9.03568e-13	5.71635	5.68122e-10	5.74515	3.75739e-10	4.81859	2.40891e-07	3.76605	9.19932e-05	6.25436	6.42264e-12	5.76508	3.63383e-10	3.61979	0.000228729	3.46064	0.000447742	6.06425	2.90924e-11	5.09205	3.96611e-08	7.17338	2.12815e-15	7.1133	3.5934e-15	5.81617	2.198e-10
ENSG00000184635	ZNF93	536.206	5.82818	7.09923e-17	7.22865	1.43888e-25	6.98061	9.447e-24	8.29831	2.08228e-33	6.30311	1.47613e-19	6.38233	4.44854e-20	8.22951	6.00913e-33	7.79009	1.76182e-29	6.70664	4.94335e-22	6.61965	1.74418e-21	7.36181	1.61185e-26	7.11343	9.29506e-25	8.8873	2.95195e-38	8.50961	3.58959e-35	7.42342	6.87804e-27
ENSG00000197124	ZNF682	421.728	2.18157	3.81637e-11	4.12986	6.15742e-39	3.36064	1.05405e-25	4.26575	1.17247e-41	3.13518	2.07205e-22	3.08806	8.05819e-22	4.55842	1.19349e-47	3.99481	1.84284e-36	2.41221	3.59893e-13	2.05212	9.88919e-10	3.74013	5.81499e-32	3.15387	1.00283e-22	4.97599	1.30462e-56	4.70207	1.16849e-50	3.48898	8.5971e-28
ENSG00000213988	ZNF90	165.579	5.92603	0.000281786	9.41997	2.44258e-09	8.12878	4.12809e-07	9.41413	2.68734e-09	7.97681	5.83731e-07	7.46344	3.20172e-06	6.43967	7.37906e-05	9.21154	6.77295e-09	6.8909	2.0771e-05	5.43758	0.0010786	8.34731	1.45674e-07	8.59687	6.24028e-08	9.57381	1.32699e-09	9.43833	2.32828e-09	7.09878	1.06321e-05
ENSG00000256229	ZNF486	452.754	7.72749	2.65934e-12	9.43406	7.33784e-18	8.73455	2.56918e-15	9.14786	8.57519e-17	8.51763	1.07025e-14	8.14591	1.52269e-13	6.62072	2.99837e-09	9.29106	3.09891e-17	8.67887	3.24622e-15	8.16069	1.4851e-13	9.26632	2.81332e-17	6.89487	5.97805e-10	10.2129	1.0043e-20	9.85968	2.04597e-19	8.70338	2.67332e-15
ENSG00000237440	ZNF737	233.463	9.05275	4.09246e-09	9.85163	1.3499e-10	10.1346	4.7211e-11	10.1839	3.19194e-11	9.87592	1.24694e-10	9.13775	3.00678e-09	10.7588	1.8898e-12	10.3593	1.56442e-11	9.06698	4.47602e-09	7.67249	9.724e-07	10.7444	1.90174e-12	10.2132	2.62826e-11	11.7296	1.32928e-14	11.4819	4.79729e-14	10.9208	8.92321e-13
ENSG00000188171	ZNF626	469.837	7.83217	2.10711e-12	8.73597	3.46374e-15	7.56902	1.61441e-11	9.5549	6.31349e-18	9.00085	4.99221e-16	8.03258	5.66902e-13	9.1723	1.25097e-16	7.57267	1.48787e-11	7.57486	1.34988e-11	6.62835	4.46983e-09	9.43666	1.41435e-17	8.00379	7.02274e-13	9.99244	1.54269e-19	10.428	3.11441e-21	9.47101	1.22476e-17
ENSG00000197013	ZNF429	554.091	3.45571	2.96424e-38	3.61189	1.33338e-41	3.40935	5.2596e-37	4.20515	6.4412e-57	4.25419	4.75801e-58	3.41513	3.01298e-37	4.10424	2.88283e-54	4.50411	2.23826e-65	2.85078	2.1042e-25	2.51609	7.264e-20	3.89848	1.04157e-48	3.62948	4.18003e-42	4.23316	1.80373e-57	4.91935	3.64814e-78	3.82778	6.03452e-47
ENSG00000198521	ZNF43	635.75	6.6607	4.87607e-30	7.36333	1.41268e-36	7.31922	5.39909e-36	8.05238	1.37088e-43	7.11105	4.29014e-34	6.67982	3.50803e-30	8.0348	1.75231e-43	7.37249	1.43296e-36	6.26424	1.69861e-26	5.90414	1.39745e-23	7.38751	7.92597e-37	7.14698	1.88677e-34	8.4624	4.44159e-48	7.90339	4.26832e-42	7.19327	7.11374e-35
ENSG00000167232	ZNF91	1492.59	1.44889	1.05774e-12	2.16947	1.8562e-27	2.09794	1.16008e-25	3.03989	7.67861e-54	2.37884	5.99043e-33	2.12331	2.14297e-26	3.30088	1.44156e-63	2.77492	7.89146e-45	1.40809	8.28554e-12	0.984947	3.06683e-06	3.28786	5.72913e-63	2.49788	2.35863e-36	4.04993	1.51423e-95	3.83588	8.22803e-86	2.91391	1.92784e-49
ENSG00000267296	CEBPA-DT	78.6423	-4.58104	5.89885e-24	-4.36052	6.62035e-22	-5.02664	3.44041e-26	-4.34474	2.07417e-22	-6.81552	1.26895e-27	-2.41925	1.34669e-08	-2.72668	1.41252e-10	-3.98765	1.29566e-19	-3.9192	4.4117e-18	-1.98223	3.97864e-06	-4.97535	1.77358e-25	-4.22199	4.88104e-21	-3.26307	4.62224e-14	-3.50248	8.50398e-16	-3.21067	8.92393e-14
ENSG00000126249	PDCD2L	103.291	-3.6025	1.3866e-22	-1.83569	1.65725e-07	-2.41786	7.15698e-12	-2.38421	8.89079e-12	-2.45464	3.87758e-12	-2.48169	1.90051e-12	-2.41246	4.98237e-12	-1.93339	3.15639e-08	-1.84817	1.85134e-07	-2.17843	6.92074e-10	-2.88847	7.89622e-16	-2.99367	8.23009e-17	-1.86097	1.08476e-07	-1.83113	1.68458e-07	-2.58309	2.74617e-13
ENSG00000105699	LSR	231.456	-4.41166	7.40277e-54	-5.71487	4.93846e-75	-4.51075	3.05393e-55	-3.95805	4.76755e-45	-3.55486	9.03391e-37	-3.44053	6.95744e-35	-4.11224	4.16223e-48	-4.72233	5.86046e-60	-3.62505	2.3102e-37	-4.01843	4.57463e-45	-5.78479	1.0019e-74	-5.94244	2.67118e-77	-4.3507	1.26506e-51	-4.66019	1.2304e-57	-4.71211	5.79895e-59
ENSG00000161249	DMKN	250.656	-6.99626	1.16193e-35	-10.5236	1.14172e-38	-10.1117	2.72707e-39	-8.03015	2.3885e-42	-4.11178	3.76896e-14	-8.52885	1.1257e-42	-11.4449	4.62607e-30	-7.97474	9.02461e-42	-8.55536	2.53994e-39	-5.75158	1.24762e-25	-14.2253	2.35272e-19	-11.2474	2.75497e-29	-9.95718	2.713e-38	-7.70775	2.0572e-39	-7.70339	9.86898e-40
ENSG00000236144	TMEM147-AS1	233.189	-2.66805	2.92128e-11	-2.64258	5.95544e-11	-2.05604	4.35751e-07	-2.49516	5.41969e-10	-2.41931	2.00527e-09	-2.89066	7.28104e-13	-1.56654	0.000128948	-1.49604	0.000297854	-4.17197	5.90534e-23	-3.24181	1.62044e-15	-2.14217	1.07439e-07	-1.62517	6.98258e-05	-1.6293	6.74081e-05	-1.80469	9.19854e-06	-2.70594	1.85595e-11
ENSG00000249115	HAUS5	1308.61	-3.24564	4.73127e-21	-1.5661	9.80748e-06	-1.11873	0.00237147	-1.60919	5.50736e-06	-2.55322	1.89489e-13	-1.97501	1.62276e-08	-1.69651	1.49998e-06	-1.77388	5.28853e-07	-2.05182	4.74212e-09	-2.29659	4.42361e-11	-2.21593	1.8708e-10	-1.97005	1.82932e-08	-1.68007	1.93481e-06	-1.44403	5.12829e-05	-2.46571	1.25737e-12
ENSG00000105290	APLP1	7727.36	4.78549	5.43436e-96	4.19589	5.81446e-74	3.29022	1.83712e-45	5.77031	1.50742e-139	5.03612	3.77236e-106	4.02867	3.81061e-68	4.54865	7.6126e-87	4.18214	2.31954e-73	2.65429	8.56126e-30	3.83186	1.45532e-61	5.24864	1.47064e-115	4.75919	6.05633e-95	4.32543	1.89896e-78	5.38954	7.95421e-122	5.89277	2.85691e-145
ENSG00000167604	NFKBID	114.651	-3.19895	1.19289e-14	-1.90353	2.84762e-06	-2.45897	1.78376e-09	-1.14762	0.00547373	-1.80015	9.48262e-06	-1.26535	0.00206269	-1.50005	0.000222579	-1.6131	7.71859e-05	-1.34251	0.00119258	-2.0271	6.85179e-07	-1.88925	3.04663e-06	-2.27772	2.03973e-08	-1.23746	0.00272328	-1.855	4.95248e-06	-1.35311	0.000973501
ENSG00000239382	ALKBH6	70.9503	-4.34191	2.97847e-19	-1.88013	1.52745e-05	-2.15615	7.52546e-07	-2.8874	4.09542e-11	-2.4668	1.67975e-08	-2.35755	5.6833e-08	-1.73917	5.6373e-05	-1.84013	2.2625e-05	-4.26959	9.25636e-17	-3.00196	2.40744e-11	-1.76496	4.57355e-05	-2.48712	1.1655e-08	-1.60941	0.000219637	-1.41128	0.00129223	-2.22004	3.12597e-07
ENSG00000105270	CLIP3	3743.96	4.695	9.34533e-52	4.54209	1.72565e-48	4.416	1.10527e-45	5.65659	7.46279e-75	5.09503	8.86207e-61	5.26639	5.62625e-65	5.02218	3.61612e-59	5.71186	2.45565e-76	3.09765	9.2936e-23	4.68084	2.24931e-51	5.67699	1.6445e-75	5.09863	6.81588e-61	6.15135	1.79605e-88	6.44931	2.75145e-97	5.42823	5.53101e-69
ENSG00000161277	THAP8	273.309	1.17145	8.46157e-06	1.56135	1.47082e-09	2.06773	2.23339e-16	2.07419	1.23582e-16	2.10511	5.76392e-17	2.1253	2.27271e-17	2.08474	7.98012e-17	2.29679	3.10589e-20	1.98021	7.74451e-15	2.14243	1.73232e-17	1.8923	7.5944e-14	2.06516	2.105e-16	2.19066	2.36447e-18	2.55239	6.58907e-25	1.67232	6.29203e-11
ENSG00000266916	ZNF793-AS1	65.4444	8.08722	2.14755e-07	8.28967	1.06582e-07	5.14363	0.00230171	7.74079	8.30511e-07	8.53304	4.28709e-08	6.8239	1.76295e-05	8.72571	1.96559e-08	9.33014	1.93352e-09	5.25052	0.0017927	7.73238	8.95006e-07	8.72161	1.8935e-08	9.01166	6.25766e-09	8.82475	1.34816e-08	10.3171	2.03782e-11	8.42077	6.76538e-08
ENSG00000188227	ZNF793	447.198	5.28494	1.72779e-41	5.7507	4.06239e-49	4.0554	4.60697e-24	5.76022	2.49801e-49	6.08304	5.89225e-55	5.59168	1.94007e-46	5.88002	1.72819e-51	5.83384	1.46961e-50	1.76922	0.000152217	4.44659	5.6286e-29	5.70426	2.42486e-48	5.70315	2.69489e-48	6.61035	5.52561e-65	6.77244	2.05735e-68	5.93167	2.56701e-52
ENSG00000104814	MAP4K1	30.1873	-3.70791	7.0556e-10	-3.88855	2.905e-10	-2.65735	5.69219e-06	-2.68244	3.50772e-06	-2.73418	3.01724e-06	-3.23937	4.61221e-08	-2.21368	0.000123622	-3.08665	1.49324e-07	-3.28757	7.78909e-08	-4.5506	1.26748e-11	-4.13918	6.09615e-11	-3.43148	1.01491e-08	-2.95256	5.47733e-07	-3.32652	2.69651e-08	-3.10137	1.46355e-07
ENSG00000128626	MRPS12	1080.61	-2.14073	1.10778e-25	-0.96635	3.90355e-06	-0.930574	1.07134e-05	-0.695998	0.00114257	-1.28337	5.37278e-10	-1.49096	4.06266e-13	-1.52797	9.25906e-14	-1.2388	2.33449e-09	-1.08902	1.87132e-07	-1.34916	6.81306e-11	-2.07818	3.47647e-24	-1.64217	1.22997e-15	-1.87353	6.95608e-20	-1.19351	8.43081e-09	-1.89082	2.83432e-20
ENSG00000128011	LRFN1	483.14	-2.46169	4.90948e-13	-1.67852	1.21698e-06	-2.34587	8.05316e-12	-2.30675	1.47207e-11	-3.07617	2.25215e-19	-4.55597	1.03835e-38	-1.80712	1.51594e-07	-1.5906	5.04941e-06	-2.02537	4.16626e-09	-4.27673	2.06517e-34	-2.29912	1.64657e-11	-2.96797	3.34271e-18	-1.71269	7.1899e-07	-1.40897	5.57621e-05	-3.23748	2.70181e-21
ENSG00000188493	C19orf54	663.3	-1.79043	1.83655e-22	-1.64305	6.21821e-19	-1.01906	4.68929e-08	-0.777979	3.35109e-05	-1.22744	3.1424e-11	-0.973668	1.56262e-07	-1.09465	2.95124e-09	-0.833377	9.2163e-06	-2.16443	1.52525e-30	-1.52506	1.7439e-16	-1.74019	3.95981e-21	-1.17508	1.99134e-10	-1.13297	9.39568e-10	-0.546202	0.00473248	-1.63835	6.06857e-19
ENSG00000269843	AC008537.2	72.6623	4.0231	8.5109e-09	4.0557	7.40921e-09	3.97351	1.83555e-08	3.66291	2.24137e-07	4.38087	3.15269e-10	4.75419	5.83833e-12	4.14991	2.72276e-09	4.04207	8.87637e-09	2.42941	0.00152371	2.57047	0.000636598	4.86496	1.63708e-12	3.95346	1.84332e-08	4.95541	6.49023e-13	5.15379	6.20222e-14	4.56541	4.59376e-11
ENSG00000167601	AXL	3710.32	7.77525	6.50428e-72	-2.63584	0.00034725	7.64664	2.08359e-69	7.33645	4.848e-64	7.81941	1.07673e-72	8.12643	1.60498e-78	4.19464	2.6336e-21	7.61827	5.28796e-69	9.37148	2.49114e-104	9.63902	2.99463e-110	6.71437	8.58875e-54	6.41875	3.77106e-49	3.5862	1.16438e-15	6.08644	2.66064e-44	7.36708	1.37195e-64
ENSG00000105329	TGFB1	4409.26	3.64596	1.6833e-29	4.01341	1.4723e-35	3.79665	9.18196e-32	3.86746	5.31074e-33	5.02539	3.07527e-55	5.96864	1.02174e-77	2.37698	4.61609e-13	3.36901	3.43108e-25	3.65726	1.2787e-29	4.08031	1.12653e-36	3.41771	4.89996e-26	3.48038	6.39507e-27	2.01381	1.24067e-09	4.04017	5.1077e-36	4.22122	3.31297e-39
ENSG00000069399	BCL3	835.717	2.69814	4.86667e-20	2.23608	6.03366e-14	2.51496	2.34163e-17	2.98599	2.69925e-24	3.90774	3.39737e-41	3.94422	5.095e-42	1.27071	3.97784e-05	1.13797	0.000300706	3.56088	3.03385e-34	3.71306	3.17362e-37	1.34713	1.18787e-05	1.08238	0.000578872	1.85531	7.24196e-10	2.12468	1.10766e-12	2.99503	1.93443e-24
ENSG00000130208	APOC1	37.2798	-11.7253	1.84161e-13	-11.6419	2.80047e-13	-5.80416	2.75791e-20	-6.8385	5.85156e-23	-8.51796	7.08361e-17	-7.33429	3.61572e-21	-11.7637	1.58671e-13	-8.30481	1.84896e-19	-7.16258	1.05042e-18	-6.63912	1.50755e-20	-8.48384	6.18387e-17	-5.9598	1.34159e-20	-10.0521	2.86849e-10	-8.51403	7.59409e-17	-8.13098	5.01333e-19
ENSG00000170684	ZNF296	57.5077	-4.49917	5.90005e-19	-4.2695	3.14574e-17	-3.70662	4.96087e-14	-4.12736	7.83539e-17	-3.66421	1.03533e-13	-4.28154	2.06084e-17	-3.48296	6.49747e-13	-4.79244	1.73095e-20	-4.92054	2.94293e-19	-4.00567	1.69325e-15	-3.29096	1.25838e-11	-4.07137	3.44915e-16	-3.54514	5.05749e-13	-3.76293	2.53568e-14	-3.65515	9.19071e-14
ENSG00000142252	GEMIN7	194.048	-3.22986	3.54732e-38	-1.88646	3.15541e-15	-1.92368	7.98768e-16	-2.07629	2.39123e-18	-2.05203	1.24038e-17	-2.30799	9.07903e-22	-2.06046	4.06208e-18	-2.2616	3.50714e-21	-2.46196	2.89517e-23	-2.29615	3.56775e-21	-2.29433	1.9328e-21	-2.262	5.39978e-21	-1.53099	1.28266e-10	-1.85381	7.96235e-15	-2.08873	2.6253e-18
ENSG00000104892	KLC3	44.4267	-8.51838	1.73854e-16	-8.07146	5.01442e-17	-8.12978	1.73036e-16	-6.88342	1.34764e-16	-6.434	5.16993e-15	-8.81746	5.38808e-15	-6.85786	1.66185e-16	-8.60261	2.64294e-16	-7.20012	4.73691e-15	-7.23906	8.41278e-16	-8.01879	4.05313e-16	-9.37515	2.18178e-13	-7.31986	3.36605e-16	-7.18523	3.21638e-16	-8.82286	4.43233e-15
ENSG00000177051	FBXO46	771.046	-2.80227	2.75594e-28	-1.01838	9.87574e-05	-1.33619	2.53968e-07	-1.26766	9.09604e-07	-1.9647	1.26726e-14	-2.05608	6.12122e-16	-1.22963	1.92929e-06	-1.24708	1.55524e-06	-2.82998	3.67085e-28	-1.64234	1.46029e-10	-1.55441	1.19413e-09	-1.94021	2.50172e-14	-1.12881	1.40254e-05	-1.70108	2.71614e-11	-1.70334	2.55791e-11
ENSG00000279407	AC007191.1	117.221	-3.98821	3.2531e-19	-2.94248	1.95375e-11	-2.33705	1.01104e-07	-3.18441	2.9961e-13	-3.29512	7.57938e-14	-3.61399	3.14598e-16	-2.26594	1.93735e-07	-2.39044	4.56397e-08	-6.1673	5.39252e-27	-3.17709	6.0157e-13	-2.64799	1.24218e-09	-3.1584	5.75275e-13	-2.65271	1.26506e-09	-2.98462	9.39714e-12	-2.84006	7.82735e-11
ENSG00000204851	PNMA8B	272.783	10.2613	9.22819e-11	11.8115	6.34979e-14	9.69054	1.39587e-09	9.8111	7.11003e-10	9.4273	3.32314e-09	9.59966	1.59223e-09	10.3598	6.31141e-11	11.2537	1.24051e-12	8.14392	4.55679e-07	5.16368	0.00284976	10.6916	1.32517e-11	10.8609	6.5352e-12	12.1426	1.23387e-14	11.1487	1.69332e-12	10.1722	1.48365e-10
ENSG00000105281	SLC1A5	3067.2	-3.68935	2.8225e-31	-2.38793	9.68065e-14	-1.96335	1.57973e-09	-2.73941	1.05896e-17	-2.93862	3.23611e-20	-2.21514	5.74063e-12	-6.72863	1.07901e-96	-3.2727	9.43977e-25	-1.57411	1.55802e-06	-0.900883	0.00875507	-5.86395	3.23975e-75	-3.35789	4.45111e-26	-5.36572	1.0289e-63	-6.889	2.41664e-99	-5.13756	7.44323e-59
ENSG00000160007	ARHGAP35	10326.8	1.59786	2.02798e-10	2.21028	5.48917e-19	2.06127	1.6269e-16	2.14136	7.8976e-18	1.07202	3.19017e-05	2.34107	3.56119e-21	2.40494	2.7606e-22	2.77217	3.38189e-29	1.5809	3.65611e-10	1.38835	4.53193e-08	2.33385	4.4547e-21	1.81426	4.18263e-13	3.44465	1.03625e-44	2.28852	2.7703e-20	1.69342	1.55505e-11
ENSG00000134815	DHX34	1218.81	-2.37683	3.38497e-29	-0.588043	0.00930247	-1.50299	2.35355e-12	-0.987298	5.58971e-06	-2.38292	4.15436e-29	-1.46905	6.04026e-12	-1.10676	2.9065e-07	-0.989404	5.96719e-06	-1.42856	2.94082e-11	-1.73645	4.02605e-16	-1.50473	1.71527e-12	-1.55993	2.59873e-13	-0.973874	7.61859e-06	-1.78279	5.31806e-17	-1.71544	7.96257e-16
ENSG00000105419	MEIS3	3262.56	3.02315	1.20929e-23	5.40774	3.16766e-74	5.14858	4.44118e-67	5.17145	8.27581e-68	3.7011	5.44834e-35	4.513	8.84634e-52	5.2172	4.53611e-69	4.78014	5.68336e-58	3.68973	9.46276e-35	1.1884	0.000223574	4.49364	2.16956e-51	3.52	1.00878e-31	4.94351	5.68688e-62	4.80621	9.35005e-59	4.53538	2.64816e-52
ENSG00000161558	TMEM143	237.955	-1.64801	7.54287e-09	-2.0353	1.40818e-12	-1.91886	2.37346e-11	-2.36057	1.5248e-16	-2.26122	3.91404e-15	-1.46781	3.18516e-07	-2.03853	8.49738e-13	-1.89895	3.28348e-11	-1.16067	7.28237e-05	-1.98671	5.16267e-12	-2.46065	1.36538e-17	-1.83157	1.56195e-10	-2.78755	1.07818e-21	-2.07108	5.16297e-13	-2.34175	3.60525e-16
ENSG00000105559	PLEKHA4	3733.53	3.96087	2.15355e-72	4.29249	5.10096e-85	5.32321	1.02967e-130	4.66506	2.79885e-100	3.91787	1.0244e-70	4.22247	3.03769e-82	4.26503	4.79635e-84	5.63494	1.48714e-146	4.86967	2.32363e-109	3.54846	6.49614e-58	4.99629	2.49878e-115	4.56692	3.61914e-96	4.15965	9.85795e-80	4.45707	1.1299e-91	4.7234	6.13305e-103
ENSG00000074219	TEAD2	2028.3	0.765865	0.00010459	2.20785	3.88646e-32	2.38479	2.74449e-37	2.44137	3.59969e-39	0.964076	7.67264e-07	1.58995	4.73796e-17	2.79169	3.75712e-51	0.642378	0.00154681	0.60359	0.00311419	-1.56053	3.0547e-14	2.41181	2.82963e-38	1.05786	4.70818e-08	3.07747	6.51288e-62	1.4627	1.49209e-14	2.75365	1.05871e-49
ENSG00000104872	PIH1D1	1809.44	-2.54051	3.04228e-22	-0.805095	0.00374504	-0.976401	0.00041547	-0.931622	0.000698656	-2.25673	9.84658e-18	-1.52494	9.87499e-09	-1.48613	2.41301e-08	-1.26012	3.16418e-06	-1.96898	9.901e-14	-1.27728	2.10435e-06	-1.89684	6.34922e-13	-1.9894	4.49736e-14	-1.33271	6.64199e-07	-1.40618	1.43641e-07	-1.31257	1.02e-06
ENSG00000126467	TSKS	5.0551	-7.20483	0.000436462	-7.2657	0.000153159	-4.4869	0.00407088	-8.69812	2.43341e-05	-5.97493	0.0007566	-4.03967	0.00781524	-6.18243	0.000444319	-6.20254	0.000504996	-8.09531	9.27593e-05	-5.29828	0.00152672	-6.97743	0.000772449	-5.98015	0.000668534	-8.39357	4.70534e-05	-4.38863	0.00463464	-8.50174	3.77182e-05
ENSG00000198093	ZNF649	583.772	1.66522	8.41114e-13	2.741	5.24778e-34	2.85788	4.52085e-37	2.48308	4.50156e-28	0.881192	0.000461476	1.9026	1.86e-16	3.11422	2.07074e-44	4.20515	2.0583e-81	1.61551	1.1534e-11	2.41464	3.1935e-26	2.39938	4.40743e-26	3.10965	4.40985e-44	4.27346	5.75073e-84	4.03242	8.84685e-75	3.20861	5.38587e-47
ENSG00000221923	ZNF880	740.594	7.88623	1.16028e-24	8.14823	2.84019e-26	7.90643	1.25915e-24	9.1342	9.86091e-33	9.11636	1.22494e-32	8.88027	4.78857e-31	9.40968	9.08227e-35	9.01028	7.7312e-32	6.82853	1.37824e-18	8.43127	5.27709e-28	8.83354	9.56633e-31	9.16371	5.53717e-33	7.85417	2.08285e-24	7.02298	1.08771e-19	9.01558	6.36575e-32
ENSG00000269834	ZNF528-AS1	771.11	9.78415	6.70415e-11	10.5755	1.5035e-12	10.49	2.98199e-12	10.6806	9.80537e-13	10.0648	1.91678e-11	10.3557	4.56843e-12	11.145	8.10384e-14	10.6936	1.03151e-12	7.36411	1.50123e-06	9.5113	2.6328e-10	11.0474	1.2639e-13	10.3662	4.38389e-12	11.9488	1.01545e-15	11.1743	6.92296e-14	11.0862	1.15902e-13
ENSG00000167555	ZNF528	1296.23	8.96696	6.88283e-30	9.16822	3.1869e-31	9.00449	5.50196e-30	9.79676	2.01616e-35	8.92816	1.3725e-29	9.32441	3.07927e-32	9.59697	4.13268e-34	9.87415	5.95577e-36	6.25419	7.74918e-15	8.82593	6.5058e-29	9.86495	5.19425e-36	9.44359	5.076e-33	10.3024	3.86706e-39	9.44669	4.52632e-33	9.84831	7.9796e-36
ENSG00000198482	ZNF808	318.092	6.32231	2.44425e-18	7.38315	9.67093e-25	6.9569	6.6925e-22	7.47116	2.98355e-25	6.18455	1.66745e-17	7.13265	3.92322e-23	7.33137	2.10803e-24	7.98255	1.08075e-28	5.22069	1.46467e-12	6.8511	2.50364e-21	7.62842	2.18829e-26	7.03953	1.59778e-22	7.31021	3.19487e-24	6.37152	1.3988e-18	7.14197	3.82216e-23
ENSG00000269825	AC022150.4	251.627	1.9775	7.33947e-06	3.29509	1.09945e-14	3.65785	7.7467e-18	3.54921	6.26834e-17	1.93082	1.42396e-05	2.71212	3.19331e-10	2.89923	1.3789e-11	3.13685	2.43943e-13	1.86684	3.29511e-05	2.56698	3.55501e-09	3.09226	4.61657e-13	2.63963	1.02291e-09	3.68276	3.7279e-18	2.16178	8.91266e-07	2.56679	3.17617e-09
ENSG00000189190	ZNF600	107.917	2.62443	6.19858e-07	2.29163	2.24353e-05	4.87759	8.13792e-23	4.78369	4.59221e-22	3.93992	5.79647e-15	5.16441	1.07082e-25	2.40007	7.08444e-06	4.5668	4.51206e-20	4.13136	2.73001e-16	4.44266	6.12762e-19	4.10925	2.55899e-16	4.17379	8.14064e-17	3.81791	4.57627e-14	2.8853	3.66522e-08	4.34909	3.12628e-18
ENSG00000170949	ZNF160	1224.6	1.64305	8.2446e-15	2.19366	9.70896e-26	2.56311	5.17246e-35	3.35813	2.83106e-60	2.00733	1.24551e-21	2.74879	2.20664e-40	3.15927	2.01744e-53	3.20942	5.26041e-55	1.11635	4.11705e-07	1.91894	9.3553e-20	3.07758	1.37726e-50	2.43999	7.89752e-32	3.6837	1.9818e-72	3.30849	1.57718e-58	3.00762	2.66653e-48
ENSG00000170954	ZNF415	454.307	9.43055	4.32427e-10	10.3326	6.77834e-12	10.0761	2.99133e-11	10.4056	5.25246e-12	9.69657	1.39719e-10	9.87891	5.97516e-11	10.5001	3.03758e-12	9.46906	4.57055e-10	6.0894	0.00010427	8.49485	2.52774e-08	10.0451	2.55082e-11	10.4334	4.2591e-12	10.6838	1.24324e-12	9.05874	2.32663e-09	10.0957	2.24477e-11
ENSG00000197937	ZNF347	770.415	7.76334	2.02652e-18	9.18471	1.9429e-25	9.60332	1.4255e-27	9.96986	1.00165e-29	8.33034	4.94886e-21	9.23576	1.07221e-25	9.29163	5.38935e-26	9.28915	7.09998e-26	7.18954	7.70117e-16	9.00629	2.00616e-24	9.16073	2.51221e-25	9.06031	9.67647e-25	9.29928	5.3914e-26	8.85164	1.13218e-23	9.21626	1.50565e-25
ENSG00000197497	ZNF665	195.841	8.24616	5.2134e-08	8.34568	3.68103e-08	9.02013	2.88391e-09	9.12617	1.55223e-09	8.18155	7.20984e-08	9.21726	9.67378e-10	9.00767	2.45e-09	9.03264	2.59207e-09	5.42119	0.000629343	7.99637	1.5437e-07	8.59095	1.3077e-08	8.83923	5.0044e-09	9.32616	6.14602e-10	8.22217	6.15144e-08	9.02762	2.28969e-09
ENSG00000197928	ZNF677	1014.72	10.0878	9.82033e-12	11.6181	3.20051e-15	11.321	2.21973e-14	11.1737	4.2513e-14	10.0846	1.07828e-11	10.7364	3.92943e-13	11.4624	7.91208e-15	11.3467	1.85546e-14	9.33457	3.89488e-10	9.36942	3.29083e-10	11.548	4.5711e-15	10.5417	1.09091e-12	11.7968	1.23958e-15	11.5694	4.33702e-15	11.35	1.5524e-14
ENSG00000105605	CACNG7	3066.68	8.52805	1.14511e-31	11.5557	1.41149e-57	3.62319	3.82827e-06	10.1921	7.77398e-45	8.70106	6.92184e-33	7.96384	1.05655e-27	11.1352	1.85788e-53	10.7002	2.65184e-49	3.70165	2.39771e-06	7.1518	2.03259e-22	11.212	3.28988e-54	10.327	4.7424e-46	11.2242	3.16215e-54	11.3395	1.74541e-55	10.741	9.38099e-50
ENSG00000131037	EPS8L1	141.007	-3.48337	3.97196e-18	-5.34958	5.58546e-33	-1.547	0.000153055	-1.96714	8.54194e-07	-3.67155	1.89003e-19	-2.59432	7.36764e-11	-4.68248	7.17853e-29	-6.18993	2.35515e-37	-2.99019	1.46076e-13	-5.18508	9.45635e-31	-1.89937	2.00921e-06	-4.15463	8.81761e-24	-2.06862	2.30973e-07	-3.40246	3.35493e-17	-3.11583	7.31565e-15
ENSG00000171425	ZNF581	485.604	-2.58292	2.28568e-29	-1.73646	3.9174e-14	-1.1121	1.91473e-06	-1.39383	1.27374e-09	-1.76076	1.65882e-14	-1.72007	5.72818e-14	-1.82385	1.31536e-15	-1.77076	1.07766e-14	-1.9823	9.78252e-18	-2.08866	1.16191e-19	-2.195	1.09141e-21	-2.42624	5.13251e-26	-1.33313	7.26741e-09	-1.55838	1.12499e-11	-1.82308	1.72805e-15
ENSG00000198046	ZNF667	641.781	7.99305	4.51002e-19	8.1541	8.42948e-20	9.24079	4.78288e-25	8.88267	2.86372e-23	8.55308	1.14722e-21	8.619	5.04936e-22	9.26177	2.74214e-25	9.38604	7.62489e-26	7.92442	1.0603e-18	7.54644	4.95839e-17	9.194	5.70249e-25	8.49887	2.06602e-21	9.36716	8.28247e-26	9.21505	4.81885e-25	9.05053	3.76023e-24
ENSG00000166770	ZNF667-AS1	479.642	8.6401	7.19678e-09	10.3164	3.392e-12	9.86338	3.98597e-11	10.306	3.94679e-12	9.94035	2.22622e-11	9.41218	2.57435e-10	10.0955	1.0273e-11	10.5431	1.3394e-12	9.75575	5.66122e-11	9.87798	3.13782e-11	10.2928	3.60856e-12	9.86398	3.18482e-11	10.1101	9.7585e-12	10.0982	1.02579e-11	9.8978	2.78193e-11
ENSG00000196263	ZNF471	572.743	7.76279	1.98022e-17	7.71943	3.14812e-17	8.95818	9.19328e-23	8.81145	4.04414e-22	8.63532	2.60242e-21	8.29533	9.13053e-20	8.72276	9.37717e-22	8.95259	9.02309e-23	7.72968	3.19791e-17	7.6027	1.08713e-16	9.39753	3.80182e-25	9.00227	4.25276e-23	9.25604	2.35391e-24	8.96329	6.30882e-23	8.60536	3.71161e-21
ENSG00000269696	AC005498.3	52.535	2.22122	0.000528452	2.82718	5.70878e-06	3.0813	6.43442e-07	3.64383	1.43041e-09	3.35312	3.81582e-08	3.12366	3.57179e-07	3.42854	1.47202e-08	3.64497	1.61268e-09	2.39718	0.000225154	2.20378	0.000766224	3.54717	4.3569e-09	3.11847	3.83864e-07	4.08998	7.33346e-12	3.79134	2.85576e-10	3.91021	6.6718e-11
ENSG00000197016	ZNF470	856.378	0.974384	0.000138583	2.65358	5.53461e-28	1.52359	1.07181e-09	2.07873	1.82879e-17	1.90224	9.94503e-15	1.17072	3.64379e-06	2.11042	5.15328e-18	2.16199	9.16856e-19	1.02701	6.71791e-05	0.802306	0.00233412	2.14068	1.70502e-18	1.9367	2.87314e-15	2.33303	9.18075e-22	1.51924	1.01245e-09	2.05224	5.04835e-17
ENSG00000269793	ZIM2-AS1	205.2	4.9106	0.00562138	11.5313	1.28702e-12	9.64247	5.15416e-09	9.90833	1.53925e-09	6.60186	0.000102826	7.52794	6.60146e-06	12.1644	6.42075e-14	10.8311	3.67911e-11	6.03318	0.000492028	4.75416	0.00903125	9.65827	3.6711e-09	9.55234	5.93626e-09	10.8129	3.39092e-11	11.2039	5.93912e-12	8.88336	7.44892e-08
ENSG00000127903	ZNF835	196.42	6.97618	5.77756e-06	9.31686	7.25751e-10	8.99905	3.63255e-09	9.65775	1.73001e-10	8.03734	1.40406e-07	4.65784	0.00395767	9.00554	2.84752e-09	9.34291	7.87548e-10	5.29108	0.000929285	6.77746	1.23896e-05	8.7667	7.23981e-09	9.14783	1.55033e-09	9.51094	3.16111e-10	8.98572	3.11224e-09	8.40795	3.41679e-08
ENSG00000198300	PEG3	2036.27	11.3306	1.55311e-13	14.0655	2.58113e-20	11.0717	7.53359e-13	13.7188	2.64835e-19	9.63803	4.92224e-10	10.5699	6.85526e-12	14.6932	4.73093e-22	14.6013	1.08445e-21	8.498	5.68905e-08	7.03463	1.02584e-05	13.078	1.04908e-17	14.0444	3.21904e-20	14.8224	2.09338e-22	14.6906	4.61796e-22	12.3865	6.19754e-16
ENSG00000186230	ZNF749	276.058	-3.57487	2.44723e-52	-1.27166	2.44406e-09	-1.39532	5.67833e-11	-1.39927	3.49924e-11	-2.51902	3.3717e-30	-2.20498	1.93847e-24	-1.34365	1.95566e-10	-0.845307	9.0872e-05	-1.57604	3.11564e-13	-1.94577	2.369e-19	-1.45923	6.54807e-12	-1.56227	1.98505e-13	-1.05169	8.58212e-07	-1.01408	2.11349e-06	-1.427	1.81504e-11
ENSG00000171649	ZIK1	1042.84	6.91192	2.49625e-29	8.43305	2.22452e-43	8.50664	6.168e-44	8.93943	1.41672e-48	7.67892	5.25372e-36	7.28648	1.68413e-32	8.51085	3.65988e-44	8.65554	1.57909e-45	7.68993	4.34359e-36	7.51773	1.6293e-34	8.19928	4.82819e-41	7.91579	3.15972e-38	9.33066	7.30493e-53	8.91548	1.96533e-48	7.97761	8.11641e-39
ENSG00000083814	ZNF671	498.661	4.52871	1.51094e-36	5.2391	4.54828e-49	5.18418	6.58562e-48	5.47726	8.49413e-54	5.66623	1.7969e-57	4.51706	2.95415e-36	5.34551	2.7981e-51	5.98288	2.55745e-64	4.64137	5.97005e-38	4.46114	3.90631e-35	5.84054	3.03256e-61	5.70574	2.34008e-58	6.6351	3.36978e-79	6.79055	3.89347e-83	6.11899	2.77757e-67
ENSG00000083828	ZNF586	326.679	1.74697	2.10077e-12	2.44098	1.12307e-23	2.32029	2.08959e-21	2.34462	4.85026e-22	2.24677	4.6463e-20	2.50711	4.15262e-25	2.33898	5.60125e-22	3.06692	9.23613e-38	2.27352	2.99848e-20	1.73589	5.47315e-12	2.44527	7.51879e-24	1.96082	2.20205e-15	3.20703	3.47195e-41	3.25817	1.24151e-42	2.46156	3.6148e-24
ENSG00000178935	ZNF552	143.649	-2.38413	1.03074e-23	-1.88974	5.05224e-16	-1.44976	2.37794e-10	-2.15426	2.22157e-20	-1.70398	1.97098e-13	-1.6163	1.92086e-12	-2.12684	6.21065e-20	-0.934888	4.23641e-05	-0.776231	0.000925376	-1.89192	1.15354e-15	-1.61065	2.65026e-12	-1.73961	4.90554e-14	-0.956279	2.94373e-05	-0.893522	9.78832e-05	-1.4386	2.9097e-10
ENSG00000269867	AC010326.3	84.4788	-3.01773	2.71019e-12	-1.28075	0.00291584	-2.44073	1.17624e-08	-1.7701	2.71342e-05	-1.99211	2.76695e-06	-1.79986	2.11124e-05	-1.84496	1.19919e-05	-1.75233	3.74413e-05	-2.55478	5.29111e-09	-3.0777	3.84752e-12	-1.37102	0.00130837	-2.55454	2.35451e-09	-1.20802	0.00517071	-1.35372	0.00161409	-1.80514	2.0549e-05
ENSG00000166704	ZNF606	907.495	1.45154	7.51222e-11	2.46755	7.17587e-30	2.22596	2.47559e-24	2.47794	3.37885e-30	2.01947	3.76099e-20	1.73156	4.9388e-15	2.78045	5.08094e-38	2.39362	3.72508e-28	1.53858	7.44795e-12	1.11899	1.08054e-06	2.35995	2.03778e-27	2.33351	8.40665e-27	3.33297	2.42893e-54	3.48564	1.32122e-59	2.6024	3.18541e-33
ENSG00000121413	ZSCAN18	1472.75	10.22	1.59657e-21	10.895	2.47404e-24	10.6371	4.4818e-23	9.60952	4.57849e-19	10.692	2.00237e-23	10.401	3.0552e-22	10.7473	1.13938e-23	10.677	2.80849e-23	9.53044	8.59901e-19	10.1103	5.05938e-21	10.8548	3.58723e-24	9.19458	1.44618e-17	11.1799	1.65817e-25	11.4111	1.42741e-26	11.1511	2.22801e-25
ENSG00000268912	AC012313.5	165.723	1.51246	8.31119e-05	3.24168	1.02806e-19	2.88922	1.12157e-15	2.99417	5.76576e-17	2.49662	8.33268e-12	1.84688	9.6994e-07	2.75406	1.94662e-14	3.18312	4.57655e-19	1.63458	2.96362e-05	2.26963	9.28523e-10	3.7135	6.0215e-26	3.44605	2.48975e-22	3.85408	7.25897e-28	3.78674	6.087e-27	2.42541	3.3405e-11
ENSG00000131849	ZNF132	359.387	1.76137	8.03342e-14	3.2886	1.27097e-48	2.78219	1.66932e-34	3.31294	9.49443e-50	2.85844	2.08854e-36	2.36684	8.21827e-25	2.13778	2.3244e-20	3.24315	1.58703e-47	2.16348	4.13632e-20	2.19585	5.11907e-21	3.29169	7.89166e-49	3.05144	8.80061e-42	3.57077	1.2771e-57	3.59398	1.36774e-58	2.55425	5.57109e-29
ENSG00000099326	MZF1	980.644	-2.89044	5.42153e-14	-2.34757	1.35549e-09	-1.45773	0.000287608	-1.53621	0.000107052	-1.96905	4.56638e-07	-1.60868	4.56784e-05	-2.08832	7.88077e-08	-1.42942	0.000370739	-3.45689	3.36341e-19	-3.49151	1.27157e-19	-1.3574	0.000655857	-2.42122	3.86699e-10	-1.61454	4.32929e-05	-1.33786	0.000848486	-1.35697	0.000703266
ENSG00000235688	SNTG2-AS1	69.0599	-9.22701	3.31754e-24	-10.4678	7.20601e-19	-11.1444	1.38855e-12	-7.79544	5.13572e-30	-8.46113	8.25392e-26	-6.91001	5.31004e-28	-5.94874	5.01272e-25	-8.42953	4.82671e-28	-12.1337	2.37396e-14	-10.8975	6.33447e-12	-11.0114	3.23562e-12	-7.35385	1.69193e-28	-12.432	4.96215e-15	-11.0127	1.83601e-12	-12.5401	2.92736e-15
ENSG00000130508	PXDN	12865.9	3.41288	6.94611e-44	1.25812	8.06333e-07	2.72844	3.12301e-28	1.69908	1.42942e-11	3.36129	1.48185e-42	1.70921	9.88616e-12	1.0475	5.04041e-05	1.56381	6.58815e-10	3.51351	1.98554e-46	2.68051	2.3223e-27	3.65214	3.57571e-50	1.52993	1.34332e-09	1.30228	3.15989e-07	1.61111	1.57577e-10	3.87989	1.82888e-56
ENSG00000171863	RPS7	13334.6	-1.998	2.76743e-13	-2.6898	3.21412e-23	-1.75126	2.49488e-10	-1.70044	7.22714e-10	-1.96604	7.30701e-13	-2.01643	1.70275e-13	-1.68019	1.11293e-09	-1.74499	2.7539e-10	-1.64318	2.80982e-09	-1.26671	6.38049e-06	-2.65343	1.22047e-22	-2.32394	1.44101e-17	-2.19744	8.21049e-16	-1.37116	8.75458e-07	-1.83227	2.6479e-11
ENSG00000176887	SOX11	9741.1	10.3736	5.76828e-46	12.6287	7.73061e-68	10.0895	2.34025e-43	11.7334	1.6195e-58	9.92547	4.12361e-42	9.76069	8.67943e-41	13.1646	1.34272e-73	10.9058	1.28071e-50	11.4886	3.29959e-56	6.02524	6.02517e-16	11.903	2.59876e-60	10.8889	1.56747e-50	13.1367	3.2976e-73	12.5528	4.69363e-67	11.6549	8.42818e-58
ENSG00000134321	RSAD2	261.497	6.91871	7.03643e-17	4.95851	5.06958e-09	5.17086	1.15652e-09	8.2975	8.33494e-24	5.02944	2.94946e-09	6.11768	2.36413e-13	3.8619	8.72451e-06	5.18711	9.42522e-10	9.28488	1.15997e-29	6.17773	1.47581e-13	4.19692	1.06203e-06	6.18701	1.24307e-13	4.99492	3.82925e-09	4.78069	1.94849e-08	7.27894	1.56541e-18
ENSG00000151694	ADAM17	3118.89	1.77262	4.37393e-21	1.18543	6.13873e-10	0.879307	7.77061e-06	1.65711	1.76247e-18	2.05334	6.51391e-28	1.45621	1.63037e-14	0.987694	3.27071e-07	1.1203	6.3355e-09	0.68498	0.000600416	1.5476	3.23441e-16	1.84895	7.49001e-23	1.30857	6.68405e-12	0.743625	0.000167151	1.17985	7.53447e-10	2.09979	3.72957e-29
ENSG00000269973	AC010969.2	141.507	-1.10597	0.000416142	-1.32817	2.38047e-05	-1.23239	0.000100069	-2.69744	2.19593e-17	-1.96157	4.43129e-10	-2.11618	1.65601e-11	-1.68796	5.33838e-08	-1.24028	8.22176e-05	-1.22311	0.000121705	-0.988192	0.00203213	-2.26365	8.38085e-13	-1.32062	2.48792e-05	-2.28745	5.88531e-13	-1.92983	7.96075e-10	-1.60126	2.96634e-07
ENSG00000143882	ATP6V1C2	62.4381	-3.81869	8.58282e-29	-3.88809	3.45033e-29	-1.94455	3.67812e-11	-2.94565	1.29464e-21	-3.0105	4.41428e-21	-3.31512	4.58126e-24	-1.11388	0.000113458	-2.34439	3.04597e-15	-2.19518	8.85214e-13	-2.3072	3.21629e-14	-2.46011	5.43618e-16	-3.0258	1.58837e-21	-2.82538	2.5383e-19	-2.63346	1.22634e-17	-2.64289	6.1166e-18
ENSG00000134318	ROCK2	5124.34	1.71721	8.8729e-15	1.10116	1.16269e-06	0.623105	0.00972928	1.23684	4.03648e-08	1.69232	2.432e-14	1.05779	3.16141e-06	1.14279	4.27833e-07	1.28031	1.39629e-08	1.28939	1.00347e-08	1.27493	1.48925e-08	2.1349	2.60434e-22	1.57357	1.51836e-12	0.88491	0.000119959	0.635892	0.00741885	1.95085	1.00149e-18
ENSG00000224184	MIR3681HG	119.785	5.97871	0.000421345	10.6882	3.59274e-11	8.05468	1.18102e-06	8.9548	4.23007e-08	11.2697	2.72157e-12	8.8202	6.54771e-08	9.47526	5.58964e-09	9.32297	1.18067e-08	8.53615	1.99861e-07	10.9751	1.08755e-11	6.78873	4.79598e-05	9.08062	2.57183e-08	6.6905	6.71048e-05	7.33316	1.01542e-05	8.20667	6.02402e-07
ENSG00000261117	AC009486.1	22.891	5.2376	0.00193957	7.86018	9.80864e-07	7.21642	9.9572e-06	7.45211	3.95847e-06	7.53744	3.00719e-06	7.07192	1.29943e-05	7.93925	7.46115e-07	7.85087	1.16417e-06	6.95906	2.06127e-05	6.87806	2.58561e-05	6.10478	0.000217738	6.01005	0.000292739	6.48385	7.88065e-05	4.79168	0.00600124	6.48719	7.82416e-05
ENSG00000071575	TRIB2	13537.3	11.7008	4.53491e-39	14.1511	7.80321e-57	12.8642	7.28942e-47	12.7301	5.20836e-46	13.0385	2.92081e-48	12.8682	4.44757e-47	14.2888	7.66516e-58	13.7422	1.80795e-53	12.6497	1.73849e-45	13.1446	4.68625e-49	13.5598	3.24687e-52	12.7111	6.18696e-46	13.0459	2.66285e-48	12.3701	1.30533e-43	13.3841	7.80203e-51
ENSG00000225649	AC064875.1	426.971	7.50907	2.02039e-06	10.9792	1.39606e-12	9.03706	9.58174e-09	8.61008	4.29884e-08	9.84754	2.65331e-10	9.8191	2.91669e-10	10.4908	1.4477e-11	10.2444	5.37855e-11	9.99759	1.45161e-10	10.2901	3.86866e-11	10.2645	3.79449e-11	8.88513	1.43008e-08	9.43233	1.54172e-09	8.58223	4.61581e-08	9.92629	1.90644e-10
ENSG00000197872	CYRIA	966.759	2.93655	8.01742e-33	5.71104	4.40585e-124	2.08755	1.22464e-16	3.28105	6.6235e-41	3.6538	1.32893e-50	3.31842	8.02741e-42	3.83168	7.29645e-56	4.15018	1.94328e-65	0.769303	0.00630051	-1.52493	2.18003e-06	2.0021	1.97979e-15	2.87625	2.12158e-31	2.83602	1.81484e-30	3.63545	3.18697e-50	0.757113	0.00634403
ENSG00000183891	TTC32	282.812	-1.7459	9.97737e-10	-2.41774	6.59184e-17	-1.36822	2.54143e-06	-1.4146	8.9643e-07	-2.06988	6.34887e-13	-1.87539	6.18722e-11	-1.52554	1.04721e-07	-1.84688	1.25411e-10	-2.00163	5.38663e-12	-2.05487	1.10162e-12	-1.13338	9.67536e-05	-1.86342	8.33071e-11	-1.55893	6.25445e-08	-1.26504	1.30957e-05	-1.51266	1.51125e-07
ENSG00000143869	GDF7	52.4234	-7.83315	1.14615e-23	-8.052	6.46941e-24	-5.39366	2.42796e-26	-4.11607	1.01607e-19	-7.37358	9.87579e-24	-6.20474	2.07837e-27	-6.29718	5.42162e-29	-2.43293	2.75157e-08	-3.94724	2.3417e-17	-8.24581	7.29996e-18	-4.2197	7.22275e-20	-4.1957	7.97493e-20	-6.01843	1.35722e-26	-2.78518	2.27965e-10	-5.73017	4.13624e-27
ENSG00000115129	TP53I3	666.853	2.13197	1.4722e-08	2.15599	1.09905e-08	2.63658	1.90926e-12	2.7225	2.71132e-13	2.05758	5.41378e-08	2.36075	3.02488e-10	1.28724	0.00104609	2.98543	9.55883e-16	2.51078	2.13058e-11	3.49885	2.32081e-21	2.47945	3.16343e-11	2.27869	1.32873e-09	1.55532	5.70072e-05	2.1301	1.68043e-08	3.29429	4.78418e-19
ENSG00000115138	POMC	67.7718	-3.40699	7.37575e-05	-6.023	2.74542e-05	-3.56211	9.59806e-05	-3.24042	8.74498e-05	-2.26308	0.00278353	-5.81668	0.000469929	-6.00044	0.000258733	-3.18842	0.000129976	-2.61395	0.00181845	-5.63454	0.000715104	-2.94175	0.000373665	5.21368	7.78626e-21	-2.74085	0.00068591	-3.77848	0.000104704	-3.26784	0.00015199
ENSG00000084731	KIF3C	2634.78	1.01317	9.3276e-07	0.756574	0.000352426	1.23302	2.1325e-09	1.25916	7.64976e-10	1.09133	1.21965e-07	0.992101	1.70374e-06	2.03395	3.32246e-24	1.20269	5.13581e-09	1.44928	1.12317e-12	1.59614	3.33069e-15	2.28492	2.47322e-30	1.41195	3.88673e-12	1.74992	4.12516e-18	1.81433	1.9542e-19	1.75576	3.18949e-18
ENSG00000138030	KHK	251.761	-2.94587	8.40399e-19	-1.37523	4.30961e-05	-1.82976	4.29233e-08	-1.31107	9.70274e-05	-2.58197	9.29853e-15	-3.61084	3.85167e-26	-2.54354	1.42613e-14	-1.70494	3.24232e-07	-2.26379	1.39953e-11	-1.0565	0.00210506	-1.87806	1.4718e-08	-1.23089	0.000269676	-2.22276	2.19502e-11	-2.09599	2.69209e-10	-2.03484	8.36246e-10
ENSG00000143994	ABHD1	30.2458	-3.5882	2.08782e-08	-3.24278	4.03273e-07	-3.45252	8.69425e-08	-3.16736	4.96308e-07	-2.23324	0.000381299	-2.53859	5.07625e-05	-3.65844	1.20976e-08	-2.72263	1.49825e-05	-3.2482	6.76854e-07	-3.62129	3.72866e-08	-2.55509	4.56972e-05	-3.1703	6.14576e-07	-3.18853	6.08846e-07	-3.18279	6.16165e-07	-4.00507	1.58606e-09
ENSG00000084774	CAD	3802.58	-1.6011	1.12811e-12	-1.57377	2.96265e-12	-1.58482	2.58438e-12	-1.98014	9.64633e-19	-1.95922	2.2526e-18	-1.53388	1.068e-11	-1.78798	1.61436e-15	-1.83523	3.39759e-16	-0.887475	0.000141285	-2.14973	7.21292e-22	-2.01133	2.3334e-19	-1.85862	1.16988e-16	-1.65601	1.92263e-13	-2.54505	2.99578e-30	-1.85518	1.37184e-16
ENSG00000234072	AC074117.1	321.539	-2.63517	5.81262e-21	-3.50813	2.04082e-34	-2.77999	7.03462e-23	-2.45472	2.1754e-18	-2.66517	3.46224e-21	-2.94954	1.47711e-25	-2.59263	2.35999e-20	-2.68315	1.4824e-21	-3.83946	4.55169e-39	-3.42197	7.8326e-33	-2.41665	8.29754e-18	-2.94118	2.11874e-25	-2.44098	4.49723e-18	-2.19852	5.45708e-15	-2.60291	2.31496e-20
ENSG00000213639	PPP1CB	16704.2	2.90651	6.47535e-27	2.15886	2.69162e-15	1.47596	1.35809e-07	3.51983	5.83875e-39	2.72583	9.27529e-24	2.21982	4.2107e-16	1.94672	1.28347e-12	1.84985	2.06965e-11	1.26876	6.38245e-06	3.5069	1.03536e-38	1.83847	2.15589e-11	2.26917	9.10278e-17	1.66624	1.6349e-09	2.08458	2.53931e-14	3.17359	7.55758e-32
ENSG00000158089	GALNT14	131.962	-10.3101	1.08176e-27	-11.9558	3.06758e-19	-13.2535	1.42492e-17	-11.9775	1.32367e-15	-9.68281	1.03663e-30	-13.1943	1.49977e-17	-13.3742	5.34864e-18	-2.80225	2.55702e-11	-4.35989	2.47218e-24	-10.5649	7.78024e-21	-13.1241	2.11842e-17	-10.1734	8.25693e-27	-11.6621	4.19395e-14	-10.1177	2.00081e-26	-4.14177	9.73369e-23
ENSG00000143889	HNRNPLL	2834.95	1.07398	2.52551e-14	1.09202	1.03272e-14	0.432601	0.00451072	1.12133	1.76893e-15	0.921048	9.73482e-11	0.719108	6.08646e-07	1.05855	6.23129e-14	1.14429	5.03838e-16	1.34836	6.91507e-22	0.849125	3.09332e-09	1.03478	2.38004e-13	0.861135	1.59917e-09	1.20463	1.05539e-17	1.44581	3.66931e-25	1.32882	2.34287e-21
ENSG00000115875	SRSF7	5635.73	-2.29281	6.33165e-31	-1.03489	3.90697e-07	-1.18941	5.33141e-09	-1.4705	2.57259e-13	-1.58112	3.08838e-15	-2.06767	2.43928e-25	-1.33147	3.9138e-11	-1.33326	4.41003e-11	-1.13858	2.18079e-08	-1.18133	5.9944e-09	-2.02319	2.48813e-24	-1.75184	1.77841e-18	-1.49594	9.28321e-14	-1.45519	4.37431e-13	-1.60569	1.11517e-15
ENSG00000138050	THUMPD2	398.573	-2.18075	2.03756e-18	-1.05884	3.16948e-05	-1.54352	8.43763e-10	-2.3445	5.7248e-21	-2.43754	3.27676e-22	-2.51606	1.22027e-23	-1.35931	5.80648e-08	-2.28077	7.27053e-20	-1.56713	5.29232e-10	-1.39937	2.82394e-08	-2.55438	3.24687e-24	-1.65247	3.84562e-11	-1.46811	4.88576e-09	-1.57681	3.05925e-10	-1.71348	7.11695e-12
ENSG00000171126	KCNG3	37.2755	-8.56512	3.17379e-18	-10.186	7.12789e-14	-4.55892	1.44567e-18	-6.07323	2.97996e-25	-9.92795	5.65349e-11	-3.19969	8.15818e-11	-8.16261	1.38221e-20	-6.14888	5.56326e-25	-7.00766	5.67284e-20	-8.79748	3.26026e-14	-11.3533	4.85787e-13	-7.97132	9.10184e-20	-11.333	5.87671e-13	-8.91948	1.29614e-14	-7.65063	2.35239e-21
ENSG00000138032	PPM1B	2313.34	0.971779	1.58235e-11	0.804761	3.7477e-08	0.697232	2.67626e-06	1.35273	2.12501e-21	1.38075	3.16336e-22	0.857353	3.71345e-09	1.07182	8.42128e-14	1.05708	2.33329e-13	1.19011	1.22765e-16	1.45085	2.0743e-24	0.82118	1.73034e-08	0.923121	1.90128e-10	1.22064	1.49648e-17	1.30002	7.86866e-20	1.2735	4.89517e-19
ENSG00000138083	SIX3	59.4443	-4.66045	1.08278e-21	-7.02125	1.40124e-30	-5.20852	8.22531e-25	-5.09269	1.21722e-24	-4.36603	2.98078e-19	-6.84243	2.37184e-29	-7.1441	1.01901e-30	-5.87731	1.21002e-28	-6.07125	6.0513e-26	-10.3604	3.49715e-11	-8.15694	2.85075e-24	-5.88464	7.12095e-28	-9.44937	1.93979e-16	-6.37454	1.15181e-28	-3.75971	2.79721e-15
ENSG00000170577	SIX2	69.7421	-6.44471	9.49046e-21	-8.19192	5.15352e-23	-8.42154	6.16412e-22	-5.97332	5.79132e-19	-7.37857	5.03734e-22	-8.33663	7.90972e-22	-7.22249	5.42689e-23	-8.46721	1.32195e-22	-3.37754	2.01476e-07	-12.1779	6.92301e-14	-9.25435	2.35821e-18	-8.3335	8.40617e-22	-7.83783	6.69378e-22	-6.45584	3.20471e-20	-6.50765	1.42562e-20
ENSG00000119888	EPCAM	18.4349	-4.06834	8.4918e-07	-7.54723	1.64898e-10	-6.91962	1.95877e-10	-5.8062	2.11961e-10	-5.03009	1.02051e-08	-5.13921	5.02198e-09	-6.24226	8.19732e-11	-6.70873	7.81188e-11	-7.46246	1.93389e-08	-10.0978	2.96946e-09	-5.19878	4.64112e-09	-5.8879	4.24806e-10	-5.03738	1.03207e-08	-4.82415	2.51939e-08	-4.95405	1.15452e-08
ENSG00000138081	FBXO11	2174.85	1.46673	4.66409e-19	1.26904	1.97442e-14	1.05647	3.2675e-10	1.38734	4.30306e-17	1.40944	1.40167e-17	0.878074	2.01838e-07	1.62682	3.09971e-23	1.54071	7.98752e-21	1.05433	3.5618e-10	1.06048	2.5409e-10	1.48901	1.38506e-19	1.38348	5.33418e-17	1.7648	4.1086e-27	1.58464	4.7344e-22	1.81235	1.39516e-28
ENSG00000143942	CHAC2	231.08	-3.56358	2.26183e-12	-1.93284	0.000196618	-2.57761	5.59865e-07	-2.70302	1.19338e-07	-3.12186	9.21653e-10	-3.88455	2.7979e-14	-2.35068	4.58635e-06	-2.25789	1.27759e-05	-2.21415	1.86897e-05	-1.75729	0.000809793	-3.65198	7.72325e-13	-2.42126	2.34578e-06	-3.69307	4.89299e-13	-2.57325	4.98123e-07	-3.51435	5.35585e-12
ENSG00000115310	RTN4	28624.8	2.06804	4.7422e-20	1.70795	5.41064e-14	1.8497	4.15907e-16	2.03125	2.62466e-19	2.32633	4.52111e-25	2.67345	7.74764e-33	1.63772	6.13568e-13	1.46292	1.88368e-10	2.40394	1.03418e-26	1.94436	8.70104e-18	2.44906	9.86469e-28	2.83717	7.87765e-37	1.39238	1.24681e-09	2.24258	2.18736e-23	2.8756	8.29438e-38
ENSG00000143947	RPS27A	14759.6	-2.09882	4.00044e-08	-1.38095	0.000445489	-1.90441	9.22508e-07	-2.49383	5.56137e-11	-2.06127	7.61446e-08	-2.26796	2.70942e-09	-2.04924	9.10889e-08	-2.13185	2.9638e-08	-1.15408	0.00396696	-1.56486	6.27763e-05	-3.14816	5.81667e-17	-2.56709	1.32198e-11	-2.2679	2.76414e-09	-1.63763	2.56213e-05	-1.81889	2.54752e-06
ENSG00000085760	MTIF2	1531.29	-0.462356	0.00116035	-1.13518	1.51854e-16	-1.36496	2.50377e-23	-1.21221	7.72958e-19	-0.541206	0.000133174	-0.595156	2.24946e-05	-1.09365	1.33169e-15	-1.00743	2.48281e-13	-0.89583	1.15292e-10	-0.621302	1.02123e-05	-1.11707	3.86349e-16	-0.788193	1.28847e-08	-1.41889	4.66178e-25	-1.21842	6.40441e-19	-0.905543	5.19994e-11
ENSG00000115464	USP34	4960.8	1.37279	4.36323e-07	1.69041	3.42239e-10	1.0062	0.000350298	1.4633	7.21566e-08	1.81899	1.25783e-11	1.50071	2.99555e-08	1.5744	5.69559e-09	1.64746	1.18666e-09	1.01519	0.000270042	1.00129	0.000337548	2.0569	1.25111e-14	1.82081	1.17935e-11	1.57823	5.25327e-09	1.45909	7.64634e-08	2.05262	1.6062e-14
ENSG00000170264	FAM161A	504.882	-2.91868	3.33157e-30	-1.70308	2.4008e-11	-1.20668	3.24872e-06	-1.8193	7.4505e-13	-1.99162	5.08637e-15	-1.66011	6.78584e-11	-1.0163	9.05217e-05	-1.62246	2.0229e-10	-2.06651	7.38489e-16	-1.34617	1.63177e-07	-1.54753	1.22636e-09	-1.25618	1.00865e-06	-1.51994	2.61943e-09	-1.61543	2.33264e-10	-1.45708	1.17464e-08
ENSG00000115484	CCT4	7695.82	-1.63191	2.15746e-15	-1.55603	4.49549e-14	-2.33477	3.12562e-30	-1.45927	1.83015e-12	-1.66737	5.68748e-16	-2.17812	1.47295e-26	-1.6208	3.55181e-15	-1.93312	4.78786e-21	-1.65765	8.73702e-16	-1.06066	4.58661e-07	-2.46422	1.05665e-33	-2.02842	3.73639e-23	-2.21301	2.46287e-27	-2.02834	3.61033e-23	-1.70479	1.19229e-16
ENSG00000115977	AAK1	2857.7	2.28711	1.61903e-22	2.03779	4.87044e-18	0.671552	0.00910891	2.31214	6.54233e-23	2.31413	5.61502e-23	2.32552	3.16025e-23	1.79858	2.83783e-14	1.40402	5.21621e-09	1.97317	6.46877e-17	1.60448	1.64102e-11	2.08712	6.70328e-19	1.81191	1.88003e-14	1.52406	1.66155e-10	1.49214	4.10449e-10	2.88914	2.45557e-35
ENSG00000035141	FAM136A	1730.36	-1.28183	2.92372e-11	-1.99032	2.36535e-25	-1.81447	3.14722e-21	-1.55388	5.81952e-16	-1.9518	1.91369e-24	-2.33412	2.08628e-34	-1.7337	1.25207e-19	-1.92917	6.61352e-24	-1.85469	4.32309e-22	-0.724704	0.000291056	-2.05346	5.71319e-27	-1.89504	3.79665e-23	-2.2959	3.07438e-33	-2.17215	5.82166e-30	-1.68619	1.43967e-18
ENSG00000124374	PAIP2B	180.595	-2.04513	2.03008e-08	-5.89362	6.00593e-45	-3.29279	3.08245e-19	-2.73678	5.50966e-14	-4.19255	8.24667e-29	-6.19608	6.81162e-46	-2.55105	2.25339e-12	-2.3036	2.98415e-10	-4.14638	1.5266e-27	-6.10663	1.56201e-43	-4.99343	3.54406e-37	-3.1613	5.73257e-18	-3.30734	2.31906e-19	-2.28816	3.72432e-10	-4.37586	4.76073e-31
ENSG00000135638	EMX1	19.0484	-6.05822	2.18335e-09	-6.46055	1.74737e-09	-7.5372	2.0134e-08	-5.9882	1.94189e-09	-4.09437	3.67927e-06	-3.9738	5.69862e-06	-4.88953	6.73882e-08	-2.764	0.00146546	-7.12493	1.38404e-07	-5.12597	7.67704e-08	-4.8558	1.28651e-07	-4.98274	7.26407e-08	-4.1604	2.72385e-06	-4.6378	3.28054e-07	-2.47761	0.00434707
ENSG00000144040	SFXN5	3009.82	2.98494	4.7593e-68	2.43424	3.11589e-45	0.832416	5.81126e-06	2.68228	6.32356e-55	2.01196	5.25053e-31	2.29308	3.06655e-40	3.51013	3.98911e-94	2.31766	4.81868e-41	1.21578	1.06185e-11	2.36188	1.54664e-42	3.04598	7.89354e-71	4.03668	2.93298e-124	1.63902	8.8291e-21	2.79041	1.7168e-59	3.80111	3.48529e-110
ENSG00000204822	MRPL53	92.5466	-2.37812	1.42273e-13	-2.04682	1.99375e-10	-1.6975	1.06917e-07	-1.88537	2.57218e-09	-2.02461	3.09695e-10	-1.47811	3.2175e-06	-2.49138	1.1569e-14	-2.10381	4.64524e-11	-1.36259	2.55496e-05	-2.96862	4.91362e-18	-2.2503	3.58898e-12	-2.39223	1.83186e-13	-1.61383	4.22122e-07	-1.86404	5.69227e-09	-1.56893	8.019e-07
ENSG00000135637	CCDC142	566.609	-1.86766	5.93553e-15	-1.19861	8.19973e-07	-1.11659	5.38115e-06	-1.13139	3.28618e-06	-1.6551	6.16217e-12	-1.09471	6.94421e-06	-1.97816	1.36349e-16	-1.61334	2.08438e-11	-1.131	3.87512e-06	-2.44501	6.22375e-24	-1.5508	1.1145e-10	-1.60302	2.63091e-11	-1.14886	2.35364e-06	-1.43236	2.93241e-09	-1.18865	1.00629e-06
ENSG00000115282	TTC31	726.817	-1.22926	6.31782e-05	-1.62166	9.92922e-08	-1.16036	0.000207953	-0.859077	0.0067698	-0.92208	0.00346453	-1.44409	2.25545e-06	-1.33868	1.26365e-05	-1.00047	0.00152954	-0.902703	0.00441554	-1.39313	5.76026e-06	-1.24979	4.74578e-05	-1.46605	1.58994e-06	-0.99087	0.00157503	-1.52881	5.3575e-07	-1.01014	0.00126349
ENSG00000115307	AUP1	2642.78	-1.67664	1.94133e-12	-1.07702	9.84157e-06	-1.38501	1.02346e-08	-1.61738	1.33393e-11	-1.29548	7.89529e-08	-1.42651	2.75465e-09	-1.52246	1.98789e-10	-1.39948	6.63264e-09	-0.94216	0.000132666	-0.856422	0.00057098	-1.3865	7.53251e-09	-1.25225	2.18773e-07	-2.04595	6.77561e-18	-1.38333	8.84078e-09	-1.22392	4.32089e-07
ENSG00000115318	LOXL3	3840.7	2.29072	1.76856e-20	2.0201	4.83357e-16	2.72399	1.81125e-28	1.62017	1.20449e-10	2.75046	4.32857e-29	1.71862	7.11641e-12	1.30665	2.8765e-07	3.24906	2.46574e-40	7.39394	6.80737e-208	1.56955	5.35364e-10	3.29237	1.66883e-41	2.18225	1.33696e-18	1.71183	9.19251e-12	2.08203	5.18536e-17	2.16039	3.13574e-18
ENSG00000272711	AC019069.1	113.309	-1.44198	1.34755e-07	-1.35648	9.55843e-07	-1.17781	2.24606e-05	-1.10235	5.96715e-05	-2.65776	1.87499e-19	-1.58793	9.02899e-09	-0.766804	0.0062917	-1.37531	5.88203e-07	-1.69961	2.31955e-09	-3.05666	7.28501e-23	-2.55445	1.99159e-18	-1.70725	7.4744e-10	-1.73939	4.56024e-10	-2.55331	2.08427e-18	-1.11025	5.90999e-05
ENSG00000118640	VAMP8	40.4417	-4.45965	1.08507e-17	-4.99286	1.02806e-19	-5.4249	4.80531e-21	-5.24351	2.78408e-21	-3.14764	2.39767e-10	-3.96747	7.849e-15	-4.30154	6.17862e-17	-4.97828	5.06954e-20	-4.38035	6.37992e-16	-4.12004	3.07514e-15	-4.63318	6.03813e-18	-4.0486	3.04265e-15	-5.71516	7.40544e-21	-4.73658	2.26174e-18	-4.33733	9.68647e-17
ENSG00000168899	VAMP5	1157.83	9.67782	2.48354e-54	6.94635	2.71658e-28	7.44717	2.65751e-32	8.03365	1.39435e-37	9.71313	1.10742e-54	9.62229	1.05168e-53	4.96855	9.58391e-15	7.36167	1.2981e-31	8.5285	2.69511e-42	9.61305	1.45156e-53	7.8533	5.12599e-36	8.15968	8.96455e-39	4.46584	6.17541e-12	6.59873	1.44104e-25	8.17111	6.93123e-39
ENSG00000168887	C2orf68	1401.8	-0.84983	3.32713e-08	-1.20631	3.08456e-15	-1.26287	1.50329e-16	-0.949654	6.27785e-10	-1.2686	1.00527e-16	-1.44543	2.11185e-21	-1.42674	5.75404e-21	-1.20554	3.08388e-15	-2.01727	3.03517e-39	-1.32427	4.74005e-18	-1.58069	2.82477e-25	-1.35631	5.57189e-19	-0.865325	2.09314e-08	-1.43094	5.75018e-21	-0.920864	2.1876e-09
ENSG00000115561	CHMP3	2701.97	2.1372	2.07998e-15	0.964045	0.000645851	1.26605	5.80657e-06	1.37979	5.60061e-07	1.94392	6.98988e-13	1.69015	5.32357e-10	1.43742	1.66473e-07	1.31819	2.08735e-06	1.39002	4.71054e-07	1.2337	9.16531e-06	1.58134	6.71708e-09	1.77113	7.17016e-11	0.900783	0.00154851	1.44247	1.51773e-07	1.84232	1.1396e-11
ENSG00000172086	KRCC1	1019.76	3.13114	1.53362e-34	2.54377	6.27312e-23	2.10607	7.29232e-16	2.41528	9.24768e-21	3.04734	1.19225e-32	2.94616	1.30101e-30	2.47772	7.27453e-22	2.56214	3.14286e-23	3.6533	1.13506e-46	2.39167	2.67796e-20	2.59795	6.01604e-24	2.59801	6.60001e-24	2.11121	5.29321e-16	2.89046	1.86377e-29	2.98631	2.14901e-31
ENSG00000144026	ZNF514	592.483	-1.348	3.90559e-08	-1.81926	1.1314e-13	-1.29154	1.94884e-07	-1.88742	1.01555e-14	-1.21411	9.33716e-07	-1.56125	1.84717e-10	-1.34811	4.07658e-08	-1.8201	1.00977e-13	-1.77008	6.78571e-13	-1.94577	2.18201e-15	-1.3407	4.94526e-08	-1.60362	5.88221e-11	-1.07087	1.7082e-05	-1.51033	7.68237e-10	-0.964443	0.000119459
ENSG00000135956	TMEM127	3757.59	2.29001	1.4597e-35	1.83125	5.0587e-23	0.917106	2.02537e-06	2.0402	2.57863e-28	2.17324	4.84541e-32	2.00882	1.54832e-27	1.2377	4.82239e-11	1.24546	4.32875e-11	1.7292	1.46614e-20	1.48376	2.1953e-15	1.78638	5.55976e-22	1.70027	5.92466e-20	1.2017	1.90799e-10	1.53558	1.85206e-16	1.80814	1.97667e-22
ENSG00000198885	ITPRIPL1	320.144	-7.15233	3.37477e-53	-2.62808	6.74859e-11	-3.55338	1.09187e-18	-1.71351	2.94158e-05	-4.15006	1.0538e-24	-2.36009	4.8247e-09	-4.92202	1.45241e-33	-7.1753	2.08223e-53	-1.84985	6.24875e-06	-7.00327	4.09764e-49	-6.2265	6.09135e-46	-2.84507	1.41036e-12	-2.99082	9.78734e-14	-8.97838	2.01794e-43	-3.76338	8.28212e-21
ENSG00000168658	VWA3B	41.4021	8.7709	1.45876e-07	7.60208	7.01439e-06	6.29821	0.000314955	8.5304	3.66105e-07	7.46601	1.07697e-05	8.76791	1.54367e-07	7.70065	5.16731e-06	7.01784	4.38961e-05	6.21391	0.000365977	6.38725	0.000231086	8.48286	3.90648e-07	8.10582	1.45995e-06	8.26138	8.78367e-07	7.90453	2.79379e-06	7.7246	4.92977e-06
ENSG00000222000	AC092675.1	57.8836	8.69468	4.32772e-08	4.54137	0.00919592	6.30469	0.000148369	9.54929	1.63656e-09	7.26343	7.15379e-06	9.78303	5.72278e-10	8.37603	1.51125e-07	7.85054	1.12486e-06	4.95092	0.00454119	6.63097	5.31137e-05	8.84398	2.45948e-08	8.80188	3.11443e-08	8.68048	4.94468e-08	8.52095	8.98503e-08	8.34407	1.77159e-07
ENSG00000135951	TSGA10	126.448	-1.20041	0.000219114	-2.07333	2.57331e-10	-2.30495	2.55527e-12	-2.30963	1.3847e-12	-1.14217	0.000509955	-2.26246	5.44796e-12	-1.4133	1.26281e-05	-1.55777	1.64058e-06	-3.35023	3.56025e-20	-1.4605	8.30962e-06	-1.44949	8.07039e-06	-1.18195	0.000304174	-2.30573	3.00029e-12	-1.22122	0.000195182	-0.930986	0.00513408
ENSG00000071054	MAP4K4	19311.2	2.15133	3.5223e-18	2.60058	4.10171e-26	1.76812	1.71582e-12	2.51298	2.3693e-24	2.60071	4.50491e-26	1.50328	2.15074e-09	2.07746	5.36044e-17	2.0969	3.34829e-17	2.33873	2.96011e-21	1.78489	8.74732e-13	2.73571	8.3559e-29	2.23546	1.64051e-19	1.85245	1.02575e-13	2.24794	9.47851e-20	2.68783	9.10446e-28
ENSG00000135953	MFSD9	449.187	-1.31098	5.46174e-13	-1.18436	1.0792e-10	-2.59116	1.18409e-42	-1.24495	7.78538e-12	-1.03019	2.01763e-08	-1.46117	1.26597e-15	-1.06506	5.10704e-09	-0.950759	2.36786e-07	-0.976596	1.46835e-07	-1.77992	7.36712e-22	-1.13721	5.00694e-10	-1.34345	1.91813e-13	-1.13602	5.72976e-10	-1.27814	2.87555e-12	-0.977283	1.02682e-07
ENSG00000272994	AC012360.3	277.82	-2.93165	1.82154e-14	-3.17814	1.76081e-16	-2.34765	1.18498e-09	-2.52124	4.7382e-11	-2.57476	2.05223e-11	-2.64897	4.90378e-12	-1.64122	2.45537e-05	-2.0591	1.01275e-07	-3.10478	1.21792e-15	-3.0082	6.29284e-15	-1.60641	3.57947e-05	-2.5197	5.13545e-11	-1.80125	3.36984e-06	-1.85304	1.70658e-06	-2.72982	1.13341e-12
ENSG00000163006	CCDC138	613.292	-2.62794	1.82928e-21	-1.38597	8.03429e-07	-1.96504	1.68137e-12	-2.1955	2.08165e-15	-2.70403	2.08055e-22	-2.32508	4.42728e-17	-0.99723	0.000498922	-1.69583	1.25129e-09	-1.46244	2.01285e-07	-1.69457	1.29468e-09	-1.9124	5.26087e-12	-1.89099	9.5425e-12	-1.42686	3.62413e-07	-1.87505	1.47659e-11	-1.54006	3.59493e-08
ENSG00000153093	ACOXL	20.949	-2.2651	0.000155902	-5.60945	9.92905e-13	-3.7977	3.52466e-09	-2.9988	8.02591e-07	-2.8014	4.77179e-06	-3.75651	4.39452e-09	-4.13066	2.00445e-10	-3.90383	1.17015e-09	-7.88806	1.06371e-06	-4.18891	7.3657e-10	-5.61404	9.62353e-12	-3.52307	2.31828e-08	-2.72938	7.9402e-06	-3.77215	5.05164e-09	-4.22279	2.3552e-10
ENSG00000172965	MIR4435-2HG	998.244	4.35334	2.93617e-65	3.70352	4.98634e-47	3.06761	3.37221e-32	3.53107	7.39682e-43	4.53503	1.09008e-70	4.02865	8.98264e-56	3.8515	4.47142e-51	2.22987	3.69224e-17	4.49815	2.03976e-69	4.8257	5.61412e-80	3.90066	2.77908e-52	3.84892	7.44964e-51	1.28607	3.85598e-06	3.26742	1.28381e-36	4.50299	9.87664e-70
ENSG00000188177	ZC3H6	884.585	3.35846	2.33045e-46	2.42284	3.40915e-24	1.48008	2.08261e-09	2.04675	1.70378e-17	3.01201	3.20743e-37	3.11575	6.83996e-40	3.11085	7.75922e-40	2.11347	1.51723e-18	3.24326	5.62562e-43	1.88088	9.30132e-15	2.75158	3.69466e-31	3.06161	1.78518e-38	2.8165	1.47124e-32	2.8446	2.90188e-33	2.71287	2.8576e-30
ENSG00000115091	ACTR3	10780.6	1.56221	2.11295e-14	1.39508	1.11438e-11	0.799624	0.000195886	1.09815	1.33697e-07	1.85639	7.08695e-20	1.23332	2.36083e-09	1.35551	4.43857e-11	0.950094	6.79601e-06	2.18254	4.00752e-27	1.64539	8.26998e-16	0.782733	0.000222414	0.918757	1.25333e-05	0.668658	0.00193534	0.893963	2.23034e-05	1.82032	3.88985e-19
ENSG00000144120	TMEM177	540.484	-1.25494	2.02642e-10	-1.19829	1.63819e-09	-1.98681	1.02849e-23	-1.70597	4.26495e-18	-1.40837	1.1145e-12	-2.14554	2.2543e-27	-1.75686	3.98902e-19	-2.60913	3.20445e-39	-1.84862	1.88969e-20	-1.66272	4.90039e-17	-2.34144	5.98895e-32	-1.21885	7.70527e-10	-2.04687	5.66355e-25	-1.81595	3.84193e-20	-1.61478	2.80049e-16
ENSG00000115112	TFCP2L1	63.448	-5.2933	2.10954e-26	-4.96125	8.53769e-24	-4.7796	8.59071e-23	-3.90858	5.32249e-17	-4.77695	1.57814e-22	-4.48112	8.44735e-21	-7.10694	4.85755e-31	-6.12327	4.17645e-30	-3.75148	2.67459e-15	-4.26636	5.80318e-19	-5.97415	2.52836e-28	-8.16082	7.10053e-25	-6.61061	6.49735e-29	-8.11727	2.0504e-24	-7.18558	3.37781e-29
ENSG00000074054	CLASP1	6980.03	2.13191	3.58868e-17	1.68845	3.90586e-11	0.803147	0.00320197	1.88248	1.4771e-13	1.73587	1.07137e-11	1.49096	6.56685e-09	1.90161	7.48798e-14	1.27112	1.10822e-06	1.41058	4.82254e-08	3.08794	6.5065e-35	2.00136	2.92442e-15	1.63395	1.75002e-10	1.82537	7.90629e-13	2.05763	4.80543e-16	3.25755	9.34121e-39
ENSG00000136717	BIN1	1988.91	4.0608	2.60086e-74	1.99386	4.59316e-18	3.43195	7.0568e-53	4.02761	4.34484e-73	4.37288	4.82106e-86	5.02302	8.01638e-114	1.86731	4.80147e-16	3.67004	1.21298e-60	5.05974	2.624e-115	4.11297	5.17359e-76	3.48965	7.74267e-55	3.44015	3.10669e-53	1.07688	7.77486e-06	3.48888	7.15705e-55	3.85117	9.09077e-67
ENSG00000115762	PLEKHB2	6884.4	1.72938	7.88943e-36	1.7375	3.92408e-36	1.10424	4.9959e-15	1.1355	6.36558e-16	1.52937	3.78996e-28	1.36735	1.02993e-22	1.19553	1.36825e-17	1.25266	4.06749e-19	1.54762	8.96309e-29	1.34513	6.10877e-22	1.15533	1.69387e-16	1.3873	2.52653e-23	0.542721	0.000211414	1.29336	2.04596e-20	1.35915	2.0979e-22
ENSG00000121966	CXCR4	1750.58	3.49605	1.14013e-16	-2.04569	1.61163e-05	2.42574	2.03031e-08	5.33226	1.83684e-37	4.58156	6.68729e-28	3.23247	2.27422e-14	2.11899	9.9948e-07	2.75809	1.20477e-10	-1.61441	0.000782318	3.04312	8.38281e-13	2.62303	8.21127e-10	2.6221	8.82674e-10	-1.36437	0.00403965	3.7423	6.13171e-19	6.04539	5.45709e-48
ENSG00000169554	ZEB2	3909.45	3.51461	7.92928e-36	3.13783	1.00594e-28	4.26326	3.61733e-52	3.37835	4.33843e-33	3.03748	6.26971e-27	1.95241	1.11771e-11	3.29917	1.13782e-31	3.94924	6.45493e-45	2.89808	1.46386e-24	2.38937	5.66665e-17	3.64215	1.97522e-38	3.19852	8.80523e-30	4.49645	4.4262e-58	4.03575	4.8713e-47	2.41002	2.89409e-17
ENSG00000123612	ACVR1C	39.3318	-3.05131	2.45828e-14	-8.66457	5.54075e-15	-6.3617	3.11055e-23	-4.4274	1.91231e-23	-1.5658	6.88223e-05	-3.83522	2.67464e-19	-9.47648	6.32569e-10	-2.72369	6.25495e-12	-3.61749	1.05806e-16	-3.49118	1.3972e-16	-6.89881	8.09261e-20	-4.79015	1.26331e-23	-4.81057	4.52482e-23	-7.64455	3.04499e-16	-4.16427	3.55031e-21
ENSG00000115183	TANC1	6816.52	2.49029	2.55929e-23	2.94534	2.98188e-32	2.79559	5.44258e-29	3.1131	7.76898e-36	2.90885	2.01916e-31	2.63614	5.40287e-26	2.84984	3.06026e-30	3.29682	4.47771e-40	2.46497	8.47821e-23	2.08067	1.66524e-16	3.99123	1.48204e-58	3.04321	2.52703e-34	2.39612	1.33018e-21	3.14785	1.0398e-36	3.62678	1.97691e-48
ENSG00000224152	AC009506.1	132.78	2.56249	4.40014e-12	2.87216	6.65025e-15	1.37477	0.000648298	1.93472	3.75268e-07	2.48326	2.89378e-11	1.6324	2.83084e-05	2.01744	1.00287e-07	2.44751	5.59807e-11	1.6974	1.71689e-05	2.75239	1.14093e-13	2.5108	1.50313e-11	2.79598	3.3935e-14	2.44774	5.86523e-11	3.14288	8.09252e-18	2.77282	5.84958e-14
ENSG00000136536	MARCHF7	3366.01	1.32563	3.52277e-09	0.908936	7.92953e-05	0.692705	0.00375367	0.991246	1.52708e-05	1.46018	7.05787e-11	1.14695	4.1737e-07	1.34703	2.04249e-09	1.06227	3.59367e-06	1.55478	3.61484e-12	1.23453	4.88036e-08	1.15097	3.61087e-07	0.929649	5.31893e-05	1.28767	1.10747e-08	1.44688	1.05983e-10	1.58384	1.29356e-12
ENSG00000115339	GALNT3	32.0121	-3.74403	3.64183e-12	-5.53065	4.52546e-17	-7.26958	2.64046e-13	-5.99242	2.75109e-17	-2.21309	1.83352e-05	-2.37889	3.83615e-06	-4.37744	9.86866e-15	-1.80103	0.000513852	-6.81627	6.69299e-12	-3.85494	5.83489e-12	-3.96683	1.14436e-12	-3.43094	1.3903e-10	-3.78925	6.47713e-12	-3.49719	8.85272e-11	-3.11518	3.1508e-09
ENSG00000239474	KLHL41	14.4098	-3.0589	0.000155948	-3.17277	0.000117071	-4.54096	5.34058e-07	-4.62042	2.19832e-07	-3.6881	1.35589e-05	-2.93332	0.000310915	-3.01288	0.000197612	-3.22041	8.73224e-05	-3.44053	6.00314e-05	-3.96651	5.89252e-06	-3.76294	9.20136e-06	-3.4133	3.88018e-05	-2.54754	0.00172023	-4.78318	3.60103e-07	-3.27066	7.20947e-05
ENSG00000138398	PPIG	3896.02	1.25993	2.5268e-13	0.734405	3.61457e-05	0.838135	2.35043e-06	1.149	3.33395e-11	1.29715	5.18512e-14	1.09122	3.15009e-10	1.0819	4.54206e-10	1.0351	3.11915e-09	1.62502	2.0026e-21	1.17182	1.34673e-11	0.853558	1.15093e-06	0.967002	3.11419e-08	0.763563	1.66316e-05	0.950511	5.47624e-08	1.36337	2.23874e-15
ENSG00000144357	UBR3	2927.14	2.41014	3.35052e-29	2.30909	7.58963e-27	1.07215	1.8735e-06	2.15886	1.59674e-23	2.5755	3.72827e-33	2.30225	1.08857e-26	1.67967	1.21149e-14	1.90852	1.57092e-18	2.25831	1.19528e-25	1.36079	6.86607e-10	2.22203	5.99959e-25	2.46189	2.20476e-30	1.50403	6.69246e-12	1.71559	3.25646e-15	2.16978	9.24755e-24
ENSG00000198586	TLK1	3676.22	1.19669	3.7016e-17	1.92165	7.15015e-43	1.18116	1.37905e-16	1.65129	8.09006e-32	1.65791	4.91078e-32	1.40192	3.57052e-23	1.95826	1.37762e-44	0.810338	2.62815e-08	1.48369	9.97381e-26	1.20848	2.30075e-17	1.6288	5.23546e-31	1.96646	7.0807e-45	1.59772	8.65137e-30	1.32921	6.60952e-21	1.48315	8.48752e-26
ENSG00000077380	DYNC1I2	5713.91	1.77261	5.54202e-37	1.23042	3.26463e-18	1.06016	1.11328e-13	1.61581	8.70686e-31	1.79058	1.20664e-37	1.45663	3.30346e-25	1.88834	6.67771e-42	1.61181	1.34119e-30	2.44898	7.01518e-70	1.47562	9.26517e-26	1.89929	2.46499e-42	1.43254	2.20433e-24	1.66766	9.93051e-33	2.06683	4.66002e-50	2.33788	8.1309e-64
ENSG00000172845	SP3	4807.99	1.83059	1.98667e-26	1.86633	2.08458e-27	1.73011	1.53611e-23	2.43201	5.88389e-46	2.02321	5.09182e-32	2.09845	1.90937e-34	1.70609	4.66921e-23	1.47462	2.34318e-17	2.04857	8.78489e-33	1.77732	7.31608e-25	1.32035	3.35183e-14	1.59558	3.02532e-20	1.6504	1.38459e-21	1.65272	1.11242e-21	1.93028	3.19191e-29
ENSG00000128656	CHN1	2145.46	0.901874	0.00387957	2.08332	2.02163e-12	0.98178	0.00184349	1.28019	2.69169e-05	1.54027	3.1038e-07	2.03084	7.48666e-12	1.76287	3.55056e-09	1.41307	3.45228e-06	1.48034	9.79647e-07	1.81273	1.30485e-09	1.87919	2.56953e-10	1.33086	1.19261e-05	1.66297	2.87766e-08	1.57063	1.75251e-07	1.56732	1.92093e-07
ENSG00000115966	ATF2	1758.41	2.09242	9.24803e-27	1.23513	7.33046e-10	1.12715	2.67262e-08	1.70841	4.56178e-18	1.96429	1.33339e-23	2.08413	1.6166e-26	1.50528	2.94564e-14	1.8486	5.97405e-21	1.83897	1.04688e-20	1.45055	3.21141e-13	1.65944	4.05378e-17	1.48273	7.88857e-14	1.88812	7.45395e-22	1.99468	2.44763e-24	2.3013	3.95693e-32
ENSG00000144320	LNPK	3334.83	1.49379	4.11865e-13	3.0055	2.49221e-50	0.768315	0.00041101	1.48686	5.96787e-13	1.71131	7.66361e-17	1.79928	1.45152e-18	1.87776	3.87301e-20	1.76309	9.14391e-18	2.17767	1.03215e-26	1.29046	5.6724e-10	1.41433	7.46244e-12	1.7074	8.67529e-17	1.49985	3.63573e-13	2.11895	2.19886e-25	2.45288	1.07165e-33
ENSG00000116044	NFE2L2	4491.42	2.81809	8.84281e-28	1.75965	2.0593e-11	1.69796	1.35371e-10	1.8373	2.54099e-12	2.63393	2.43081e-24	2.89219	3.40893e-29	1.5598	3.49236e-09	1.77063	1.81721e-11	2.1842	5.2124e-17	2.50419	4.60613e-22	2.21791	1.42235e-17	1.47581	2.56129e-08	1.17489	1.23261e-05	2.27589	1.96375e-18	2.6922	2.25198e-25
ENSG00000213963	AC019080.1	84.8834	3.32183	1.444e-15	3.31596	2.24052e-15	1.89345	2.65567e-05	2.64575	5.3112e-10	2.98214	1.77471e-12	2.80062	4.32694e-11	3.08531	1.78914e-13	2.9792	1.71803e-12	1.70489	0.000252605	2.79312	6.45098e-11	3.09786	1.70086e-13	3.09129	1.95713e-13	2.15782	9.76894e-07	2.53706	3.86604e-09	2.31699	1.01295e-07
ENSG00000079156	OSBPL6	2359.63	0.860366	0.00131476	1.75155	8.4153e-12	0.749838	0.0067111	1.41472	4.95452e-08	2.09633	1.81265e-16	0.744297	0.00629214	1.53066	2.96581e-09	1.94733	2.77255e-14	1.4522	2.21472e-08	3.20473	2.53047e-37	2.65024	7.6035e-26	2.55877	4.18896e-24	0.92325	0.000555727	1.85271	4.3453e-13	2.20972	3.44137e-18
ENSG00000144331	ZNF385B	30.1373	-4.04274	2.68394e-06	-10.7628	3.53266e-10	-5.6982	8.85332e-10	-3.42302	6.97286e-05	-3.20665	0.000211189	-4.56108	1.95106e-07	-9.44826	3.14401e-08	-9.43196	3.3323e-08	-4.91242	6.76007e-08	-2.69644	0.00204653	-9.19507	8.28925e-08	-10.7019	4.60243e-10	-6.56611	1.21162e-10	-4.99914	2.33304e-08	-4.28218	8.93963e-07
ENSG00000138434	ITPRID2	9939.03	2.29464	3.37242e-24	2.04679	1.93259e-19	2.63446	1.89934e-31	1.43542	4.86233e-10	2.44415	2.76864e-27	1.51449	4.34201e-11	2.33497	5.29195e-25	3.37127	4.37281e-51	2.40166	2.25792e-26	1.60847	2.39633e-12	2.38308	4.86978e-26	2.4024	2.11116e-26	2.31828	1.25965e-24	2.48526	3.38147e-28	2.91452	2.00071e-38
ENSG00000061676	NCKAP1	9826.48	1.74071	4.65737e-34	1.60651	3.8567e-29	0.982618	2.12654e-11	1.05337	4.84214e-13	1.81801	4.95094e-37	1.4723	1.30913e-24	1.66975	2.02699e-31	1.64351	2.39443e-30	1.67477	1.57612e-31	1.55869	2.08864e-27	1.67136	1.79908e-31	1.48784	4.29785e-25	1.25932	3.16153e-18	1.41707	7.28518e-23	1.92193	2.703e-41
ENSG00000138448	ITGAV	15603.4	4.01156	2.34948e-70	2.78553	2.45686e-34	2.37933	3.81179e-25	2.50239	8.57572e-28	3.73832	4.13804e-61	3.6958	8.31704e-60	2.33648	2.06601e-24	4.38154	1.01815e-83	3.39281	1.71488e-50	3.66876	7.21011e-59	5.03878	9.09174e-111	4.54291	5.16896e-90	2.23107	2.61585e-22	3.94727	3.05013e-68	3.23608	5.18518e-46
ENSG00000064989	CALCRL	2807.84	7.14374	2.71079e-43	5.34548	1.28613e-24	1.7604	0.00202994	5.27993	5.90056e-24	7.02728	6.90784e-42	7.51998	6.96641e-48	2.51063	3.94845e-06	5.91971	7.11755e-30	-2.34731	0.00166302	7.84129	5.91261e-52	5.94914	2.67804e-30	7.35351	8.20149e-46	2.32884	2.17932e-05	8.06391	4.81133e-55	5.69801	8.42402e-28
ENSG00000204262	COL5A2	20430.2	6.45982	1.98085e-57	8.90733	1.18725e-108	7.75775	2.30581e-82	6.52319	1.73698e-58	8.49599	8.97238e-99	9.41386	2.63432e-121	3.4895	2.6362e-17	7.4786	1.10424e-76	8.90995	8.91339e-109	11.1482	6.5759e-170	6.78789	2.25428e-63	6.69878	1.2049e-61	5.37342	6.61818e-40	5.82714	6.565e-47	8.01363	5.23893e-88
ENSG00000115415	STAT1	7179.45	2.60492	2.65981e-19	1.67502	1.43938e-08	1.30646	1.5991e-05	2.94475	2.64221e-24	2.17278	1.06274e-13	2.98805	4.49539e-25	1.50886	3.88866e-07	2.14896	2.33329e-13	3.75093	5.89221e-39	2.02496	5.10952e-12	1.54647	1.79089e-07	2.02738	4.51964e-12	1.20733	6.33296e-05	1.74902	3.05975e-09	2.25094	1.25901e-14
ENSG00000144339	TMEFF2	1393.31	5.53241	1.54023e-63	-7.59201	1.24261e-06	1.86376	1.57483e-07	5.91167	1.72245e-72	6.1544	1.71929e-78	5.67068	1.05598e-66	-2.96181	5.798e-07	4.54718	7.24891e-43	-3.11482	1.39092e-05	6.48244	4.54955e-87	4.65735	4.90588e-45	5.92414	8.51504e-73	3.74709	4.28984e-29	6.76066	7.79874e-95	6.85178	2.38238e-97
ENSG00000196141	SPATS2L	5653.8	1.90837	7.32473e-13	2.40589	7.76091e-20	2.10056	3.11891e-15	2.77553	5.10091e-26	3.15317	2.25217e-33	2.88737	3.66497e-28	2.15484	4.2132e-16	2.58039	1.41727e-22	3.65873	1.18044e-44	2.96982	1.09766e-29	2.7623	7.05877e-26	2.98236	5.80478e-30	1.11096	5.29202e-05	2.10252	2.25248e-15	2.70097	1.02364e-24
ENSG00000115993	TRAK2	2579.83	2.08359	3.6831e-20	1.42777	5.90947e-10	1.28745	3.43529e-08	1.72082	5.30886e-14	2.45745	1.2521e-27	2.22879	6.5042e-23	1.167	5.51864e-07	1.67448	2.93423e-13	2.30128	2.62805e-24	2.84986	7.09426e-37	1.78516	4.73937e-15	1.26586	4.93835e-08	0.684955	0.00497308	1.20661	2.18825e-07	1.69672	1.20238e-13
ENSG00000003393	ALS2	2351.55	1.56757	3.01555e-22	1.71475	2.2796e-26	0.986273	3.09425e-09	1.34223	1.73701e-16	1.56161	5.55729e-22	1.64527	2.26368e-24	1.74971	1.65187e-27	1.45283	4.14847e-19	1.66046	1.15828e-24	1.52284	6.6845e-21	2.08595	8.77047e-39	2.04845	2.24529e-37	1.45763	3.00203e-19	1.69406	9.00409e-26	2.381	2.35458e-50
ENSG00000173166	RAPH1	659.27	2.5854	2.37117e-13	3.12336	4.90358e-19	2.54421	7.86138e-13	1.24103	0.000881119	3.11513	6.38341e-19	2.40934	1.1017e-11	1.62437	8.10832e-06	2.35932	3.55557e-11	3.74806	4.97636e-27	1.64692	6.58783e-06	4.25193	1.13611e-34	2.92065	9.51398e-17	1.72569	1.99576e-06	1.98038	3.55978e-08	1.79691	6.92406e-07
ENSG00000023228	NDUFS1	6196.32	1.96214	1.19396e-30	1.77794	2.57624e-25	0.650701	0.000354976	1.18277	1.02691e-11	1.33364	1.23449e-14	1.10509	2.2144e-10	0.982267	2.06454e-08	1.0823	6.37542e-10	1.42245	1.71762e-16	1.51464	1.4041e-18	0.870026	7.71765e-07	1.62246	3.27172e-21	0.630929	0.000479503	1.13469	7.04472e-11	1.30912	3.87615e-14
ENSG00000138400	MDH1B	146.312	5.16045	4.39852e-22	4.00143	2.31809e-13	2.42076	3.5032e-05	2.92061	2.10924e-07	4.03652	1.39384e-13	5.10452	1.43756e-21	4.79449	4.19755e-19	4.57036	2.69437e-17	3.32118	3.35357e-09	4.31007	2.15134e-15	4.55378	3.02626e-17	5.9792	2.0065e-29	3.30795	2.88584e-09	4.63442	7.95963e-18	5.46879	1.15992e-24
ENSG00000118260	CREB1	3042.13	1.56618	1.27539e-17	1.43305	7.25199e-15	0.981103	2.10323e-07	1.53797	5.73584e-17	1.54447	4.29194e-17	1.68401	3.36385e-20	1.62788	6.09082e-19	1.60341	2.61196e-18	1.13806	1.12223e-09	1.24257	2.22121e-11	1.62704	6.29434e-19	1.50549	2.61224e-16	1.84926	3.93864e-24	2.00901	2.30091e-28	1.78237	1.78527e-22
ENSG00000118231	CRYGD	21.0134	-8.50843	1.90031e-08	-10.8645	4.5017e-09	-5.68618	1.09673e-06	-11.0204	2.86116e-09	-10.7367	7.15142e-09	-10.8065	5.50031e-09	-7.56609	8.74824e-09	-9.53716	2.57236e-07	-10.4176	2.14765e-08	-10.6224	1.10664e-08	-6.49944	9.31159e-08	-10.8036	5.69519e-09	-10.7159	7.66457e-09	-7.66063	2.52125e-08	-10.8241	5.42002e-09
ENSG00000138413	IDH1	8257.47	1.33129	1.97336e-09	2.00155	5.18948e-20	1.41485	2.16064e-10	1.63293	1.3044e-13	1.28177	8.70369e-09	2.75137	5.32169e-37	3.01633	2.66819e-44	2.18914	1.20869e-23	2.63364	6.17087e-34	1.46802	3.46096e-11	1.71215	6.25964e-15	2.16743	2.84985e-23	3.00164	8.27562e-44	2.27087	1.78028e-25	1.34275	1.53581e-09
ENSG00000115020	PIKFYVE	2955.67	1.5236	1.01947e-10	1.48271	3.54519e-10	0.885682	0.000338715	1.33436	2.06155e-08	1.55856	3.94357e-11	1.73088	1.62705e-13	1.74355	1.05155e-13	1.46205	7.49711e-10	1.356	1.23e-08	0.808073	0.0010881	1.80292	1.32495e-14	1.57339	2.48837e-11	1.82265	7.33192e-15	1.54791	5.36601e-11	1.67512	1.07277e-12
ENSG00000078018	MAP2	24171.7	6.00703	1.81945e-58	8.14553	5.22738e-107	7.43758	4.19676e-89	7.45805	1.32858e-89	5.86493	1.06194e-55	4.67971	9.21599e-36	9.15841	4.17615e-135	9.39779	3.59893e-142	5.59764	8.21621e-51	6.16424	1.98764e-61	9.09472	3.04017e-133	8.53917	2.16603e-117	8.83353	1.3588e-125	9.30028	2.14987e-139	7.12819	4.79599e-82
ENSG00000144406	UNC80	673.657	4.5527	9.38614e-26	3.76976	8.76869e-18	5.12999	2.20845e-32	4.215	4.31387e-22	5.14907	1.07542e-32	2.94302	4.10766e-11	4.71693	1.38283e-27	5.82031	1.31896e-41	2.77056	8.35289e-10	3.96687	1.37804e-19	5.68687	7.50563e-40	6.38113	5.59644e-50	4.48873	5.78506e-25	5.8878	1.09031e-42	4.08446	8.93558e-21
ENSG00000115361	ACADL	27.9533	-3.52679	9.86056e-10	-10.3443	9.3757e-11	-3.67203	4.26179e-10	-4.57149	1.11952e-13	-4.18382	7.65359e-12	-6.25953	8.22337e-15	-5.85785	6.08851e-16	-1.51166	0.00928425	-9.89739	6.74864e-10	-2.48583	1.35324e-05	-5.59007	1.01685e-14	-6.54103	2.05821e-14	-4.36409	2.22648e-12	-4.35639	2.06096e-12	-4.45045	7.22099e-13
ENSG00000144452	ABCA12	92.5418	5.27754	5.66302e-16	6.49226	8.56488e-24	2.83007	5.60182e-05	5.20129	1.76853e-15	3.57522	1.25111e-07	3.18602	3.24961e-06	3.85328	8.16169e-09	4.09686	8.45081e-10	3.02184	1.52223e-05	3.81313	1.50932e-08	3.32157	1.05142e-06	4.65093	1.65945e-12	2.11592	0.00399116	3.7681	2.08264e-08	4.49016	1.08731e-11
ENSG00000115414	FN1	42081.4	6.40316	5.02696e-45	3.40981	1.79e-13	4.72053	9.37167e-25	4.05483	1.42508e-18	7.28854	5.03955e-58	7.72752	3.44167e-65	2.53723	6.62832e-08	4.5452	4.79751e-23	8.87052	1.12782e-85	4.46426	2.51774e-22	1.79087	0.000185821	1.95064	4.44889e-05	2.34101	7.0717e-07	1.36196	0.0058029	4.44843	3.58436e-22
ENSG00000163449	TMEM169	820.308	6.97722	5.97351e-24	8.08254	6.77683e-32	7.18509	3.38046e-25	5.57323	1.80575e-15	8.0598	1.16489e-31	6.79366	1.01138e-22	8.17509	1.31761e-32	7.87531	3.40894e-30	7.395	9.50979e-27	8.30885	1.32813e-33	9.16905	7.48184e-41	8.66406	1.73188e-36	7.91353	1.56515e-30	9.39119	7.9776e-43	8.87212	3.17203e-38
ENSG00000279348	AC012513.3	644.624	5.67208	3.32967e-31	5.33054	1.42178e-27	4.64907	5.6381e-21	5.85527	3.82493e-33	5.61233	1.74703e-30	5.18918	3.61878e-26	6.72722	1.07111e-43	5.59345	3.05011e-30	3.3598	4.08329e-11	4.16928	5.56838e-17	6.91033	4.4288e-46	6.44329	4.63926e-40	6.36086	4.84141e-39	6.92466	2.77485e-46	6.44197	4.74967e-40
ENSG00000260804	LINC01963	930.586	7.69716	2.19532e-34	6.67339	5.16504e-26	5.94682	1.15989e-20	7.55015	4.85409e-33	7.25861	1.31018e-30	6.99676	1.57879e-28	8.37963	1.23532e-40	7.10855	2.54427e-29	5.35335	7.07507e-17	6.3176	2.57701e-23	8.48047	1.31275e-41	8.07738	9.35518e-38	7.85236	1.03955e-35	8.64341	3.2799e-43	8.08661	7.8053e-38
ENSG00000115457	IGFBP2	49378.1	4.66668	1.56362e-23	5.74782	3.27911e-35	2.55972	1.07645e-07	3.12877	4.2874e-11	4.1845	4.42739e-19	2.09555	1.4854e-05	3.30312	2.76561e-12	2.61366	5.29982e-08	3.74681	1.71143e-15	2.73922	9.68086e-09	2.93495	6.09771e-10	3.07232	9.24121e-11	2.7562	7.33793e-09	2.99947	2.6416e-10	3.51901	8.76017e-14
ENSG00000074582	BCS1L	1037.58	-1.45151	1.28356e-12	-0.861386	4.1083e-05	-2.06041	7.03532e-24	-1.86346	6.35081e-20	-1.6989	1.04156e-16	-1.62005	2.30872e-15	-1.54306	4.30786e-14	-2.09686	9.00893e-25	-0.829638	8.66982e-05	-1.54999	4.37425e-14	-1.73372	2.09693e-17	-1.2867	4.03343e-10	-1.81819	6.08003e-19	-1.59752	5.92022e-15	-1.75711	8.25656e-18
ENSG00000144567	RETREG2	4619.51	2.07798	4.20744e-57	1.58609	1.81861e-33	0.754115	3.36168e-08	1.12837	2.3547e-17	1.68013	1.86362e-37	1.76752	1.86747e-41	0.923127	5.87765e-12	1.26841	1.22188e-21	1.75317	1.24766e-40	1.31753	2.80564e-23	1.29916	9.34001e-23	1.81858	8.20086e-44	1.09414	2.35792e-16	1.3165	2.59066e-23	1.25513	3.06358e-21
ENSG00000135924	DNAJB2	4104.36	2.88962	4.25232e-39	2.74039	3.13112e-35	2.04182	8.23995e-20	2.04584	5.67317e-20	2.87801	9.86346e-39	2.44962	2.57307e-28	1.84264	2.03273e-16	2.23582	1.23248e-23	3.28068	4.12752e-50	2.14818	6.47404e-22	2.18316	1.08086e-22	2.45947	1.61892e-28	1.01671	1.13908e-05	2.4818	5.01879e-29	2.53967	2.49031e-30
ENSG00000163082	SGPP2	80.6951	-2.72554	2.31503e-06	-5.81033	7.09396e-21	-4.90846	1.20141e-16	-4.93716	4.8216e-17	-4.62064	4.20871e-15	-4.45312	2.43387e-14	-4.37348	4.76898e-14	-4.4856	1.55286e-14	-5.86646	5.13491e-20	-6.19061	1.02237e-21	-4.37653	6.37693e-14	-5.44071	2.60105e-19	-5.06189	2.50344e-17	-5.4419	3.23901e-19	-5.75528	9.16786e-21
ENSG00000152049	KCNE4	3266.52	12.4416	3.73999e-69	10.8301	1.2021e-52	6.79353	5.52756e-21	10.4234	1.08705e-48	11.3465	1.44775e-57	10.6911	3.0706e-51	10.0592	1.79128e-45	6.6283	4.85795e-20	8.33309	2.16078e-31	10.4268	9.2491e-49	8.77499	8.63539e-35	8.62674	1.33163e-33	9.00113	1.66523e-36	9.88201	5.98476e-44	11.298	3.96975e-57
ENSG00000171951	SCG2	24663.5	10.1171	1.0511e-56	9.18684	6.32371e-47	11.2932	2.70677e-70	12.3563	4.12693e-84	13.6991	3.14665e-103	10.7822	2.72644e-64	11.8524	1.27273e-77	9.73949	1.63683e-52	9.15435	1.60949e-46	15.1715	1.02862e-126	11.8087	4.8945e-77	12.3416	5.51522e-84	9.55925	1.22474e-50	10.298	8.1865e-59	11.2509	6.5025e-70
ENSG00000085449	WDFY1	3035.78	2.00938	1.68718e-31	1.54272	7.297e-19	1.70851	7.69468e-23	0.921569	2.4e-07	1.59349	4.71979e-20	1.60364	2.42174e-20	1.59319	4.19524e-20	1.59916	3.79392e-20	1.7868	5.99989e-25	2.06079	5.46097e-33	1.45581	6.23142e-17	1.90105	3.15308e-28	1.39132	1.67238e-15	1.55863	2.9506e-19	2.43404	7.77956e-46
ENSG00000036257	CUL3	3692.38	1.15218	3.45746e-10	1.41387	8.5069e-15	0.686352	0.000358022	1.64488	1.18397e-19	1.38023	3.98888e-14	0.982579	1.15386e-07	1.18344	1.13642e-10	1.14818	5.01208e-10	1.28097	2.86782e-12	1.02492	3.2614e-08	0.908807	1.01237e-06	1.14623	4.6192e-10	0.866992	3.53782e-06	1.18486	1.1179e-10	1.47053	6.64479e-16
ENSG00000135905	DOCK10	3497.06	5.67794	2.45745e-56	4.50187	1.27148e-35	5.88785	2.38085e-60	3.48478	1.39165e-21	5.7999	1.16563e-58	4.83463	5.2783e-41	3.46964	1.87312e-21	7.00889	1.94164e-85	6.19518	6.2033e-67	4.04012	9.54034e-29	6.82372	3.58048e-81	7.06919	5.71303e-87	3.63902	1.81258e-23	6.93396	7.85957e-84	3.68735	4.44015e-24
ENSG00000153827	TRIP12	9723.45	2.11288	1.96319e-28	1.75077	8.31607e-20	1.16079	3.60556e-09	1.87194	1.94027e-22	2.05949	5.17849e-27	1.75905	5.47307e-20	1.68133	2.45192e-18	1.52495	3.59946e-15	1.88254	1.04151e-22	1.34495	4.65431e-12	1.80164	6.07633e-21	1.69027	1.66517e-18	1.46622	3.60759e-14	1.54057	1.48678e-15	2.14438	3.37781e-29
ENSG00000153832	FBXO36	279.352	3.43227	7.6463e-23	2.76843	6.52203e-15	1.81728	9.40931e-07	2.5116	1.907e-12	2.9957	2.19389e-17	3.38757	3.33158e-22	3.69609	2.03169e-26	2.30316	1.64984e-10	1.69862	6.32965e-06	1.92773	1.6602e-07	3.77977	1.46945e-27	4.09561	2.81678e-32	1.43655	0.000153876	3.69116	2.90114e-26	4.00109	8.32267e-31
ENSG00000135932	CAB39	3472.17	1.17002	4.46439e-11	1.51559	7.13484e-18	0.678368	0.000269486	1.2369	3.30423e-12	1.40611	1.71367e-15	1.41666	9.63417e-16	1.27038	7.34036e-13	1.28195	5.46186e-13	2.2374	6.94789e-38	1.0068	2.14395e-08	1.20663	1.0391e-11	1.34481	2.84763e-14	0.958349	1.0047e-07	1.32066	8.42415e-14	1.5171	7.03323e-18
ENSG00000135916	ITM2C	15281.5	3.04542	2.84562e-33	2.60513	1.26764e-24	2.29408	3.65826e-19	1.61481	4.85535e-10	2.76707	1.31571e-27	2.0201	3.4881e-15	2.62103	6.96775e-25	2.62507	7.43999e-25	3.93574	5.22859e-55	1.4169	5.87523e-08	2.72567	7.17455e-27	2.81622	1.4247e-28	1.96734	1.93294e-14	2.73698	4.75555e-27	2.77047	1.15508e-27
ENSG00000144481	TRPM8	586.911	9.27962	2.19398e-09	12.4118	5.34289e-16	9.95545	1.57353e-10	10.7302	3.68645e-12	10.8751	1.73293e-12	10.2778	2.88156e-11	10.5604	7.6408e-12	12.1681	2.61597e-15	8.34434	1.06861e-07	10.5907	7.10034e-12	12.9994	1.81602e-17	14.2143	1.22336e-20	9.4678	1.06514e-09	10.7387	3.29431e-12	10.2258	3.78828e-11
ENSG00000188042	ARL4C	7260.87	4.23069	2.83119e-33	3.76436	1.49391e-26	3.72035	8.54491e-26	4.8631	1.21704e-43	4.87153	8.24507e-44	4.97038	1.27548e-45	3.32877	6.08916e-21	3.13355	1.42033e-18	2.86463	1.0084e-15	5.6484	1.36092e-58	5.125	1.77431e-48	4.60221	3.46544e-39	3.48527	7.65092e-23	3.44458	2.27556e-22	5.14471	8.6588e-49
ENSG00000130147	SH3BP4	8101.19	3.41448	1.04339e-38	2.80857	1.78457e-26	3.24336	7.4813e-35	3.98514	2.33198e-52	3.88258	9.55873e-50	3.33506	5.72676e-37	2.60042	8.21857e-23	2.78497	6.30058e-26	2.40885	1.15799e-19	3.58528	1.54152e-42	4.86445	8.19525e-78	2.97484	1.47636e-29	2.94719	5.32035e-29	4.27514	2.57225e-60	3.8594	3.37192e-49
ENSG00000132329	RAMP1	1506.5	13.263	2.20454e-18	11.451	5.83929e-14	6.7997	1.83866e-05	10.9822	7.13531e-13	10.409	1.08838e-11	11.0001	6.01485e-13	11.8226	8.44274e-15	11.3417	1.28782e-13	12.1047	1.91249e-15	12.7776	4.33937e-17	11.8821	5.69468e-15	12.0165	2.99197e-15	10.9468	7.99477e-13	10.9963	6.15681e-13	6.71093	2.08429e-05
ENSG00000144488	ESPNL	36.6673	-2.99537	3.26297e-05	-8.79475	1.99456e-12	-4.07508	2.93798e-08	-4.94064	3.82197e-11	-2.22743	0.00243423	-6.93954	4.16192e-14	-6.09535	4.77995e-14	-5.73144	3.50589e-13	-6.33982	1.29802e-12	-4.95061	9.76979e-11	-5.54637	1.94478e-12	-6.97401	4.37497e-14	-5.26181	1.08225e-11	-6.67582	7.29654e-14	-4.47295	1.48753e-09
ENSG00000068024	HDAC4	1386.96	2.2986	3.46707e-27	2.4349	2.39954e-30	1.75436	5.11583e-16	2.55164	2.8303e-33	1.85789	6.17718e-18	1.92373	3.12651e-19	1.98459	1.91013e-20	1.783	1.4718e-16	2.34623	4.03979e-28	2.79438	9.68801e-40	1.88694	1.5578e-18	2.01565	5.21503e-21	2.54391	4.85388e-33	1.85031	7.85486e-18	1.87749	2.58143e-18
ENSG00000063660	GPC1	29682.4	4.24236	3.48301e-46	4.35554	1.08826e-48	3.5176	6.92651e-32	4.1907	5.02865e-45	5.42824	4.56705e-75	2.81746	7.01659e-21	4.80889	4.09591e-59	5.01275	4.35786e-64	4.94363	1.84795e-62	4.48918	1.42343e-51	6.1487	2.85518e-96	5.41369	1.07594e-74	5.16201	6.24028e-68	6.3177	1.42167e-101	4.30253	1.85932e-47
ENSG00000168385	SEPTIN2	25342.6	2.01989	4.86193e-43	1.52817	4.904e-25	1.39846	5.63768e-21	1.55956	5.98525e-26	1.55844	5.83159e-26	1.79016	5.35991e-34	1.77111	2.6574e-33	2.00246	3.22364e-42	1.08299	5.11039e-13	1.37539	2.08208e-20	1.74451	2.42109e-32	1.91987	6.33309e-39	1.0967	2.37278e-13	2.16548	2.1035e-49	2.1619	3.68335e-49
ENSG00000125841	NRSN2	3750.57	2.58875	3.69607e-35	1.55262	3.04357e-13	1.18849	4.43596e-08	1.62374	2.33558e-14	1.37439	1.39051e-10	1.72704	3.73231e-16	1.14283	1.23723e-07	0.705199	0.00181257	0.784628	0.00042485	0.979629	7.61154e-06	0.911607	3.09065e-05	1.3051	1.19686e-09	1.23503	9.73545e-09	1.10418	3.48299e-07	1.23411	1.01206e-08
ENSG00000125875	TBC1D20	2393.11	1.76352	4.33227e-19	1.37668	5.64634e-12	0.944529	4.41598e-06	0.908485	9.11985e-06	1.3409	2.09153e-11	1.67499	2.75214e-17	1.2138	1.52582e-09	1.09769	6.45249e-08	1.51826	2.63854e-14	0.664609	0.00162502	1.58183	1.5309e-15	1.28561	1.42526e-10	1.45501	2.9393e-13	1.18414	4.09657e-09	1.18188	4.42282e-09
ENSG00000125895	TMEM74B	74.3368	-5.95538	6.70579e-30	-5.78375	1.19386e-28	-5.30023	2.57514e-26	-6.09454	9.74803e-31	-6.88545	3.48139e-29	-5.74487	2.79489e-28	-3.74867	3.9666e-16	-3.13098	8.49061e-12	-3.52752	4.54482e-14	-7.3178	8.14611e-27	-4.58017	1.21984e-21	-5.58109	1.46281e-27	-3.73033	9.90998e-16	-3.04272	3.24612e-11	-4.61593	5.28165e-22
ENSG00000088833	NSFL1C	4228.79	2.10182	1.39816e-50	1.39079	1.52761e-22	0.597351	7.04104e-05	0.931218	1.27274e-10	1.40923	4.1541e-23	1.57656	9.31456e-29	1.09449	2.42323e-14	1.20866	3.54089e-17	1.7141	9.47434e-34	1.40311	7.07923e-23	1.17606	2.08047e-16	1.405	5.48217e-23	0.936323	1.00263e-10	0.887465	9.80307e-10	1.00201	3.84359e-12
ENSG00000088881	EBF4	1450.95	3.89429	1.35494e-51	2.89355	1.19386e-28	3.77538	2.53615e-48	2.57715	7.3963e-23	2.24801	1.60908e-17	2.95081	8.2213e-30	3.65154	1.90762e-45	3.27782	1.36268e-36	3.04389	1.49501e-31	1.92383	5.31698e-13	3.53327	1.55338e-42	3.81407	1.83108e-49	3.70321	1.34546e-46	3.7872	7.6822e-49	3.60349	3.41855e-44
ENSG00000132670	PTPRA	6925.79	2.78095	6.3286e-42	1.66666	1.17756e-15	1.46644	3.07691e-12	1.16451	3.91751e-08	2.00526	3.38749e-22	1.87444	1.51421e-19	2.12229	8.81359e-25	1.42818	1.11332e-11	1.66953	1.16609e-15	0.990246	3.81379e-06	2.00411	3.13939e-22	1.89735	5.65839e-20	2.19597	2.02138e-26	2.01595	1.86927e-22	1.79844	5.02839e-18
ENSG00000088836	SLC4A11	645.265	-3.09248	2.9835e-19	-2.20655	1.58126e-10	-3.17476	6.36898e-20	-1.74595	4.36438e-07	-3.2312	1.78206e-20	-2.43198	1.52596e-12	-2.84932	1.10295e-16	-1.3926	7.54325e-05	-2.68876	1.12278e-14	2.82533	2.23732e-17	-4.11187	2.18157e-30	-1.48482	2.03191e-05	-4.08087	6.60658e-30	-2.28954	2.92731e-11	-1.76395	3.44151e-07
ENSG00000088854	C20orf194	1248.09	3.28051	5.31936e-34	0.99657	0.000550728	0.945329	0.00125962	1.40902	5.15077e-07	2.0309	1.56e-13	1.89451	6.37778e-12	1.89133	6.74961e-12	1.75136	2.93057e-10	2.04111	1.28514e-13	1.95823	1.26485e-12	2.55122	6.62758e-21	2.08475	3.12872e-14	1.65795	2.41905e-09	1.88969	7.47319e-12	2.1991	1.03308e-15
ENSG00000088812	ATRN	5655.29	2.52853	4.31599e-28	1.77618	2.41322e-14	1.45559	7.41403e-10	1.38652	4.17567e-09	1.97018	2.21018e-17	1.99872	6.79653e-18	1.65445	1.41947e-12	1.92997	1.1865e-16	2.56596	7.4662e-29	1.31633	2.70523e-08	2.3942	2.71421e-25	1.91784	1.54613e-16	2.04277	1.27745e-18	1.62872	3.30908e-12	1.56947	2.1531e-11
ENSG00000125817	CENPB	8783.78	2.14	3.96509e-12	2.86188	7.15051e-21	1.68823	7.99503e-08	1.74203	2.4448e-08	1.58084	4.62326e-07	1.87503	1.54859e-09	1.47178	2.98072e-06	0.970578	0.00313025	2.84308	1.4345e-20	1.8146	5.87906e-09	1.0491	0.00111297	1.54691	8.37046e-07	1.54514	8.61378e-07	1.44802	4.41757e-06	1.6798	7.86973e-08
ENSG00000275491	LINC01730	21.7724	7.89794	2.20351e-06	5.6406	0.0012293	7.46265	1.08667e-05	6.18003	0.000327948	8.23157	7.9725e-07	8.77616	1.20038e-07	6.06166	0.000441216	5.72935	0.0010909	6.58895	0.000121937	5.05685	0.00498687	5.78409	0.000854661	6.76993	6.85989e-05	6.20119	0.000316519	4.78549	0.00837933	6.41438	0.000181907
ENSG00000088888	MAVS	7153.19	2.17378	4.75935e-19	1.68024	8.85758e-12	1.15631	5.04217e-06	1.26804	4.01453e-07	1.70349	4.59516e-12	1.45454	4.36721e-09	1.16897	3.25551e-06	0.722663	0.00615935	1.82059	1.29469e-13	0.916473	0.000349865	1.48401	1.96139e-09	1.35592	5.14504e-08	1.57658	1.75406e-10	0.830722	0.00129223	1.80229	2.24018e-13
ENSG00000088826	SMOX	1437.87	2.84983	1.78236e-49	1.74128	1.21675e-18	3.10238	2.12674e-58	2.68823	5.16877e-44	2.10798	4.26242e-27	2.2919	4.84533e-32	1.94404	3.02641e-23	2.10541	4.67281e-27	2.78522	6.15978e-47	2.19807	2.30748e-29	2.74975	5.13571e-46	3.22817	2.43735e-63	2.63007	5.18024e-42	3.10095	1.48985e-58	2.83306	8.18851e-49
ENSG00000171867	PRNP	8498.58	2.69212	3.56707e-87	0.931934	3.69488e-11	1.01898	4.43282e-13	1.06561	2.67025e-14	2.52799	8.21226e-77	3.07741	7.36209e-114	1.76802	6.01212e-38	1.56459	9.20319e-30	4.48485	3.71827e-242	2.46002	1.12027e-72	1.99122	6.38947e-48	2.02431	1.83505e-49	0.692992	1.31217e-06	1.20236	5.73053e-18	0.955256	1.11713e-11
ENSG00000101265	RASSF2	6056.7	3.17572	3.32988e-20	2.72526	4.21863e-15	4.3837	1.56964e-37	4.75229	4.35584e-44	2.19784	3.84673e-10	3.45311	1.06086e-23	6.42414	3.73974e-80	4.4117	4.66378e-38	-2.50669	4.18307e-10	3.87493	1.45202e-29	5.83267	3.38351e-66	5.84187	2.74955e-66	5.38855	1.76366e-56	6.23572	1.40834e-75	4.1265	1.98834e-33
ENSG00000101290	CDS2	4474.02	2.27007	2.95654e-30	2.15876	1.92039e-27	0.908891	1.36197e-05	0.940087	5.48376e-06	1.34754	2.90927e-11	1.12439	3.68647e-08	1.45727	5.02119e-13	0.925693	8.68324e-06	0.780716	0.000202375	1.12464	3.99195e-08	2.07917	1.55122e-25	1.90177	1.79723e-21	1.5153	5.56889e-14	1.58759	2.88986e-15	1.2706	3.98877e-10
ENSG00000089199	CHGB	391.546	4.1231	7.23162e-15	3.20454	2.93177e-09	3.69689	5.51442e-12	3.69521	4.66816e-12	6.34491	4.68267e-34	2.99138	3.37575e-08	4.80987	6.39044e-20	3.38923	3.1836e-10	2.12116	0.00017684	4.13087	7.76696e-15	5.3158	3.4973e-24	3.96495	8.96355e-14	4.91422	1.02898e-20	4.60884	2.41933e-18	4.5334	9.74018e-18
ENSG00000125827	TMX4	6005.9	2.97894	1.15491e-36	1.61234	2.011e-11	1.10035	8.93357e-06	1.44319	2.49911e-09	2.19332	2.89726e-20	1.93782	4.69809e-16	0.722148	0.00457253	1.32039	6.35615e-08	2.79134	2.89083e-32	1.60024	3.10553e-11	1.66796	3.50328e-12	1.58363	4.76583e-11	1.12408	4.59807e-06	1.62063	1.59534e-11	2.29753	3.92577e-22
ENSG00000101384	JAG1	6643.21	2.96662	7.98616e-27	5.09597	1.16025e-77	1.3068	6.60596e-06	2.98239	5.17588e-27	3.93584	1.69477e-46	3.4841	1.15021e-36	4.43361	7.05445e-59	2.805	5.83293e-24	1.95892	3.5426e-12	3.68084	9.10619e-41	2.36145	2.39047e-17	2.48627	4.39051e-19	3.54157	8.35235e-38	2.75386	3.1823e-23	4.24426	5.19921e-54
ENSG00000101230	ISM1	12.3066	-5.01688	8.30054e-10	-9.53684	6.84306e-09	-8.09241	8.52086e-07	-5.22942	3.67146e-10	-5.17974	2.00916e-09	-3.38989	2.54194e-06	-5.62145	2.57409e-10	-3.88932	1.31859e-07	-9.08996	3.85665e-08	-9.29476	1.84748e-08	-3.22488	6.80199e-06	-5.72214	9.32302e-10	-5.13594	2.49235e-09	-7.97732	1.04092e-06	-3.25074	5.73053e-06
ENSG00000125868	DSTN	10574.9	1.67705	6.826e-09	1.3713	2.87411e-06	0.881174	0.00419772	0.989687	0.00100388	1.29645	1.07029e-05	2.00766	2.89134e-12	1.16724	8.38797e-05	0.88713	0.00380127	3.52962	7.76851e-36	1.16066	9.55899e-05	1.01926	0.000640621	1.01846	0.000678594	0.906629	0.00276543	1.19351	5.62784e-05	1.52557	1.7082e-07
ENSG00000125850	OVOL2	8.24996	-6.40923	1.10864e-06	-8.00471	8.61535e-07	-6.88336	2.88297e-06	-5.70431	1.51583e-06	-5.78229	3.26596e-06	-7.78871	1.80946e-05	-7.96236	9.24062e-06	-6.38209	1.25407e-06	-7.39604	4.6225e-05	-5.26928	9.09106e-06	-5.73023	3.22095e-06	-6.78946	2.88471e-06	-4.3652	6.11666e-05	-5.09369	9.27613e-06	-7.82185	1.2077e-05
ENSG00000132669	RIN2	1084.28	7.49426	3.50884e-74	3.79982	2.57788e-19	5.08274	3.4132e-34	4.22139	8.95861e-24	6.51354	4.45879e-56	7.26283	1.09036e-69	4.03841	7.39905e-22	5.83918	4.21754e-45	4.28956	2.00319e-24	6.33234	5.27847e-53	6.32471	5.58093e-53	6.00403	9.86918e-48	5.00162	3.40118e-33	3.87247	4.37158e-20	5.55991	5.65842e-41
ENSG00000125816	NKX2-4	35.6851	-10.3271	4.27361e-08	-8.75589	2.76902e-09	-11.6684	1.21858e-09	-11.8232	6.03946e-10	-10.1302	6.14412e-08	-10.1653	1.16701e-07	-11.7891	6.45761e-10	-11.7695	8.16757e-10	-11.2203	4.64385e-09	-9.9876	1.89969e-07	-11.539	1.41772e-09	-9.1653	7.43076e-09	-7.29808	2.30581e-08	-8.16787	5.6965e-09	-10.166	6.94986e-08
ENSG00000125812	GZF1	1375.08	1.52283	1.67437e-20	1.02897	8.66716e-10	0.598109	0.000692625	1.48359	1.92296e-19	1.02223	1.11495e-09	1.34289	4.38727e-16	1.20418	3.85988e-13	0.95374	1.61527e-08	1.07704	1.48016e-10	0.560097	0.00151173	0.989195	3.68697e-09	0.981651	5.14274e-09	1.11067	2.94468e-11	0.766258	7.50904e-06	0.645996	0.000193967
ENSG00000101463	SYNDIG1	420.383	5.57572	1.16839e-19	3.09995	1.39952e-06	2.29653	0.000627164	6.13123	1.59674e-23	4.27575	7.75579e-12	7.64844	2.79279e-36	5.8726	1.05983e-21	5.12677	1.25408e-16	-5.25378	0.00213133	3.55322	2.25409e-08	5.9829	1.62109e-22	5.33071	5.43104e-18	5.64596	4.50886e-20	7.01491	1.27317e-30	3.20578	5.45068e-07
ENSG00000101474	APMAP	7556.21	2.2066	2.09503e-26	1.33082	3.11999e-10	1.06987	7.03167e-07	0.923426	1.97021e-05	1.13556	1.02165e-07	1.73433	1.13428e-16	1.13159	1.12806e-07	1.30735	7.85315e-10	2.50856	8.08415e-34	1.46857	3.33738e-12	1.18622	2.32585e-08	0.864774	6.82117e-05	1.12314	1.4346e-07	1.28812	1.2197e-09	1.07802	4.83157e-07
ENSG00000100994	PYGB	27671.4	5.22327	1.76975e-66	2.70552	1.62262e-18	3.3721	4.52315e-28	2.30042	1.28365e-13	3.66031	4.87683e-33	3.74808	1.22194e-34	2.14175	5.6935e-12	2.47972	1.30996e-15	5.4286	9.73467e-72	4.73517	1.04308e-54	3.4451	1.95963e-29	3.57743	1.31936e-31	2.35842	2.74108e-14	2.8296	3.70754e-20	4.33939	4.26109e-46
ENSG00000100997	ABHD12	3900.41	1.82166	8.08039e-12	2.35786	4.28661e-19	0.969328	0.000555792	0.835424	0.00299829	0.930824	0.00083631	1.69278	2.52622e-10	1.42749	1.25283e-07	1.53234	1.43325e-08	1.94291	3.0678e-13	2.16026	3.85204e-16	1.77967	2.49118e-11	1.67503	4.00915e-10	1.15104	2.63681e-05	0.883385	0.00162394	0.735221	0.00999971
ENSG00000171552	BCL2L1	4176.91	3.01215	4.0328e-66	3.3404	3.1788e-81	0.727184	0.000115021	1.59876	3.80402e-19	1.87135	6.39732e-26	1.22106	1.39822e-11	1.36651	2.81635e-14	0.881559	1.89665e-06	1.68118	4.94465e-21	1.99388	2.78215e-29	1.16246	1.30302e-10	1.55459	3.63639e-18	1.18708	5.54481e-11	1.50562	4.15609e-17	2.37466	2.81181e-41
ENSG00000126003	PLAGL2	1378.93	-1.14901	2.12263e-06	-2.13405	3.136e-19	-1.55612	1.04295e-10	-1.68222	2.00336e-12	-1.81457	3.00835e-14	-2.00047	4.23578e-17	-1.38713	8.09451e-09	-2.0153	2.88895e-17	-1.26692	1.77752e-07	-2.67087	3.46636e-29	-1.17722	1.15335e-06	-1.76561	1.40571e-13	-1.02829	2.64632e-05	-1.51539	2.71796e-10	-1.31414	5.31638e-08
ENSG00000088305	DNMT3B	402.064	-3.36657	1.55733e-17	-2.95534	9.20155e-14	-2.02025	5.48063e-07	-2.70188	9.50667e-12	-2.71838	7.42326e-12	-3.13792	2.21071e-15	-2.68715	1.15018e-11	-2.47902	5.01025e-10	-2.36951	3.03917e-09	-3.17208	1.36923e-15	-2.95134	8.67754e-14	-3.36183	2.10153e-17	-2.16792	5.72577e-08	-3.02604	2.1722e-14	-3.24459	2.58076e-16
ENSG00000101391	CDK5RAP1	1052.55	-1.04733	1.38522e-14	-1.17329	8.71108e-18	-1.66304	3.29817e-34	-1.4456	1.71109e-26	-1.75249	1.35115e-37	-1.63111	4.72042e-33	-1.51191	7.07601e-29	-1.6998	7.52293e-36	-1.07193	6.47489e-15	-1.60183	1.24747e-31	-1.79561	1.97055e-39	-1.71598	2.73337e-36	-1.20972	7.69611e-19	-1.6855	4.9437e-35	-1.35181	3.11351e-23
ENSG00000101444	AHCY	5482.6	-1.24638	1.17372e-05	-1.58732	1.61454e-08	-2.01644	5.35606e-13	-1.83454	5.42284e-11	-2.03122	2.96167e-13	-2.84153	5.86321e-25	-1.87982	1.59587e-11	-2.1438	1.40758e-14	-1.49066	1.33793e-07	-1.33289	2.79646e-06	-2.60742	3.26006e-21	-2.18268	3.70137e-15	-2.24742	5.39771e-16	-1.79175	1.48304e-10	-2.12802	1.91119e-14
ENSG00000078804	TP53INP2	1907.49	4.63146	2.17066e-70	2.81427	2.7357e-26	2.01289	9.80266e-14	3.69463	6.4865e-45	3.58906	2.2277e-42	3.55578	1.12855e-41	3.36382	2.22814e-37	2.26568	3.10863e-17	3.17986	2.55725e-33	3.62626	3.12936e-43	4.06084	3.22934e-54	3.58106	3.23856e-42	3.1758	2.77749e-33	3.90032	4.37859e-50	3.97511	6.09845e-52
ENSG00000080845	DLGAP4	4247.62	3.10474	9.28971e-37	2.35744	1.47185e-21	1.90177	2.96605e-14	2.34417	2.80894e-21	2.52257	1.57847e-24	2.84178	6.29703e-31	2.67818	1.45217e-27	1.71491	8.76542e-12	2.80475	4.20256e-30	1.41648	2.27264e-08	2.69018	7.9303e-28	1.83101	2.24167e-13	2.57631	1.58231e-25	2.46659	1.63197e-23	3.05524	1.43145e-35
ENSG00000149639	SOGA1	11064.9	3.83543	6.71733e-26	5.10075	3.90184e-45	3.20217	3.30657e-18	3.97983	1.02359e-27	3.6118	4.84299e-23	2.85094	9.66726e-15	3.51076	7.72399e-22	3.67359	1.01834e-23	4.10235	1.83355e-29	3.86644	3.0788e-26	4.02246	2.0929e-28	3.60385	6.06678e-23	4.62697	3.22622e-37	3.5586	2.01964e-22	3.04669	1.15738e-16
ENSG00000132821	VSTM2L	434.866	9.96128	5.58188e-28	6.45594	2.8107e-12	3.19603	0.00136013	4.36702	4.36976e-06	8.81248	4.6215e-22	8.16888	4.08645e-19	3.01983	0.00235575	3.42442	0.000500161	6.18602	2.6721e-11	3.18573	0.00134597	5.97731	1.1145e-10	2.82809	0.00486236	6.00792	9.6519e-11	6.06514	6.19556e-11	7.22655	3.9664e-15
ENSG00000196756	SNHG17	776.301	-3.03413	1.53361e-37	-1.58705	2.8382e-11	-1.88294	2.56132e-15	-2.31563	1.20853e-22	-2.72311	1.79905e-30	-2.77846	9.47142e-32	-2.16451	5.20043e-20	-1.34489	2.28434e-08	-1.5026	3.66665e-10	-2.10384	8.06641e-19	-3.01397	7.73979e-37	-3.20221	3.34378e-41	-2.38733	7.35786e-24	-2.03274	9.68721e-18	-2.05364	4.60045e-18
ENSG00000225091	SNORA71A	8.13745	-4.19215	5.37333e-06	-2.95693	0.000404108	-3.44904	7.423e-05	-3.46907	4.52297e-05	-3.83005	2.57309e-05	-3.69836	3.10776e-05	-2.38318	0.00319373	-3.85029	1.56182e-05	-3.30485	0.00022802	-4.68293	9.26115e-06	-4.48497	6.46691e-06	-5.27124	3.6573e-06	-2.78624	0.000838868	-3.97166	1.79178e-05	-3.56206	4.71673e-05
ENSG00000201512	SNORA71C	11.9376	-3.48851	0.000139566	-2.93361	0.00133819	-3.78826	6.23086e-05	-3.47647	0.000146922	-4.09698	2.27737e-05	-2.97137	0.00109617	-3.12845	0.000568873	-3.59182	0.000109298	-3.92507	6.73026e-05	-5.30195	2.68949e-06	-3.51488	0.000154683	-4.15266	1.67464e-05	-3.6174	0.000115431	-4.25041	1.41066e-05	-4.95254	2.05216e-06
ENSG00000124143	ARHGAP40	5.66675	-8.81572	1.20686e-05	-5.55681	0.000443178	-8.73347	1.83552e-05	-3.81899	0.00773931	-5.15729	0.000852603	-6.23569	0.000291684	-5.43743	0.000432153	-7.40785	0.000276107	-8.28539	4.51931e-05	-4.48422	0.00276482	-7.16723	0.000423928	-7.24574	0.000339051	-6.14109	0.000369395	-8.60848	2.10447e-05	-7.26948	0.000320455
ENSG00000132793	LPIN3	148.871	-4.12542	1.34438e-12	-5.30715	4.26963e-19	-4.4904	1.92481e-14	-2.77703	2.38325e-06	-2.29516	0.000115472	-5.77125	5.91496e-22	-6.88637	3.40973e-28	-7.35188	9.20319e-30	-9.65436	6.4483e-21	-9.44722	4.8636e-24	-7.97185	1.75097e-29	-7.94293	6.55294e-30	-7.08557	7.49727e-28	-8.43431	4.85331e-29	-6.9261	9.93296e-28
ENSG00000183798	EMILIN3	180.676	-7.54522	2.55921e-32	-2.19384	9.07343e-05	-4.34985	3.96993e-15	-2.42183	1.40575e-05	-8.09122	9.1808e-31	-6.29543	4.66489e-27	-3.02821	3.94765e-08	-4.23301	1.72726e-14	-3.6011	7.85682e-11	-5.63308	7.3058e-23	-7.01759	7.56657e-30	-3.27707	2.69784e-09	-3.62756	4.57832e-11	-6.15731	4.00474e-26	-5.62154	3.77416e-23
ENSG00000168734	PKIG	2587.99	1.86509	9.03618e-20	3.15027	6.73267e-55	0.757145	0.0005398	0.904456	2.24039e-05	1.35063	8.75157e-11	2.0873	1.67129e-24	0.9753	4.21652e-06	1.76692	1.01499e-17	1.90811	1.51575e-20	1.73492	3.77279e-17	1.51186	2.59e-13	1.24824	2.30442e-09	0.876994	4.11534e-05	1.17442	2.15487e-08	2.46798	6.91362e-34
ENSG00000101104	PABPC1L	938.25	-1.92536	0.00148736	-3.08962	1.58857e-07	-1.70908	0.00618957	-3.86191	4.02333e-11	-3.25637	3.09123e-08	-2.47678	3.30423e-05	-2.3445	9.25551e-05	-2.90155	1.06396e-06	-4.00147	8.18897e-12	-4.05387	4.11937e-12	-2.65759	7.31473e-06	-3.12114	1.18079e-07	-2.35395	8.53654e-05	-4.32704	1.13495e-13	-2.58864	1.40512e-05
ENSG00000025772	TOMM34	2273.08	0.624194	0.000354564	-1.75375	3.37937e-25	-1.94401	1.24357e-30	-1.49386	1.03314e-18	-0.798233	4.17081e-06	-0.955389	2.54907e-08	-1.14728	1.56614e-11	-1.23413	4.4364e-13	-0.533857	0.0028953	-0.58998	0.000899844	-1.22411	5.79548e-13	-1.21996	7.38205e-13	-1.60298	2.7783e-21	-1.77111	1.00441e-25	-1.48536	1.77789e-18
ENSG00000244274	DBNDD2	43.7695	-5.18989	1.05571e-18	-2.73731	1.95039e-08	-1.45321	0.00313881	-3.25493	3.09263e-11	-6.05822	2.33656e-17	-3.90689	4.20457e-14	-2.83126	4.42388e-09	-2.81581	6.41416e-09	-5.75148	1.36889e-15	-4.12806	1.76726e-14	-3.23456	7.17571e-11	-2.34568	1.11011e-06	-1.79084	0.00020705	-2.76192	1.45084e-08	-3.85478	6.96696e-14
ENSG00000198185	ZNF334	626.295	12.1755	1.2076e-15	11.8128	8.86602e-15	11.3677	1.21755e-13	12.0446	2.88351e-15	11.2298	2.02665e-13	12.0039	3.24314e-15	12.4913	2.16436e-16	11.4381	8.09909e-14	5.9546	0.000257435	11.1235	3.57095e-13	11.9323	4.47118e-15	11.0424	5.10532e-13	13.2067	3.45222e-18	10.5408	6.00113e-12	12.1997	1.18048e-15
ENSG00000197496	SLC2A10	1182.45	12.4483	7.59901e-17	10.5174	2.63342e-12	10.8878	5.25648e-13	10.6943	1.20885e-12	11.9453	1.49271e-15	12.6419	2.53114e-17	10.6287	1.54159e-12	8.97985	3.66362e-09	12.5859	3.74172e-17	9.47685	3.82137e-10	11.6519	6.73703e-15	11.4305	2.45652e-14	9.92365	4.75904e-11	7.96341	1.84474e-07	9.1858	1.3218e-09
ENSG00000124126	PREX1	9487.97	3.4168	1.09071e-32	5.55498	2.95985e-85	2.99567	3.46331e-25	4.37295	5.83774e-53	2.9204	4.39526e-24	2.92643	3.30781e-24	5.75592	2.00901e-91	4.96815	3.61867e-68	4.23354	1.03806e-49	3.66458	1.95735e-37	3.98794	2.87197e-44	4.87968	8.12087e-66	4.49588	6.04149e-56	4.14046	1.12709e-47	3.99592	2.23345e-44
ENSG00000026559	KCNG1	149.97	-5.09446	1.58662e-24	-6.475	1.40976e-32	-2.3133	2.8271e-06	-4.71014	1.20872e-21	-2.7763	1.23629e-08	-2.49255	3.33277e-07	-2.96837	9.80679e-10	-3.08923	2.33142e-10	-4.66344	1.56178e-20	-12.5457	1.36218e-15	-10.2175	8.39254e-19	-11.2838	2.34943e-13	-6.66778	1.34078e-32	-5.53378	4.02559e-27	-4.52594	4.43788e-20
ENSG00000020256	ZFP64	1087.46	-1.29049	1.40798e-07	-1.80923	9.97163e-14	-2.13332	1.58597e-18	-1.34657	4.09658e-08	-1.96267	6.2588e-16	-1.36341	2.6255e-08	-1.55604	1.69795e-10	-1.76874	3.82796e-13	-1.3033	1.27707e-07	-2.24613	2.13706e-20	-1.75064	5.62428e-13	-1.73651	9.24242e-13	-1.33545	5.38793e-08	-1.6319	2.12198e-11	-1.46703	1.9862e-09
ENSG00000101132	PFDN4	906.198	-1.11224	2.55807e-05	-1.07032	5.65985e-05	-1.84532	1.39808e-12	-1.69997	6.17791e-11	-1.37183	1.68349e-07	-1.61538	5.4155e-10	-0.979915	0.000246673	-1.64606	2.86062e-10	-0.732318	0.00775267	-0.979582	0.000262217	-1.82537	1.93371e-12	-1.75904	1.27633e-11	-1.67294	1.31545e-10	-1.54968	2.87637e-09	-1.36599	1.93895e-07
ENSG00000101134	DOK5	715.842	10.0343	6.16541e-14	9.26891	5.00193e-12	6.76246	9.20523e-07	11.416	1.12597e-17	7.45272	4.13841e-08	10.1748	2.76642e-14	11.0175	1.4415e-16	10.0527	7.05119e-14	5.02745	0.000367913	8.52577	2.70046e-10	7.98627	3.33205e-09	8.31497	7.27929e-10	9.6922	4.86306e-13	8.7338	8.85272e-11	7.61485	2.03887e-08
ENSG00000087495	PHACTR3	45.7624	-8.21806	9.50327e-13	-8.92363	5.91601e-12	-11.1747	4.7932e-11	-4.53669	2.12865e-08	-6.47985	1.79607e-12	-2.97305	0.000225906	-4.36078	6.40746e-08	-5.1896	3.89988e-10	-3.56539	1.1459e-05	-9.48611	2.14481e-08	-6.02738	7.28817e-12	-4.45963	4.12366e-08	-2.87751	0.000374493	-2.54785	0.00177959	-3.0765	0.000136745
ENSG00000132825	PPP1R3D	380.039	-0.755158	0.00313903	-1.64091	5.38888e-11	-1.90829	2.41422e-14	-1.37814	3.0401e-08	-1.53921	7.22588e-10	-0.912061	0.000320691	-2.65759	7.1085e-26	-2.72819	6.94345e-27	-0.816543	0.00156358	-1.78123	1.3067e-12	-1.78821	7.67371e-13	-2.0212	6.6334e-16	-2.21356	1.68566e-18	-2.64495	4.36638e-25	1.58156	4.79506e-11
ENSG00000179242	CDH4	2335.12	10.5001	7.3004e-55	10.2514	2.09394e-52	8.28056	2.94652e-34	9.80274	7.41797e-48	9.58911	7.83145e-46	8.98859	2.04103e-40	10.595	7.22957e-56	8.1547	2.74487e-33	6.27652	5.49192e-20	7.37275	2.33116e-27	9.21912	1.69479e-42	10.0416	3.24672e-50	9.12412	1.42752e-41	6.83427	1.18176e-23	9.88762	1.01358e-48
ENSG00000277270	AL160412.1	46.2112	10.0781	1.58485e-10	8.29579	2.06617e-07	7.10485	1.39436e-05	8.44914	1.22336e-07	8.22479	2.70642e-07	8.5268	8.73322e-08	7.54169	2.84279e-06	7.15411	1.13588e-05	5.68593	0.000760668	6.38566	0.000109828	6.71642	3.70362e-05	7.23788	7.78632e-06	7.68742	1.77123e-06	6.3396	0.000119562	8.69906	4.78709e-08
ENSG00000171858	RPS21	8687.1	-2.36247	1.18902e-08	-2.53421	8.86719e-10	-2.36721	1.46375e-08	-2.17639	1.87064e-07	-2.67238	9.67439e-11	-2.56228	5.69775e-10	-2.44317	3.75979e-09	-2.60427	3.48907e-10	-1.78401	2.46125e-05	-1.72172	4.9365e-05	-3.589	1.42689e-18	-3.18747	7.59907e-15	-2.44256	3.79853e-09	-2.07434	7.06788e-07	-2.59295	3.60659e-10
ENSG00000275437	AL121832.3	47.3603	-2.71065	2.37154e-13	-3.38195	5.38304e-18	-2.2946	4.40946e-10	-2.32422	1.68354e-10	-3.07465	1.4429e-15	-3.42446	3.2525e-18	-3.14344	1.0603e-16	-3.71969	1.17766e-20	-4.0736	9.0385e-20	-3.10789	1.65669e-15	-3.09583	8.89059e-16	-3.81879	1.2455e-20	-1.8926	2.1112e-07	-3.32895	2.31321e-17	-4.2664	6.3582e-23
ENSG00000101190	TCFL5	1125.55	-0.865072	0.000696903	-0.964128	0.000147819	-1.42228	1.28264e-08	-1.70813	4.63625e-12	-2.50896	1.73908e-24	-1.42532	9.50087e-09	-1.49157	1.75563e-09	-3.20484	8.01248e-39	-0.944108	0.000217448	-3.52892	8.8333e-46	-1.52541	7.12219e-10	-8.52143	1.42807e-91	-1.09265	1.45895e-05	-1.95823	1.76301e-15	-2.60252	2.9554e-26
ENSG00000197457	STMN3	7347.92	3.61565	8.4651e-38	6.07026	2.36744e-105	3.84145	2.09362e-42	3.4875	3.83072e-35	4.66495	2.30755e-62	3.66466	8.24933e-39	5.3539	4.03655e-82	3.9391	1.2853e-44	4.02661	1.24561e-46	2.26327	2.77243e-15	4.41937	3.89625e-56	4.94273	5.4187e-70	5.07111	1.33017e-73	4.67782	7.13323e-63	4.23439	1.49898e-51
ENSG00000198276	UCKL1	1215.36	-0.70934	0.00591685	-1.78629	3.25342e-13	-1.44298	6.12292e-09	-1.7535	8.59209e-13	-1.32997	8.04868e-08	-1.41428	1.00656e-08	-1.88644	1.15693e-14	-1.72954	2.02167e-12	-1.73692	1.7313e-12	-2.1483	1.64349e-18	-2.10145	7.30486e-18	-2.18155	4.02301e-19	-1.93577	2.61523e-15	-1.95159	1.46101e-15	-1.34883	5.21552e-08
ENSG00000171703	TCEA2	3016.98	2.20573	9.14192e-15	1.2123	3.74319e-05	0.973072	0.00132742	1.55129	8.78814e-08	1.37187	2.60777e-06	1.05219	0.000395771	1.25276	1.99266e-05	1.44146	8.28862e-07	0.959513	0.0014128	0.952343	0.0015676	1.36007	2.98107e-06	1.12639	0.000140632	1.72529	2.07737e-09	1.62718	1.7802e-08	1.01059	0.000723219
ENSG00000185272	RBM11	22.2266	-4.63107	1.26955e-10	-10.8148	4.88063e-11	-10.816	6.25356e-11	-10.9708	2.75432e-11	-8.21764	3.52703e-11	-10.7569	6.36584e-11	-10.9367	2.96322e-11	-3.68253	1.66377e-07	-10.368	3.42548e-10	-9.12822	3.11884e-08	-8.24446	4.58745e-11	-10.754	6.51238e-11	-8.22399	5.62742e-11	-10.691	8.47807e-11	-6.17068	9.46139e-14
ENSG00000155304	HSPA13	5461.5	1.69173	2.13441e-17	1.30687	9.28066e-11	1.84694	2.14814e-20	1.88145	3.24316e-21	2.04784	5.35482e-25	1.72582	4.83275e-18	1.58429	2.3187e-15	1.76381	1.0412e-18	2.17128	5.62832e-28	2.12881	6.60736e-27	2.35463	8.1754e-33	1.7858	3.13114e-19	1.18731	4.72174e-09	1.58601	2.20187e-15	1.89187	1.90824e-21
ENSG00000142192	APP	63494	1.77495	5.30009e-16	2.34765	2.98647e-27	1.86156	2.3421e-17	0.69607	0.00272746	2.1097	3.80009e-22	1.72265	4.08061e-15	0.806934	0.00043287	1.74562	2.13397e-15	2.52102	3.12941e-31	1.7329	2.98327e-15	2.3195	1.25796e-26	1.81422	1.22088e-16	1.22305	4.03366e-08	1.48728	1.59828e-11	2.41095	1.28247e-28
ENSG00000156265	MAP3K7CL	328.855	6.31626	4.48423e-12	6.46259	1.43582e-12	4.92344	1.3996e-07	5.66367	7.62195e-10	6.1866	1.3963e-11	5.07326	4.28333e-08	3.48134	0.000289219	5.75275	4.47091e-10	7.04426	1.00681e-14	5.83454	2.23658e-10	5.52209	1.92055e-09	6.28639	6.14495e-12	2.86198	0.0038219	6.66756	2.56846e-13	9.43362	1.07255e-25
ENSG00000159082	SYNJ1	1338.03	1.34972	2.63855e-11	1.38347	9.21645e-12	1.67195	1.07061e-16	1.4667	3.94151e-13	1.10789	6.98214e-08	1.5527	1.28862e-14	1.74089	3.55301e-18	1.72584	8.92094e-18	0.99792	1.58892e-06	0.953889	4.62919e-06	1.66669	1.01573e-16	1.75629	1.94313e-18	1.78727	4.84246e-19	1.5017	1.01922e-13	1.04864	3.68874e-07
ENSG00000237945	LINC00649	35.8374	-3.15947	6.79328e-09	-1.80933	0.000823727	-2.44108	6.71609e-06	-2.65836	7.42556e-07	-2.43521	6.71877e-06	-3.1428	1.0879e-08	-4.1645	6.9785e-13	-3.84753	1.35951e-11	-2.63019	1.91704e-06	-1.80743	0.000886852	-4.02816	6.5242e-12	-3.61501	1.59528e-10	-4.15102	3.23436e-12	-4.3444	7.59503e-13	-3.49519	4.40637e-10
ENSG00000159200	RCAN1	7668.35	3.08158	5.0875e-13	1.89746	1.47383e-05	2.63622	1.09387e-09	2.14078	8.84755e-07	3.03577	1.23659e-12	2.99243	2.55901e-12	2.77248	1.02348e-10	3.15273	1.7761e-13	4.42539	9.63856e-26	5.52779	1.21897e-39	2.81293	4.92956e-11	3.24026	2.91176e-14	1.7894	4.77608e-05	2.86807	2.14435e-11	1.68732	0.000136877
ENSG00000157538	VPS26C	2359.3	0.58021	0.00163543	1.12324	2.10569e-10	1.86488	5.83447e-27	1.2475	1.32021e-12	1.03673	5.24283e-09	0.668531	0.000251927	0.907408	3.80042e-07	1.01856	1.11134e-08	1.11772	2.97136e-10	1.02072	9.9323e-09	1.39846	1.21444e-15	1.29776	1.40954e-13	1.05005	3.23446e-09	0.967515	5.68343e-08	0.81722	5.80041e-06
ENSG00000157540	DYRK1A	3218.37	1.79031	1.30376e-09	2.43117	7.60189e-17	2.01247	9.53368e-12	1.886	1.67814e-10	1.49647	5.40172e-07	1.40785	2.58781e-06	1.71571	6.90222e-09	1.74261	4.57119e-09	1.62379	4.9412e-08	1.36673	5.59401e-06	1.93015	5.20896e-11	1.93062	5.58413e-11	2.15869	1.79857e-13	1.39539	3.30972e-06	1.58163	1.09886e-07
ENSG00000171587	DSCAM	753.257	10.6384	3.12497e-11	7.75555	2.20267e-06	7.28061	1.20055e-05	10.238	2.00799e-10	7.3553	8.14836e-06	8.67051	9.13838e-08	12.9739	3.46816e-16	12.4752	5.97707e-15	6.56201	9.23436e-05	11.0699	5.00836e-12	13.6053	9.9116e-18	13.2588	7.49228e-17	12.4611	5.29965e-15	10.7405	2.10757e-11	13.9389	1.68554e-18
ENSG00000160214	RRP1	2018.69	-1.97887	2.23938e-20	-1.0153	3.83198e-06	-0.861765	0.000123639	-1.9496	9.4397e-20	-2.01991	4.43976e-21	-2.09414	1.27201e-22	-1.44372	2.29032e-11	-1.30494	2.08273e-09	-0.79753	0.000370289	-1.43449	3.52294e-11	-1.87583	2.11532e-18	-1.57545	2.65411e-13	-1.604	9.8422e-14	-2.03006	2.56266e-21	-2.01944	4.41036e-21
ENSG00000236519	LINC01424	17.2505	-5.06755	1.24199e-10	-4.06618	8.0732e-09	-2.02576	0.00187948	-3.36563	3.4825e-07	-4.91609	6.95427e-10	-3.43207	3.30654e-07	-3.09435	2.11455e-06	-3.03009	3.80032e-06	-4.3982	1.56978e-08	-4.77932	2.03003e-09	-4.18174	6.92316e-09	-3.815	3.67025e-08	-2.53161	9.88235e-05	-4.86684	7.69278e-10	-3.84127	3.03727e-08
ENSG00000183255	PTTG1IP	14494.1	2.48066	6.06367e-23	1.82744	6.63352e-13	2.1911	5.68176e-18	1.9686	9.19369e-15	2.02446	1.41483e-15	2.25584	3.91557e-19	1.72533	1.31809e-11	2.01324	2.42339e-15	2.04263	7.83472e-16	1.59218	5.2377e-10	2.27381	1.91994e-19	2.08743	1.65826e-16	2.09884	1.13323e-16	2.19452	3.69452e-18	2.07686	2.45471e-16
ENSG00000233922	LINC01694	52.8679	-6.14373	4.28139e-23	-4.42537	9.52275e-17	-2.73128	6.6562e-08	-6.00735	2.68941e-23	-4.80818	2.03332e-18	-1.69152	0.000891229	-5.50764	5.37314e-22	-5.84168	1.17082e-22	-6.22625	1.51775e-19	-3.25295	1.88028e-10	-5.3717	1.63515e-20	-4.71709	3.18497e-18	-2.7592	4.47389e-08	-5.92855	1.31547e-21	-6.47734	3.35528e-22
ENSG00000160307	S100B	14304.1	10.7671	2.18079e-95	10.8398	9.88482e-97	11.8186	1.01409e-114	7.5222	8.58892e-47	10.1897	1.89555e-85	7.40016	2.33193e-45	9.7295	4.3335e-78	12.3972	3.06306e-126	12.0704	8.7587e-120	8.35526	1.32444e-57	11.815	6.35366e-115	12.9423	1.85895e-137	10.0203	1.14453e-82	11.4856	1.58928e-108	7.02706	6.57736e-41
ENSG00000160310	PRMT2	6917.31	2.08185	2.42531e-33	1.60928	2.7797e-20	2.17769	3.0009e-36	0.781181	1.58707e-05	1.7798	1.40618e-24	1.35185	1.34267e-14	1.00258	1.76549e-08	1.71179	9.83391e-23	1.64869	3.45377e-21	1.0072	1.64422e-08	2.10524	4.33806e-34	2.00083	7.74157e-31	1.5764	1.81482e-19	1.47393	3.61547e-17	1.7335	2.41233e-23
ENSG00000070413	DGCR2	7072.88	1.37352	4.13358e-09	1.92434	7.20345e-17	0.665262	0.00801017	1.10221	3.42913e-06	1.7538	3.75491e-14	1.84025	1.66512e-15	1.65675	9.26523e-13	2.06644	3.42276e-19	2.40677	8.41191e-26	1.15494	1.07969e-06	1.76977	1.91175e-14	1.20558	3.17502e-07	1.22367	2.06795e-07	2.23281	2.27987e-22	1.68363	4.03246e-13
ENSG00000260924	LINC01311	40.6753	-3.70171	2.7942e-12	-2.62821	2.49565e-07	-2.16933	1.85268e-05	-3.00087	3.71288e-09	-2.58413	3.79026e-07	-2.7095	9.74402e-08	-2.05069	4.17094e-05	-2.47758	9.24598e-07	-3.05977	8.18324e-09	-2.09563	3.68058e-05	-2.99388	6.24271e-09	-3.80639	2.09648e-12	-3.39202	1.42992e-10	-2.90122	1.67789e-08	-2.92496	1.15038e-08
ENSG00000184702	SEPTIN5	2275.85	1.69245	2.23587e-12	2.92632	4.03586e-35	1.79503	1.14662e-13	1.53595	2.54445e-10	1.97223	2.14255e-16	2.05113	1.07986e-17	2.02543	2.78383e-17	0.935816	0.000211177	2.59065	1.21372e-27	1.33914	4.66485e-08	1.42924	4.1643e-09	1.92341	1.17256e-15	1.86554	8.89586e-15	2.02928	2.46133e-17	2.31571	2.92598e-22
ENSG00000184058	TBX1	230.767	-7.63658	5.15709e-68	-2.22477	1.93653e-13	-7.95901	2.31023e-62	-2.78095	2.82453e-20	-5.36268	2.18956e-58	-3.43915	1.22203e-29	-6.50201	1.50157e-71	-3.66684	2.45632e-33	-4.76732	2.44232e-48	-7.54249	2.32514e-60	-4.57131	2.20644e-47	-4.04598	3.54731e-39	-5.76031	1.83734e-62	-5.66366	5.44756e-62	-1.5462	4.20972e-07
ENSG00000099899	TRMT2A	1137.34	-2.59671	3.84246e-28	-1.64559	5.02025e-12	-1.7448	2.60586e-13	-1.58237	3.23108e-11	-1.60956	1.48044e-11	-1.40832	3.93593e-09	-1.978	6.4678e-17	-1.17573	1.27069e-06	-1.22453	4.11705e-07	-1.00146	4.23998e-05	-2.38476	6.51071e-24	-2.42892	1.00408e-24	-2.53588	9.86864e-27	-2.00797	2.41215e-17	-1.93434	3.56423e-16
ENSG00000234409	CCDC188	181.588	4.70133	1.10905e-12	5.59791	1.23158e-17	5.88994	2.47449e-19	4.15373	5.09147e-10	5.0858	1.19415e-14	5.39917	1.83967e-16	5.53652	2.73403e-17	5.89673	2.03601e-19	5.68009	4.4848e-18	2.85586	4.78816e-05	5.75937	1.17719e-18	4.73242	8.56246e-13	4.97004	4.98515e-14	5.30598	6.48037e-16	4.52723	9.32722e-12
ENSG00000161149	TUBA3FP	80.819	2.94061	4.08029e-08	4.38913	1.68637e-17	2.72983	6.38447e-07	2.04422	0.000319105	3.93661	4.3018e-14	5.62953	9.93107e-29	2.93328	4.57736e-08	3.73697	9.61542e-13	4.28562	1.56661e-16	1.88712	0.0014141	3.92512	4.55721e-14	3.20204	1.87325e-09	3.00924	2.3534e-08	3.58084	1.02764e-11	4.43986	6.66352e-18
ENSG00000099957	P2RX6	272.061	6.53158	1.72132e-16	6.35212	1.31494e-15	7.29102	3.3959e-20	5.12995	2.00833e-10	7.49209	2.18312e-21	7.89084	1.1229e-23	4.81132	2.80766e-09	7.08384	3.90562e-19	8.3728	1.59902e-26	4.82647	2.94886e-09	7.20605	6.75353e-20	5.75109	6.39465e-13	5.77034	5.45785e-13	6.52532	1.98111e-16	6.52165	2.17438e-16
[truncated: 899 more rows]

## Sheet: 130 common DEGs 
130 Differentially expressed genes in GB vs Astrocytes&OPCs
(resulting from the intersection of the 497 DEGs GB vs astrocytes and the 2071 DEGs GB vs OPCs)
GeneID	Ensembl gene ID for hg38
gene_name	Gene symbol
[truncated: 134 more rows]

## Sheet: DEGs_U3008_vs_OPC
U3008 vs OPCs - 10668 DEGs
[truncated: 29,473 more rows]

## Sheet: DEGs_U3009_vs_OPC
U3009 vs OPCs - 10168 DEGs
[truncated: 29,473 more rows]

[truncated: 13 more sheets: DEGs_U3013_vs_OPC, DEGs_U3028_vs_OPC, DEGs_U3031_vs_OPC, DEGs_U3039_vs_OPC, DEGs_U3042_vs_OPC, DEGs_U3047_vs_OPC, DEGs_U3054_vs_OPC, DEGs_U3073_vs_OPC, DEGs_U3078_vs_OPC, DEGs_U3085_vs_OPC, DEGs_U3086_vs_OPC, DEGs_U3118_vs_OPC, DEGs_U3121_vs_OPC]
