# Supplementary material for: Rewiring of the promoter-enhancer interactome and regulatory landscape in glioblastoma orchestrates gene expression underlying neurogliomal synaptic communication
Source: Nat Commun. 2023 Oct 13;14:6446. doi: 10.1038/s41467-023-41919-x (PMC10576091; doi:10.1038/s41467-023-41919-x)
Supplement: Supplementary file 6 — Supplementary Data 3 [file 41467_2023_41919_MOESM6_ESM.xlsx]

## Sheet: H3K27ac
H3K27ac ChIP-seq
Samples	ChIP from Cell lines
Number of Read Pairs	Total sequencing read pairs obtained
Number of total reads aligned (%)	Total aligned reads recorded by Bowtie2
Alignment concordance (%)	Percentage of read pairs that mapped with expected relative mate orientation and expected range of distance.
Called Peaks	Number of peaks called by MACS2 -f BAMPE, --broad, -q 0.05
Sample	Number of Read Pairs	Number of total reads aligned (%)	Alignment concordance (%)	Called Peaks
H3K27ac_U3008	45726158	96.47	73.94	59547
H3K27ac_U3009	35852564	93.43	65.01	22385
H3K27ac_U3013	48124423	91.01	63.4	29126
H3K27ac_U3028	39141621	93.91	67.35	43613
H3K27ac_U3031	57820328	92.99	67.6	52659
H3K27ac_U3039	48596397	93.53	69.41	32081
H3K27ac_U3042	56080006	94.37	69.95	19670
H3K27ac_U3047	49471602	91.99	66.56	16682
H3K27ac_U3054	44527383	92.35	66.97	28068
H3K27ac_U3073	49988665	94.45	71.23	41776
H3K27ac_U3078	44454780	93.91	67.56	34441
H3K27ac_U3085	44454780	94.78	68.96	22683
H3K27ac_U3086	55635720	93.55	67.44	22271
H3K27ac_U3118	41946904	91.7	64.95	14504
H3K27ac_U3121	47611685	95.64	67.37	35833
H3K27ac_astrocytes	45323886	93.61	68.36	55253
Input_Classical	47181288	90.42	62.48	NA
Input_Mesenchymal	59288867	91.19	63.53	NA
Input_Proneural_Neural	45978533	87.71	59.7	NA
Input_astrocytes	37668460	86.54	58.05	NA
H3K27Ac_OPCs	64100979	96.48	59.57	65818
Input_OPCs	55171311	96.17	75.22	NA

## Sheet: H3K4me3
H3K4me3 ChIP-seq
Samples	ChIP from Cell lines
Number of Read Pairs	Total sequencing read pairs obtained
Number of total reads aligned (%)	Total aligned reads recorded by Bowtie2
Alignment concordance (%)	Percentage of read pairs that mapped with expected relative mate orientation and expected range of distance.
Called Peaks	Number of peaks called by MACS2 -f BAMPE, --broad, -q 0.05
Sample	Number of Read Pairs	Number of total reads aligned (%)	Alignment concordance (%)	Called Peaks
H3K4me3_U3008	74270860	95.76	64.02	69516
H3K4me3_U3009	61878751	97.13	58.27	30620
H3K4me3_U3013	59803049	96.7	62.71	39905
H3K4me3_U3028	79377400	97.16	62.92	39251
H3K4me3_U3031	67853987	96.88	64.36	58837
H3K4me3_U3039	47883389	97.06	65.97	21721
H3K4me3_U3042	57008011	97.82	70.82	14396
H3K4me3_U3047	55365641	95.71	51.68	20602
H3K4me3_U3054	47046456	97.36	65.92	26836
H3K4me3_U3073	61062846	96.67	63.22	41021
H3K4me3_U3078	48237944	97.37	61.19	27874
H3K4me3_U3085	67824805	96.15	58.51	46105
H3K4me3_U3086	98237105	94.33	57.59	146309
H3K4me3_U3118	72262814	95.63	63.21	43633
H3K4me3_U3121	77389312	97.07	65.28	27266
H3K4me3_astrocytes	64113139	96.23	58.34	66359
Input_Classical	55200458	97.32	69.04	NA
Input_Mesenchymal	58898105	96.92	64.08	NA
Input_Proneural_Neural	53749229	96.58	64.73	NA
Input_astrocytes	74540666	97.08	67.56	NA

## Sheet: H3K27me3
H3K27me3 ChIP-seq
Samples	ChIP from Cell lines
Number of Read Pairs	Total sequencing read pairs obtained
Number of total reads aligned (%)	Total aligned reads recorded by Bowtie2
Alignment concordance (%)	Percentage of read pairs that mapped with expected relative mate orientation and expected range of distance.
Called Peaks	Number of peaks called by MACS2 -f BAMPE, --broad, -q 0.05
Sample	Number of Read Pairs	Number of total reads aligned (%)	Alignment concordance (%)	Called Peaks
H3K27me3_U3008	61541466	93.85	65.19	58156
H3K27me3_U3009	49597205	92.99	65.06	6828
H3K27me3_U3013	45895469	93.03	65.74	3000
H3K27me3_U3028	56809619	94.23	67.13	18145
H3K27me3_U3031	41327747	95.58	68.16	33943
H3K27me3_U3039	46052164	93.6	66.11	8508
H3K27me3_U3042	47011413	94.3	67.68	2530
H3K27me3_U3047	45416925	94.47	68.29	5189
H3K27me3_U3054	49150121	94.19	67.33	4717
H3K27me3_U3073	55033965	92.78	67.12	6999
H3K27me3_U3078	50933100	93.59	64.92	4697
H3K27me3_U3085	39712843	93.14	66	16586
H3K27me3_U3086	40942212	94.7	65.25	2916
H3K27me3_U3118	49207986	94.7	68.65	1684
H3K27me3_U3121	44971544	93.19	64.24	14620
H3K27me3_astrocytes	57228824	94.95	66.76	68816
Input_Classical	47181288	90.42	62.48	NA
Input_Mesenchymal	59288867	91.19	63.53	NA
Input_Proneural_Neural	45978533	87.71	59.7	NA
Input_astrocytes	37668460	86.54	58.05	NA
H3K27Me3_OPCs	48233485	98.54	78.63	65130
Input_OPCs	55171311	96.17	75.22	NA

## Sheet: ATAC
ATACseq
Sample	ATAC from Cell lines
Number of Read Pairs	Total sequencing read pairs obtained
Number of total reads aligned (%)	Total aligned reads recorded by Bowtie2
Filtered Read Pairs%	Percentage of read pairs obtained post de-duplication with Picard, removal of low quality reads by samtools and removal of discordant read pairs with samblaster
Called Peaks	Number of peaks called by MACS2 -f BAMPE, --broad, -q 0.05
Sample	Number of Read Pairs	Number of total reads aligned (%)	Filtered Read Pairs (%)	Called Peaks
ATAC_astrocytes	111761486	99.48	89.7557	108814
ATAC_U3008	140803544	99.77	76.0239	59971
ATAC_U3009	68467343	99.5	80.6291	59061
ATAC_U3013	100621752	99.79	75.1346	67908
ATAC_U3028	90232704	99.7	76.584	57484
ATAC_U3031	120403573	99.71	79.2294	42853
ATAC_U3039	17255413	99.47	99.3008	19909
ATAC_U3042	91186179	99.78	78.7796	20247
ATAC_U3047	93751662	99.72	79.4418	37807
ATAC_U3054	95918221	99.73	76.6114	48974
ATAC_U3073	89912654	99.68	74.5546	63503
ATAC_U3078	92603810	99.76	76.4711	53936
ATAC_U3085	111801446	99.73	79.0355	42255
ATAC_U3086	94910708	99.56	78.8759	43231
ATAC_U3118	83360418	99.74	79.7289	23326
ATAC_U3121	76635531	99.7	86.7253	26874
ATAC_OPCs	70035149	89.11	53.64	43172

## Sheet: HiChIP
HiChIP (H3K4me3)
Sample	HiChIP for H3K4me3 histone marks from Cell lines
Number of Read Pairs	Total sequencing read pairs obtained
Number of total reads aligned (%)	Total aligned reads recorded byHiC-Pro
Valid_interaction_pairs	Interaction pairs identified by HiC-Pro
Total_Anchors	Number of anchors identified by hichipper using Valid_interaction_pairs and H3K4Me3-ChIP peaks as input
Total_Loops	Number of loops identified by hichipper using Valid_interaction_pairs and H3K4Me3-ChIP peaks as input
sig_anchors_FDR0.01	Total number of significant anchors filtered from total anchors as processed by diffloops in R
sig_loops_FDR0.01	Total number of significant loops filtered from total loops as processed by diffloops in R
Sample	Number of Raw Read Pairs	Number of total reads aligned (%)	Valid interaction pairs	Total Anchors	Total Loops	significant anchors FDR <0.01	significant loops FDR <0.01
HiChIP_astrocytes	100937490	98.7756	33530092	45121	114074	32099	47176
HiChIP_U3008	105072631	98.991	39144000	50843	144750	39451	67623
HiChIP_U3009	107794839	98.8022	39298968	22531	60943	16206	22249
HiChIP_U3013	117587956	98.8701	44029574	30054	133641	15073	22257
HiChIP_U3028	101232359	98.8452	37334349	30061	139386	16092	25085
HiChIP_U3031	102071136	98.9131	38368161	47709	197112	35447	68253
HiChIP_U3039	116215602	98.8658	42747224	15789	43580	5713	4994
HiChIP_U3042	119224355	98.7195	43588091	11709	35149	4592	3963
HiChIP_U3047	92639048	99.1744	35366543	10526	15454	1050	1167
HiChIP_U3054	116017240	98.8776	42584460	21509	87344	10248	12886
HiChIP_U3073	152047169	98.8795	51435215	33729	201470	20424	49176
HiChIP_U3078	146269003	98.8995	54772839	22295	85983	10564	12691
HiChIP_U3085	93050099	98.8823	34976507	31024	66249	21708	25627
HiChIP_U3086	112296845	98.6557	40666135	101346	658207	84989	300335
HiChIP_U3118	100029008	98.8727	37691453	33046	88539	20450	26302
HiChIP_U3121	121433021	98.7992	44794278	19243	67258	8414	9979
*Note: U3047 was excluded from the analysis because it did not fulfil QC criteria of minimum loop number

## Sheet: CUT&RUN
CUT&RUN
Number of sequencing readas, mapped reads, called peaks and significant peaks
Number of Read Pairs	Total sequencing read pairs obtained
Number of total reads aligned	Percentage of total aligned reads recorded by Bowtie2
Duplicated Reads%	Percentage of duplicated reads in the sequenced sample
Called Peaks	Number of peaks called bySEACR with parameters: norm 0.01 stringent
SampleID	Number of Read Pairs	Number of total reads aligned%	Duplicated Reads%	Called Peaks
PITX1_hAstrocytes	8783724	39.38	0.408205	12737
PITX1_OPCs	8797198	78.44	0.291963	26182
PITX1_U3008	65677492	36.09	0.620637	36591
PITX1_U3009	6712881	59.75	0.275351	20447
PITX1_U3013	2668795	24.95	0.235966	2704
PITX1_U3028	6244302	43.77	0.388972	9865
PITX1_U3031	8384071	60.01	0.31547	21831
PITX1_U3042	10543088	71.2	0.308182	26769
PITX1_U3054	7226920	71.26	0.327219	23550
PITX1_U3073	8711234	64.25	0.328678	22008
PITX1_U3078	5182350	39.85	0.249378	11991
PITX1_U3085	4824794	32.17	0.274987	7952
PITX1_U3086	5703089	47.83	0.241535	13079
PITX1_U3118	7467612	54.23	0.470631	13590
PITX1_U3121	7419701	37.24	0.331525	9668
SMAD3_hAstrocytes	7831535	48.54	0.477092	14540
SMAD3_OPCs	3768275	74.64	0.282923	13869
SMAD3_U3008	6857517	56.16	0.328996	17787
SMAD3_U3009	5898335	65.65	0.312222	15574
SMAD3_U3013	6289170	66.47	0.580868	12699
SMAD3_U3028	13038231	62.66	0.425794	27470
SMAD3_U3031	6948297	47.45	0.360875	15701
SMAD3_U3042	20349499	72.47	0.554625	33181
SMAD3_U3054	6285157	56.95	0.254003	17168
SMAD3_U3073	9869886	60.39	0.436894	21572
SMAD3_U3078	6429531	47.36	0.251254	13835
SMAD3_U3085	5810671	38.66	0.254147	12667
SMAD3_U3086	5405548	37.29	0.260613	7226
SMAD3_U3118	3305644	52.94	0.284016	8028
SMAD3_U3121	6151161	24.72	0.297397	8171
