# Supplementary material for: Rewiring of the promoter-enhancer interactome and regulatory landscape in glioblastoma orchestrates gene expression underlying neurogliomal synaptic communication
Source: Nat Commun. 2023 Oct 13;14:6446. doi: 10.1038/s41467-023-41919-x (PMC10576091; doi:10.1038/s41467-023-41919-x)
Supplement: Supplementary file 8 — Supplementary Data 5 [file 41467_2023_41919_MOESM8_ESM.xlsx]

## Sheet: Sheet1
List of qPCR primers
Gene	Primer	Sequence
CNTNAP1	Fw	CTACTACGGCTGCGACGAGG
	Rv	ACCCGCTTATGCCGTGCAGCCT
TNIK	Fw	AAGTAGACATGGCGAGCGAC
	Rv	CCCGTTTTGACATGACGACC
EBHB3	Fw	CTGAGTTGGCGTGGACATCT
	Rv	GACTCGCGCACATTACACAC
SEMA5A	Fw	CACCTGTGTTGGTGTGTGAG
	Rv	TGTGTGGAAAGTGCCAAGGA
CNTN1	Fw	CAGGAGCAGGGAACAGGTG
	Rv	ATGACTGACCAGCAACCACA
SEMA6D	Fw	GAGGAAGGTAGCTCAGTGGC
	Rv	AAGCTGACTGCCCTCAACTG
SLC26A11	Fw	CTTGGTGCGCAGTTGGAAAA
	Rv	CCGTCACCGAAGAAGGCAT
HCN2	Fw	CCGTACAGCGACTTCAGGTT
	Rv	ACCACGTTGAACACGATCCA
TMX4	Fw	TTTTACGCCCCATGGTGTCC
	Rv	AATGCTGGGAGAGTGGTGAC
NKX2-2	Fw	GACTCAAGCTCCAAGTCCCC
	Rv	CTTGGAGAAAAGCACTCGCC
SPSB4	Fw	TGGGGATTCTTCCCGAACAG
	Rv	ACTCCCCGTAGCCAGGAATG
KCNH2	Fw	TGGACACCATCATCCGCAAG
	Rv	GAAGCCGTCGTTGCAGTAGA
CDC14B	Fw	GGACATCACCGATCGCCTTT
	Rv	TGAGTGGTCCAAAATCTGCGT
CDKN2C	Fw	GCTCAAGTCACCACCGTGAA
	Rv	CAGCGCAGTCCTTCCAAATC
HPRT	Fw	CATTATGCTGAGGATTTGGAAAGG
	Rv	CTTGAGCACACAGAGGGCTACA
SMAD3	Fw	GGTCTGCGTGAATCCCTACC
	Rv	CCTGCGGGGAAGTTAGTGTT
PITX1	Fw	GAGTCGTCTGACACGGAGC
	Rv	CTCTTGCAACTGCTGGCTTG
