# Supplementary material for: Rewiring of the promoter-enhancer interactome and regulatory landscape in glioblastoma orchestrates gene expression underlying neurogliomal synaptic communication
Source: Nat Commun. 2023 Oct 13;14:6446. doi: 10.1038/s41467-023-41919-x (PMC10576091; doi:10.1038/s41467-023-41919-x)
Supplement: Supplementary file 10 — Source Data [file 41467_2023_41919_MOESM10_ESM.xlsx]

## Sheet: Figure 1
Figure 1f	GB vs Astrocytes - 497 DEGs
	Number of DEGs
	DNA binding		124
	Transcription Factors		76
	Chromatin remodellers		7
Figure 1g	GB vs OPCs - 2071 DEGs
	Number of DEGs
	DNA binding		129
	Transcription Factors		25
	Chromatin remodellers		9
Figure 1j	GB vs Astrocytes&OPCs - 130 DEGs
	Number of DEGs
	Synapse/Glutamate signaling			24
	Axon guidance/Axonogenesis			8
	Other neural functions			8
	DNA binding/Chromatin remodelling			13
Figure 1k
	P Values
gene	GB vs OPC	GB vs Astrocytes	OPC vs Astrocytes
DNMT3B	0.004	0.004	0.333
SIX1	0.004	0.004	0.333
SEMA5A	0.004	0.004	0.333
SEMA6d	0.004	0.004	0.333
EPHB3	0.004	0.004	0.333
EFNB2	0.036	0.004	0.333
KCNE4	0.004	0.004	0.333
TIMP4	0.004	0.004	0.333
PLP1	0.004	0.004	0.333
GRIK2	0.036	0.036	0.333
Figure 1l
	P Values
gene	GB vs OPC	GB vs Astrocytes	OPC vs Astrocytes
NTNG1	0.403	0.004	0.333
THBS1	0.004	0.036	0.333
SYNPO	0.008	0.101	0.333
KCNN4	0.004	0.79	0.333
C1ORF115	0.004	0.79	0.333
CDC20	0.29	0.004	0.333
GAP43	0.004	0.064	0.333
HEPACAM	0.008	0.169	0.333
KCNF1	0.016	0.444	0.333
NDUFA4L2	0.024	0.004	0.333
TEK	0.004	0.004	0.333
VGF	0.004	0.016	0.333
CCL2	0.004	0.004	0.333
GLIPR1	0.004	0.29	0.333
PCP4	0.016	0.064	0.333
ACTN1	0.145	0.004	0.333
CAPN5	0.004	0.169	0.333
CAPNS1	0.004	0.004	0.333
ITGB4	0.004	0.907	0.333
PARVA	0.008	0.016	0.333
VASP	0.036	0.004	0.333
VCL	0.048	0.016	0.333
GNA13	0.008	0.101	0.333
MSN	0.004	0.101	0.333
NTRK2	0.004	0.016	0.333
WASF2	0.004	0.532	0.333
CDC42	0.004	0.008	0.333

## Sheet: Figure 3
	Figure 3c				Figure 3e	#DEGs in differential loops
	(#)	Lost loops	Gained loops			DNA binding		23
	P-P	246	2988			Transcription Factors		29
	P-E	908	494			Chromatin remodellers		3
	E-E	678	18
	(%)	Lost loops	Gained loops
	P-P	0.134	0.854
	P-E	0.496	0.141
	E-E	0.37	0.005
	Figure 3h
			H3K27ac			H3K27me3			ATAC			H3K4me3
		(%)	Astrocytes	Gained regions (GB-specific)	Lost regions (Astro-specific)	Astrocytes	Gained regions (GB-specific)	Lost regions (Astro-specific)	Astrocytes	Gained regions (GB-specific)	Lost regions (Astro-specific)	Astrocytes	Gained regions (GB-specific)	Lost regions (Astro-specific)
	Promoter (<1kb TSS)		0.301565	0.556074	0.128778	0.0983819	0.0540541	0.0751706	0.187029	0.265489	0.147466	0.409184	0.655055	0.0646198
	Promoter (1-5kb TSS)		0.112729	0.123643	0.175267	0.118143	0.117117	0.142012	0.106588	0.0880364	0.119503	0.146927	0.239599	0.0969057
		UTR 5'/3'	0.024415	0.00555627	0.022431	0.0173598	0.0001	0.0147683	0.0159813	0.00496757	0.0146036	0.00695256	0.0018423	0.0114656
		Exon	0.0558031	0.0162217	0.0446039	0.068246	0.18018	0.0547305	0.0371883	0.0271837	0.0276422	0.0196947	0.00569438	0.030415
		Intron	0.313247	0.180419	0.396195	0.278513	0.027027	0.288777	0.353229	0.310611	0.380824	0.10522	0.0434113	0.255361
		Intergenic	0.192241	0.117831	0.23208	0.419356	0.621622	0.423144	0.299985	0.303712	0.308344	0.312022	0.0543981	0.541233
Figure 3d
				Loop length (bp)
	Loop Length (bp)			Lost Loops			Gained Loops
	Lost Loops	Gained loops		P-P	P-E	E-E	P-P	P-E	E-E
	150922	582905		337032	148396	130730	643334	148396	76935
	124174	139213		760224	21683	186963	162279	21683	20211
	110884	159419		741975	360648	156964	187620	360648	322050
	285922	47566		414756	125114	213552	69947	125114	333249
	133365	46980		189595	16308	369683	83636	16308	619145
	490553	54297		1232466	234893	376193	60755	234893	338129
	313781	173402		292393	203286	395783	190813	203286	27079
	745216	48898		394845	212916	448810	54931	212916	293522
	117610	72073		184723	145984	419096	76374	145984	18193
	733335	231920		148043	88474	427380	239680	88474	15084
	148979	132237		157687	53621	2026672	141043	53621	27984
	196952	86897		204544	347337	340531	98480	347337	19670
	332281	368343		199239	45094	326268	389183	45094	62963
	405899	30666		124430	52194	688777	40647	52194	15936
	461874	30168		164203	121660	388804	52537	121660	162609
	138168	164666		395473	94393	21245	170066	94393	9443
	182857	424358		130419	403973	203006	442699	403973	70100
	246400	112224		195597	34072	160421	130041	34072
	391961	60111		123211	50859	212221	79749	50859
	452681	117052		1078872	230980	643775	139562	230980
	151474	239685		177436	43966	151226	252664	43966
	208756	114512		207389	28323	171192	158034	28323
	157577	361669		625464	30872	385339	440892	30872
	256130	134977		190980	17532	232598	160320	17532
	247613	95446		149807	49764	119200	109914	49764
	165703	96798		267367	216510	295715	109566	216510
	179675	242469		408460	97738	227729	251238	97738
	151685	141068		509627	94763	211212	154703	94763
	295178	190015		283574	141998	181697	199136	141998
	1226574	29945		652778	52989	504336	62262	52989
	233228	48947		148010	213364	160142	36745	213364
	98597	24134		161031	87589	23195	44617	87589
	322206	35505		256462	54935	120779	55189	54935
	163539	47456		198810	40884	322073	56153	40884
	196571	46728		298897	9814	119679	32270	9814
	137027	19039		543593	104279	170980	47203	104279
	204466	40899		279677	20464	127076	99852	20464
	403962	93861		479797	66274	139387	36754	66274
	281272	23677		542136	18734	253326	86738	18734
	381631	12012		573280	38094	263933	104594	38094
	127475	14943		313405	20188	321499	144783	20188
	115428	265590		349815	270399	131025	170711	270399
	436360	73157		424891	326647	225172	252046	326647
	362552	85915		337121	88420	129679	16885	88420
	337618	130836		279160	173454	178663	388552	173454
	241799	155169		204095	67383	192346	102366	67383
	173653	229196		159520	33331	169607	218998	33331
	1538408	9274		133479	161548	156672	40671	161548
	298791	136299		462116	12404	174506	122708	12404
	143342	344498		114744	338145	125950	58548	338145
	368233	92883		607195	264674	305087	36529	264674
	205550	197218		366276	91398	417675	47477	91398
	309758	35160		162537	136571	161541	435424	136571
	183878	104335		518043	140710	143764	119997	140710
	153424	44126		373528	310737	121910	172714	310737
	111939	18997		1008832	240297	37469	78550	240297
	424651	34026		263856	102007	385812	185639	102007
	390075	422244		182224	268023	364121	44554	268023
	384194	112772		180102	218066	386962	138881	218066
	202067	161311		282931	110311	25753	53763	110311
	1104428	72629		1996419	43121	404443	310009	43121
	194726	165448		564378	879882	165033	307321	879882
	197979	27253		155367	53869	196240	45262	53869
	193253	131216		486178	77491	130804	148552	77491
	177062	12485		628876	194541	117073	470156	194541
	247611	46613		515848	47853	976791	115258	47853
	120838	297982		263595	840715	828699	70707	840715
	159677	296097		452189	253505	1067609	224588	253505
	445318	31657		384520	59327	203115	98717	59327
	217383	136285		261612	66260	299726	88695	66260
	213027	446813		254479	669805	246055	65427	669805
	514082	106137		219584	666103	246961	480608	666103
	13563	62319		262618	56736	221698	217349	56736
	176161	204391		114072	330620	223921	33224	330620
	126208	88924		27881	114864	236155	22316	114864
	146489	71425		1144430	26943	201367	123509	26943
	139870	52695		211025	30404	213057	150279	30404
	126537	469109		156789	89722	432795	60503	89722
	916249	206115		253983	228848	189185	69336	228848
	253709	18936		880145	26639	232689	227453	26639
	247520	14961		834681	182869	1917186	34944	182869
	501675	112376		1889634	279904	597238	266172	279904
	242950	142038		201716	58361	1382507	124089	58361
	220258	54663		306438	48258	1123577	113017	48258
	166062	65072		140221	186041	929784	152350	186041
	407523	207283		236796	68081	1215868	437376	68081
	200736	26812		298082	27751	1616359	98970	27751
	189204	256263		180017	105391	160119	244904	105391
	288695	26224		178776	44584	157739	45683	44584
	413313	116367		628369	157559	217710	74277	157559
	409488	105819		245771	33878	231889	146093	33878
	1981037	133279		298083	328140	282685	251383	328140
	309953	414642		356712	1310027	433133	185832	1310027
	298041	82188		1428088	452908	456041	38928	452908
	674285	238800		234791	15893	27566	392942	15893
	609692	38007		1084151	14179	148280	80358	14179
	338958	66245		163373	92829	488477	51915	92829
	306946	130463		1115038	118182	269203	60522	118182
	98591	237243		501735	36719	869461	122405	36719
	174305	172350		785334	195239	173857	573978	195239
	237678	26550		203380	123075	243612	164728	123075
	167972	385346		215820	31801	384789	189111	31801
	111519	71432		130510	123608	1447259	94128	123608
	147565	39449		229656	187477	249309	354542	187477
	385226	53318		798171	46597	375247	229551	46597
	124866	108678		685114	29033	386070	154368	29033
	192601	554122		305325	30863	486665	298616	30863
	421253	156883		46116	16549	160370	36677	16549
	282711	180431		228955	192104	171544	115280	192104
	144804	87044		157973	65064	184695	55100	65064
	396768	347841		219366	100565	310818	519972	100565
	684424	218814		281627	62081	118829	265148	62081
	147399	148759		177353	29417	129086	52942	29417
	581688	292972		220552	58649	148238	167940	58649
	328895	28407		174010	223716	351650	406647	223716
	455732	107982		138059	141234	1099004	212392	141234
	402703	49132		164474	68319	423686	310989	68319
	623529	513894		112780	329644	1152758	231104	329644
	553351	251299		132360	176550	237692	123288	176550
	141616	46864		254535	219772	323902	117425	219772
	283748	159638		314273	126017	339994	390001	126017
	384346	398936		241040	82445	598160	87713	82445
	143027	205062		282545	195021	202364	73724	195021
	118371	302453		158562	58600	191120	78262	58600
	216243	222610		683322	46786	247951	51882	46786
	142096	115562		128249	130854	538711	165071	130854
	215562	352520		243343	119513	40722	287380	119513
	1065702	107680		209299	57268	189336	507847	57268
	11062	381806		377189	25338	267977	215982	25338
	264710	82918		297054	50785	832178	865402	50785
	384350	64117		298345	41065	1388537	140619	41065
	703221	67699		498121	124494	766228	637334	124494
	688314	45907		821747	52897	359204	351178	52897
	618058	159721		2002890	215356	297728	429665	215356
	427381	281421		592628	522829	269195	88699	522829
	275128	501024		1589280	454333	140476	137710	454333
	166170	210746		1445803	529557	252765	190683	529557
	200492	856215		1522679	19577	128028	135817	19577
	220708	134127		553307	13435	143838	199546	13435
	285435	628179		1337686	137234	155216	301748	137234
	116243	342514		212737	113992	174797	74781	113992
	237695	421081		825161	166253	138183	159211	166253
	116671	83152		209197	32647	226961	52619	32647
	11132	132766		162312	54547	145044	87770	54547
	126447	183946		183250	769337	161835	22743	769337
	208050	129914		209795	375876	219401	240128	375876
	386209	176040		698642	23646	136266	373494	23646
	112349	293473		47417	20827	203405	426349	20827
	200603	51657		193363	125867	131076	67472	125867
	318659	136868		549062	32392	160132	48837	32392
	326909	109975		562744	100880	474616	73210	100880
	205132	42309		405255	66457	149393	142324	66457
	175385	9047		670067	161892	158299	125533	161892
	1346084	80746		558580	41647	481456	73734	41647
	152188	17278		209648	136391	229145	87553	136391
	154392	233701		189292	152582	266737	75913	152582
	142152	366819		444074	78175	85996	81777	78175
	126163	419028		118568	65687	146395	241875	65687
	122089	63813		492996	415484	321014	36024	415484
	259949	41302		368060	101953	637403	57733	101953
	177836	380807		590401	78256	427135	187401	78256
	186537	67666		448269	91236	130479	277073	91236
	373288	135360		627944	56809	350126	33934	56809
	613144	119169		359911	572369	243684	25812	572369
	412290	67694		627979	155635	219858	98893	155635
	7744	16880		242590	81521	703513	90957	81521
	251498	76165		31924	372601	1676588	155202	372601
	169519	16534		276836	118311	129283	30888	118311
	202939	36727		487927	33235	167339	64023	33235
	114345	68489		736353	125432	1237312	332828	125432
	696664	74991		232659	159909	1398884	349705	159909
	145266	225150		728861	421918	188693	15561	421918
	447578	30388		1111263	131741	334976	30133	131741
	506459	51189		1402664	145642	117468	30854	145642
	731576	180769		1861000	13136	845723	88626	13136
	204988	267370		286880	26183	240251	240906	26183
	213499	27773		628726	67535	307748	33427	67535
	260810	20801		1423357	32828	488781	76504	32828
	401168	92370		231429	67643	136230	158803	67643
	639497	81910		474086	62402	372732	219786	62402
	217637	144612		925513	102989	217977	414348	102989
	413431	23927		468003	48071	335627	59126	48071
	162613	58940		1340433	21504	145267	77466	21504
	597271	320354		333032	42934	184434	172513	42934
	166581	342241		342039	74636	174913	61761	74636
	171179	8921		343721	34060	231211	42239	34060
	499166	23530		666443	31327	144833	242270	31327
	107140	26092		593334	614543	216037	73056	614543
	307818	82682		509092	69919	206542	97671	69919
	328762	231366		771667	276399	223034	207685	276399
	248352	27170		1104749	78040	128606	101671	78040
	290579	71200		19221	73309	132080	149937	73309
	149766	148683		176213	63833	228473	67636	63833
	126168	212101		216670	76379	136616	34273	76379
	230807	399240		584061	157219	150275	77231	157219
	180834	51641		389412	17823	188084	91791	17823
	114605	64449		616284	104062	227185	65832	104062
	173497	157850		720181	25748	288603	17135	25748
	342266	50139		129143	66143	288434	438763	66143
	270958	34411		368455	248782	223801	56077	248782
	143033	235833		662396	51746	445287	346350	51746
	1453141	66989		736520	40634	113355	302865	40634
	289055	92859		609424	23211	190950	231929	23211
	287391	201422		158006	14758	836557	243131	14758
	335953	91926		438172	170104	211213	117742	170104
	399147	143477		260277	35036	741691	91370	35036
	301331	58410		242857	23881	1162126	161009	23881
	463301	24699		235437	42371	134018	321570	42371
	1883202	72053		385362	276792	155344	516172	276792
	235244	82283		228845	207016	721298	30386	207016
	222558	57458		131005	19460	119426	354041	19460
	118718	12232		1513994	298465	375526	208126	298465
	232652	426372		1316553	461438	534264	74139	461438
	127196	49650		1195571	41882	1392782	85932	41882
	778755	330283		182995	104488	1771594	214902	104488
	213682	290808		681050	41105	382671	398727	41105
	310117	79892		469584	32981	882880	264560	32981
	152055	218526		622142	388339	1519937	145182	388339
	364436	232557		227947	43667	1548722	307377	43667
	224536	107488		466375	90739	1151795	449222	90739
	107591	78851		219722	41832	144314	242526	41832
	1959972	148975		167554	400463	316200	84603	400463
	988587	308724		335061	63575	147070	127582	63575
	231313	501567		125244	15043	278530	237291	15043
	448394	21826		498860	285616	184177	480969	285616
	502623	335672		538499	81507	145515	210865	81507
	108703	192843		156331	110384	622800	408232	110384
	170332	66486		1447461	74688	129253	76447	74688
	422229	69314		141288	22527	138487	106013	22527
	289784	188790		300412	30644	189040	79399	30644
	649169	371621		1328165	65627	140598	187014	65627
	532520	252841		155013	9980	291543	81715	9980
	662610	129102		933230	34282	174823	45369	34282
	668051	282090		133312	64212	396608	90868	64212
	136743	428428		459856	21383	151246	105137	21383
	184213	227247		255939	218018	1910438	42726	218018
	706412	65664		1431593	70443	560748	176757	70443
	154277	119078		370793	50524	537884	199582	50524
	249757	219241		125152	74006	261121	91103	74006
	262862	438750		259202	23357	258274	74803	23357
	200276	201387		24646	422264	268046	31136	422264
	168590	381309		362800	256056	217647	206859	256056
	176680	70270		334030	35682	345207	165445	35682
	146491	75968		315897	53697	291296	203846	53697
	360993	47859		183805	23954	279162	105182	23954
	250329	157253		117596	100393	119135	207441	100393
	783142	75279			44028	176238	52939	44028
	507011	33508			45074	213945	52347	45074
	138223	73133			18024	312967	64320	18024
	277426	95728			56804	167074	52272	56804
	219705	36862			15182	197823	402089	15182
	119094	165589			62208	28921	51810	62208
	1199938	190233			54021	158316	145725	54021
	367110	83414			25805	164140	71913	25805
	140049	64496			11438	225300	71697	11438
	204762	225413			95999	149845	84346	95999
	205860	20882			104074	211157	89550	104074
	149180	193706			172946	232646	611373	172946
	225834	202817			847295	248695	16725	847295
	211880	137987			16952	281111	77099	16952
	341471	197484			55839	200596	197122	55839
	187708	157586			22381	209334	60646	22381
	166392	197302			30213	216645	59674	30213
	481991	97019			21249	260891	178975	21249
	149774	199103			46284	155630	409019	46284
	11880	45424			33576	311473	428386	33576
	104671	46241			85784	233052	26345	85784
	303719	56692			33129	124374	296501	33129
	105418	76057			41025	150818	79121	41025
	159616	30159			42128	164101	130836	42128
	118757	42900			122243	28714	33525	122243
	127560	394531			132234	121347	167601	132234
	232865	56304			43972	133177	112078	43972
	253839	390732			17841	162251	150242	17841
	313956	41571			471050	129576	124154	471050
	111073	139453			90172	408153	85652	90172
	213678	10006			113228	1928395	197907	113228
	118439	10373			20167	734592	568956	20167
	168948	59231			515518	428030	155389	515518
	184930	65843			26851	535868	444658	26851
	158494	78812			73987	994534	147725	73987
	137669	77897			60226	1072869	111124	60226
	157953	595647			41893	151193	123104	41893
	121525	12465			254083	599574	73549	254083
	560413	62919			88375	308267	57032	88375
	769502	34191			139921	268975	370067	139921
	354627	277629			137945	506407	385083	137945
	296746	189823			33570	276418	405357	33570
	390397	51389			15579	508974	259411	15579
	160588	53943			40632	125046	229176	40632
	188951	170352			23175	138306	281590	23175
	184012	399918			49358	296759	154682	49358
	248149	418565			28071	412997	121387	28071
	348658	18647			37353	123776	102709	37353
	150949	291715			69207	138645	264016	69207
	412708	76098			23128	191392	337720	23128
	153498	71553			145296	254963	92673	145296
	178032	124553			125743	290927	55358	125743
	333246	28152			26962	348486	123066	26962
	489321	160739			26532	127557	453032	26532
	136591	100510			151242	350298	66555	151242
	113694	145096			138984	127801	327657	138984
	191407	118376			16980	141809	132545	16980
	302570	79568			55265	169482	532142	55265
	127527	169290			198473	205380	567904	198473
	121347	547029			99376	219944	735711	99376
	452080	91624			29654	150786	211693	29654
	292063	340251			76822	186684	216467	76822
	528557	292317			509540	218296	149177	509540
	275655	124771			19347	514826	141882	19347
	452403	89185			59301	164846	178223	59301
	537604	115779			157706	196458	192726	157706
	552266	66451			130171	238655	43774	130171
	304550	49381			35076	258369	111959	35076
	334445	361171			121252	281084	248046	121252
	394603	371550			209506	557464	129163	209506
	330809	397493			151689	147450	995100	151689
	270542	251700			1128890	210418	296259	1128890
	176747	222901			10883	137118	96162	10883
	131742	271830			46543	151682	66782	46543
	1822503	102947			43045	168730	106159	43045
	557334	66488			39011	708469	176731	39011
	8381	141482			41550	231859	139911	41550
	232277	106794			42028	20453	41576	42028
	123829	35599			96915	138663	51844	96915
	344632	94883			52209	157283	75758	52209
	143264	223166			375388	170019	82103	375388
	351010	324755			160843	180860	28408	160843
	117552	82327			121293	200574	57542	121293
	21343	50265			25358	126790	36739	25358
	502366	117547			42270	158146	740734	42270
	417846	46125			73655	211416	122472	73655
	137630	444602			48404	148370	59754	48404
	211454	13106			29725	201640	355295	29725
	163896	51838			63553	1111928	37088	63553
	118139	24488			39755	144961	132952	39755
	241361	321818			220385	498505	372100	220385
	451416	109153			918587	183134	47565	918587
	380739	83931			55402	136144	80389	55402
	185936	118097			72550	591257	303479	72550
	265107	387292			26308	24090	421667	26308
	665254	520114			21526	159922	131171	21526
	905682	556318			18441	169484	190165	18441
	682562	721821			13980	236849	155741	13980
	104497	24964			10010	567182	208206	10010
	208352	201707			203344	561571	105423	203344
	274588	57830			92797	480393	132718	92797
	591410	42511			123345	150027	269143	123345
	330740	5642			247679	210408	143084	247679
	279930	209117			44317	369814	118628	44317
	113403	137859			269480	141126	326350	269480
	985768	216108			61267	133914	360112	61267
	379059	134442			50179	119802	548292	50179
	426572	30623			24132	133779	436404	24132
	358968	170602			13289	128211	77675	13289
	234458	184109			384563	140045	100048	384563
	177930	24160			38264	658811	383062	38264
	358083	24584			47461	112677	41932	47461
	233811	39234			104362	454426	107661	104362
	975828	7661			24978	620164	107029	24978
	579475	53840			44341	400575	80777	44341
	174232	107639			36353	515128	154413	36353
	435305	242044			24444	321598	56507	24444
	123945	15836			181179	308365	161039	181179
	383407	25598			169036	165564	105355	169036
	13455	121424			110767	279562	82474	110767
	391447	976669			19970	130577	150927	19970
	160922	202857			39244	140284	105016	39244
	634059	279087			39114	130383	123278	39114
	191630	89655			49324	188110	198194	49324
	119494	60286			77862	244097	239669	77862
	112626	98566			68488	115502	267480	68488
	579328	171882			219240	152196	202400	219240
	263951	133862			11752	168339	108527	11752
	226087	35893			74369	197671	223401	74369
	159384	47213			65883	219496	252958	65883
	162262	70886			857832	119270	65020	857832
	169275	12112			69581	136492	222772	69581
	790027	44454			29647	162317	106228	29647
	512531	65168			32992	192815	26290	32992
	130874	78096			65007	11552	30144	65007
	148011	21000			88494	294363	58427	88494
	955441	51315			111005	148176	92420	111005
	780990	30315			56545	874147	21391	56545
	1051906	730836			40999	644982	25725	40999
	138755	109196			52934	432735	233870	52934
	266247	54294			42071	135419	212816	42071
	182568	335594			17725	284146	80385	17725
	236761	27828			49270	109933	112619	49270
	215569	123954			18786	799755	217516	18786
	212545	365906			23384	247300	236843	23384
	132446	41408			43470	630825	28838	43470
	381258	74516			73882	777081	32313	73882
	157236	296217			23043	809957	45859	23043
	533030	209108			292815	159866	109257	292815
	436912	412827			91956	802715	69999	91956
	198379	125730			64543	130478	56403	64543
	341330	183520			67273	791725	236382	67273
	545206	86456			18875	839215	34915	18875
	331107	149500			31237	689480	200716	31237
	329172	199455			20061	741730	40659	20061
	132336	98493			18235	800261	93317	18235
	218622	126129			68540	479032	218848	68540
	120090	262243			437369	189212	28358	437369
	138046	136114			18404	224254	120215	18404
	322016	112950			51091	211382	245036	51091
	257261	318817			71530	17734	137434	71530
	234584	352347			26931	177032	391517	26931
	175178	89741			32828	137756	72433	32828
	652010	536975			242289	247853	196295	242289
	164996	430217			124499	414323	80792	124499
	247607	72178			22954	427950	21419	22954
	468390	132738			27400	388223	59155	27400
	133138	93825			378235	199087	107101	378235
	155920	377664			207204	350008	215183	207204
	147110	36630			68146	194793	272850	68146
	357531	46092			13089	1010114	189120	13089
	167615	102418			23602	167406	171072	23602
	160620	102483			34751	131840	493854	34751
	185435	74968			21798	58300	240490	21798
	130887	145292			346437	967031	45695	346437
	113349	48456			124662	1984625	111544	124662
	210589	151125			43442	1933838	332683	43442
	368268	98169			64856	229773	80481	64856
	438990	72674			330891	138535	123089	330891
	178004	142311			40821	137618	150031	40821
	230084	93340			73572	251494	404699	73572
	190681	112969			13593	131733	63642	13593
	380815	44751			20809	553775	76108	20809
	205971	192948			22257	137780	34336	22257
	1460424	234170			281476	163071	59781	281476
	357997	255291			27525	1408766	44961	27525
	331824	188698			23274	1033094	96824	23274
	285990	102299			14939	195259	108959	14939
	184157	217166			69268	391090	56808	69268
	208668	243945			42888	184995	73593	42888
	1873561	59960			42512	418102	92428	42512
	585824	209200			93733	848850	501910	93733
	1315626	97987			160230	757838	45889	160230
	1092480	18525			234555	31767	130979	234555
	861587	23914			103072	144736	47775	103072
	1157542	46392			37925	151783	328062	37925
	1550041	65126			16383	247665	55447	16383
	141243	16733			37357	238451	55649	37357
	152495	402308			33520	143079	446504	33520
	198698	193088			22725	395740	35003	22725
	226621	85854			62596	638900	261223	62596
	267437	15791			173877	267838	404473	173877
	403582	21388			83662	221380	95811	83662
	443126	228681			118138	179336	54139	118138
	1401347	207293			52510	133529	34449	52510
	14385	75310			474632	244108	393183	474632
	140976	66211			296404	838627	88115	296404
	478141	32569			542765	849792	33744	542765
	261016	106686			19139	237783	107034	19139
	847198	36588			16798	229367	94994	16798
	156481	5479			57036	140644	151978	57036
	233541	210923			49726	171410	142190	49726
	366032	231317			38708	282702	36847	38708
	1380139	23953			97272	278804	77555	97272
	1433642	26036			54845	175753	39225	54845
	229358	40352			65328	248747	67422	65328
	355422	104880			429388	223666	51683	429388
	376327	64527			356767	284568	123918	356767
	465684	47832			62990	525135	113741	62990
	1499782	229185			93700	281978	99775	93700
	144759	250460			186502	275483	119428	186502
	163452	29964			87890	221742	151706	87890
	175650	195566			29139	351373	124912	29139
	280904	94737			49029	359268	320496	49029
	106271	30054			206737	840923	334810	206737
	1224953	34611			15967	150115	449052	15967
	506830	87759			20857	137499	338459	20857
	114942	210644			96968	1830884	187291	96968
	139644	39394			27408	149764	301533	27408
	333421	24662			27314	127129	47004	27314
	1079680	114074			53429	254462	245477	53429
	1510789	235568			23114	119904	33365	23114
	402651	128871			20514	1671450	51860	20514
	1126600	62766			18926	1663419	226817	18926
	223532	384994			83999	172917	157574	83999
	1353543	64407			56992	1569186	50255	56992
	311490	190713			703509	1493463	79379	703509
	311579	73001			33945	1230513	35732	33945
	554879	17260			38457	542029	45303	38457
	1532125	17244			649103	219115	68051	649103
	1621615	51869			134908	178907	294559	134908
	182624	99671			114303	197417	396308	114303
	170427	206830			40920	144983	471499	40920
	230877	258843			98923	251402	214424	98923
	505690	182220			39224	181699	136560	39224
	21219	159172			29812	26192	337981	29812
	163861	487160			58311	107525	54178	58311
	236326	235395			128195	160385	144797	128195
	779475	40348			371355	205516	48157	371355
	994045	104565			24356	140189	79287	24356
	1485471	327329			10706	233873	121428	10706
	1367666	73148			13502	128828	123035	13502
	1634097	116251				121050	67480
	304797	143286				129489	170911
	749896	399899				157134	285783
	346771	57216				173005	442919
	248832	66719				150386	247190
	696024	28012				171539	97142
	186151	52961				1431956	223067
	172248	38759				776092	132591
	502459	90434				445749	195616
	290995	102241				1747389	408656
	260950	52393				366546	606321
	141759	67392				136577	172373
	999216	86408				345482	94774
	140707	14219				663689	144197
	388690	493202				1083967	73237
	259183	38496				1002092	59374
	189230	122065				840831	193159
	350546	39877				967596	272169
	393132	320251				181032	675244
	1519315	44675				755208	118670
	123903	50514				780820	169416
	429812	91855				809461	549211
	165479	434494				622266	77466
	122597	35167				682810	247093
	163681	25266				185790	266083
	992426	246715				646610	1052544
	158052	390078				128974	845207
	170951	85481				603606	136540
	360889	37350				184763	50035
	472938	19734				399987	183001
	293182	365305				466524	231925
	186879	76981				505528	278314
	134437	27187				534169	505286
	247122	24344				143821	151742
	114721	97216				453590	89332
	126328	82393				1026714	68197
	140572	127080				440238	184321
	159742	127005				525912	165984
	127501	39277				1503992	287470
	212325	20782				516473	164324
	141011	9930				432916	120730
	144448	46408				784888	539547
	203636	71735				1030744	549350
	130713	57513				124418	21622
	191752	20082				182301	142592
	125273	54789				433215	103743
	146731	34707				171668	163793
	448910	114509				1073442	207914
	115214	107520				1027071	44522
	145183	93005				330110	234683
	469889	110151				484793	84916
	193726	141035				513757	48481
	232624	119024				522178	89827
	727667	308334				167341	153974
	44069	321619				176562	455642
	104862	431915				256490	79138
	280636	324565				131895	122943
	595453	180770				131316	132598
	659720	291066				165013	111891
	420402	39053				1949687	105317
	104167	234075				1006259	53771
	339364	29333				675206	167358
	389776	47524				217394	362500
	327326	10223				222674	192013
	231154	57989				112807	77921
	211495	217913				131117	61382
	692211	140218				147880	209703
	656490	43206				181457	386224
	576855	73743				825208	183689
	278263	30536				140627	32102
	876148	38673				109587	68979
	1989188	59273				432050	845189
	560878	286450				15760	302557
	152188	378692				170068	417355
	114130	460410				228352	351767
	631114	176888				295610	239035
	662087	128908				164060	138708
	248427	326816				124318	352790
	319765	44526				210763	564256
	350296	139989				142187	55067
	353302	25249				1487475	322640
	815010	51095				184281	241090
	151457	92635				542791	58938
	553900	111169				118865	107084
	581949	49803				204083	36742
	172769	111165				222863	225100
	265163	229221				281224	67376
	470928	388163				248058	149803
	1667128	235530				158504	121403
	103901	89059				17703	345287
	253963	198789				252414	140642
	130438	109729				625650	27428
	188932	167111				1833687	286662
	115514	392590				1907228	130482
	1956890	570811				2000457	98444
	103265	151262				311216	49867
	616225	87090				1141077	89896
	473783	134584				1132516	106470
	473262	60368				1333490	171401
	504347	47494				1289785	162386
	410181	10584				968672	419951
	254022	171723				1269889	12745
	446616	241958				1061297	572688
	170628	597950				520069	175784
	134795	92678				513435	22992
	127363	143803				267122	166131
	146515	472130				314172	206153
	153299	53200				330278	150000
	164276	208315				354913	195920
	362998	243399				338749	261300
	118079	1017172				193783	182650
	318490	808857				213596	420767
	334439	116870				291959	246491
	374503	41497				33393	220888
	232671	151105				22828	208813
	161066	218253				793463	46727
	346982	256093				160192	177555
	128780	478294				666122	129439
	207543	130408				199409	16972
	384241	80259				183972	138350
	886058	51136				334310	181581
	180689	160963				343955	68457
	306184	111255				644310	88131
	123220	278334				158731	50638
	629984	153273				169974	67447
	1098627	101491				318356	34865
	174998	534668				312235	190111
	395984	544270				198289	649598
	217119	13412				275823	148074
	341833	135396				175432	1215103
	1228627	96202				189339	177091
	224064	158266				266873	78640
	202413	197780				223780	149952
	1326666	33176				141611	206686
	180138	223266				149989	60439
	285471	72196				219145	225818
	1390197	42134				211397	61727
	176711	30085				194304	11901
	240429	83573				111703	74713
	180545	148055				189237	28547
	327553	446864				242453	86618
	113172	68897				168249	62989
	839772	115930				221465	697595
	16937	124045				155743	106643
	121734	105024				182649	36091
	427823	96910				150716	81916
	228555	47203				128303	22587
	299050	162042				176224	98594
	479024	353757				181008	67082
	125001	28553				64599	283087
	368144	183748				720799	64244
	207869	65954				574156	59610
	325365	39553				157152	59748
	141628	16651				175500	523965
	174907	55425				174649	30129
	165431	202828				37306	31717
	228681	380797				143421	101370
	134259	7595				257219	481467
	212602	177968				482147	70184
	202799	23846				119039	40683
	217828	86576				303945	311676
	118746	57708				122102	34305
	128246	839027				1001078	139941
	220160	296600				214421	16208
	128415	410365				731884	214833
	144696	344491				144633	49455
	182550	230726				1875476	377634
	219593	133436				316012	471539
	283468	334133				183751	479830
	284865	546013				397277	616087
	219721	45468				235343	125420
	440361	288466				130268	133711
	99739	231250				198968	592670
	181189	49921				192145	674242
	823741	13437				157305	739824
	201479	97407				1668455	73246
	733832	30118				152786	168311
	1149313	215163				186738	331993
	124546	61427				163232	60635
	146981	144513				36606	187107
	711035	110820					387059
	110301	264058					148070
	367213	321811					472869
	521455	334394					52683
	1381581	81897					294504
	1761186	132182					99794
	374049	20441					283767
	876260	278915					265254
	1500129	119656					447708
	1537179	93794					251982
	1126080	42334					111588
	128569	69835					126864
	308768	97662					58964
	134165	161094					225479
	255536	94925					165812
	167993	156888					156063
	141249	407971					141339
	24242	9302					102693
	135907	554585					35556
	280668	163933					34540
	167891	14935					266887
	215865	157643					212889
	256426	195729					196674
	511643	139459					318701
	169426	161949					232649
	616940	186958					32631
	122813	163445					207905
	162339	253787					276345
	194114	174356					152532
	477983	413985					572762
	125541	239629					266112
	160898	215920					66842
	127988	203148					378019
	351369	41274					127453
	285659	148119					302149
	114857	95472					530668
	132660	10546					134411
	249803	127580					253975
	262114	166855					77681
	133606	48617					184673
	140076	72079					257698
	174622	38171					77737
	285285	54506					48327
	697479	19307					140777
	126051	62556					374056
	178572	173440					279583
	192335	637688					250763
	133451	137332					313930
	345014	1204137					429033
	175535	171620					36288
	603522	69934					535950
	741240	143762					498456
	244653	201419					547546
	180854	54971					67995
	213085	220836					171758
	303038	52768					142934
	258084	6822					275620
	267120	68191					45673
	134268	18387					72998
	295379	79345					133316
	198967	54535					672241
	170780	843435					262175
	180793	680526					65025
	134911	93276					32354
	102475	29157					37838
	14365	29575					15764
	508078	74231					171946
	273507	17073					65849
	209023	11478					111112
	223696	92129					46653
	274500	60819					126201
	314572	277803					121218
	220257	56532					64737
	233144	53281					133060
	518511	54398					112217
	288698	155799					39735
	275442	6950					134240
	158784	517338					211420
	317916	24439					190245
	559755	24164					709671
	693378	94726					125194
	168431	473531					74914
	1137324	64395					114745
	134243	332894					399869
	229935	34331					474211
	390238	305491					258478
	518000	28154					160291
	932300	132599					251478
	858964	10942					313910
	482894	49247					133210
	148838	12580					40317
	203122	206508					406111
	201346	43840					218567
	736076	356613					180914
	212922	461588					44382
	157639	471026					126102
	123947	607538					69544
	438544	104975					19986
	151254	114413					210094
	198866	21773					41567
	1900042	582584					157420
	550172	667561					418316
	411889	734456					99062
	528274	66895					186564
	257579	160289					418531
	253935	320705					38225
	259906	56735					180235
	207704	179088					33002
	336083	381599					362280
	274451	142528					28177
	261399	464824					270587
	113663	47757					126193
	165311	259225					176352
	198809	283173					11803
	307847	93785					112459
	151315	276723					172299
	188066	255149					51536
	17624	84234					68900
	140826	440750					105483
	157611	243459					43933
	214831	105519					241939
	133942	120218					68685
	197207	50765					178879
	215784	217384					66424
	238480	161175					367614
	268235	14977					405657
	224744	148165					14632
	181760	136010					247946
	197991	95301					152805
	204456	24906					173651
	245871	34862					58713
	139306	22630					64213
	299749	24307					44983
	221479	80561					72141
	108812	84918					803553
	132263	23381					224377
	145033	255547					751834
	15149	81583					42143
	108281	222790					144399
	119941	141207					450528
	150853	191051					42005
	125635	36039					330267
	405207	116243					110182
	1924062	24971					457272
	726093	100562					287662
	421663	112596					199423
	523203	292136					1200727
	984984	219103					565674
	1070233	24219					137105
	140519	197727					65408
	582844	269327					1034881
	294139	145386					65141
	255988	566819					135189
	495832	259553					36498
	263980	61316					82267
	498107	368812					1623564
	113191	120383					35076
	129169	129368					73113
	198144	299915					338568
	284634	290222					41918
	401996	518480					882006
	117926	36738					62721
	124631	124929					177545
	176862	241518					23152
	241396	70023					42466
	286120	174345					104721
	341087	246672					555688
	115393	72327					295117
	336790	41610					433777
	118883	40166					681477
	121803	10332					339840
	156322	132566					523748
	186337	360229					256922
	207333	269032					51845
	140344	245473					268057
	170359	304938					107950
	203747	422567					92632
	506714	29771					77498
	147737	530078					53124
	181125	490339					135542
	226436	541611					137368
	247428	232502					377059
	265099	61705					220134
	548459	88729					103791
	132779	167049					289264
	200774	253782					202253
	116765	127974					830750
	137761	191319					146415
	150153	269990					275447
	696074	38917					111989
	219473	68567					115393
	10481	126706					178052
	124804	104709					125015
	144923	655585					191175
	159411	257629					134893
	170115	59469					250237
	191107	35903					119746
	114323	24785					79703
	148930	33645					21307
	198297	9865					59713
	132529	866248					19099
	181895	85423					31794
	1099598	457874					505757
	138056	163577					643556
	490559	83517					54739
	175559	28277					360637
	117362	52365					498436
	579309	97772					31926
	12392	33588					24711
	152008	114514					399287
	163351	116092					100754
	630203	58817					280981
	121502	124945					107579
	105865	107431					141691
	227897	34200					165651
	127014	127466					235262
	113213	204312					259719
	126143	182238					441822
	173322	701515					234376
	196709	117174					118159
	310687	68277					33631
	247095	103463					67924
	871718	27290					113701
	828150	371481					91504
	180616	446798					384193
	187930	14256					541282
	262934	244252					295063
	363960	152216					367773
	1865884	245074					80153
	191309	308359					47024
	295215	127268					171455
	130444	35669					100425
	670092	73388					54993
	139536	97709					252280
	123284	387416					47209
	586026	197828					189717
	385829	150650					39049
	121601	26463					210912
	226560	186793					201409
	293787	113756					760531
	298632	58125					303810
	918826	13737					374299
	561496	202366					302488
	173265	13122					74455
	301352	34172					244929
	391292	152316					125325
	547830	412038					162773
	460396	92893					39198
	143178	178315					19214
	182986	410919					363708
	342190	31361					78193
	120401	168825					105114
	126923	25789					190323
	100721	10401					286443
	114722	358306					49101
	117141	22309					37250
	131838	262131					330234
	650054	116190					79761
	109484	163408					57608
	437193	7199					73162
	614223	99624					168507
	390926	161242					239522
	511067	40206					22813
	301757	59971					189173
	303064	91891					319309
	158979	38046					365250
	265404	235879					184693
	119925	61082					641875
	132763	156237					838913
	126190	56277					892309
	174163	359773					1031172
	237490	389706					633114
	99719	9358					673410
	136787	238303					714851
	152041	135842					175295
	177677	162045					103312
	203060	44170					64541
	113499	39725					274706
	119600	26202					166160
	812791	46903					83217
	179474	790680					43524
	495520	206633					38225
	159005	739819					101456
	149106	502354					150964
	225674	36643					88859
	287211	124569					367430
	136109	439299					25069
	215279	27186					47242
	174283	314730					74214
	279796	103108					55409
	565810	19256					348003
	216945	56275					34742
	240070	45610					88320
	187773	449907					121178
	124224	278267					39677
	125768	192313					116573
	492951	1189370					72954
	322171	554919					120759
	240751	131611					32384
	209617	29785					337269
	556599	26688					1311933
	379033	54876					20400
	112533	1014868					637849
	6217	55033					43652
	149135	124391					101745
	329785	15894					178169
	181456	28253					199171
	120472	74287					372983
	267583	1613715					122882
	1246623	29248					296694
	1253620	66292					236198
	255470	330603					190306
	249504	29886					259538
	689108	40802					823687
	290982	865602					435177
	578650	824800					127482
	990902	244113					350973
	126099	52970					575821
	280813	168808					197745
	334774	18964					285452
	184749	38004					315528
	312530	93700					125461
	124671	540511					48295
	164678	45261					26657
	156722	49392					186874
	133576	655159					456524
	859213	317195					407516
	630947	326515					458676
	660083	614212					555323
	423263	659353					645473
	149623	332219					74331
	240696	46628					180331
	316980	277838					245550
	129397	320176					175263
	193385	420734					194168
	148416	667226					111543
	437912	23469					157857
	517483	287697					176762
	1403214	328383					30010
	806407	515471					54012
	210618	246492					30380
	233164	45549					708140
	1361409	34550					90991
	167562	248111					175686
	226401	259007					228446
	1077876	101561					192860
	728844	85287					90445
	201200	71049					70946
	295341	45446					184263
	157135	131562					92584
	299994	131411					39561
	777932	370825					160369
	316314	212542					48325
	233833	96294					33214
	196857	283176					327583
	156599	109368					574314
	303498	197016					817338
	270116	822064					851027
	100241	139674					60556
	545523	266502					392515
	377623	107228					294468
	1085750	105411					629356
	1131728	169702					463586
	1172095	115532					340578
	1300325	20194					249898
	785339	179846					168095
	1098670	129941					60637
	221673	243393					412710
	606281	113452					98397
	756770	78716					223890
	785366	72303					434858
	847853	16353					184997
	870448	52587					105660
	908077	12906					272152
	135448	21982					116658
	938399	497600					24873
	480360	631784					234909
	766491	49164					44743
	325687	352776					95405
	672452	486960					483785
	781310	24737					121210
	861937	13096					272830
	114191	133818					347649
	769581	129394					63425
	780765	55299					193425
	815665	24502					47646
	827575	390672					56854
	545975	91288					50413
	576813	267518					43734
	591953	93151					169155
	606200	24363					226413
	632320	133950					68318
	662853	160232					81255
	689377	219092					66299
	712342	252614					146653
	735460	434258					100002
	769341	226139					27252
	392742	109614					125423
	464938	29310					45442
	179364	10177					89295
	215471	60901					258274
	202212	71896					570794
	120416	98981					529913
	154585	86413					149644
	189485	376394					119789
	203028	165762					141050
	223366	221147					276557
	100432	532111					114031
	120806	287767					198717
	158647	361861					540782
	192528	74094					361333
	235644	39670					293805
	126773	166901					166530
	129260	21361					118771
	163141	174861					383741
	117725	271934					577446
	137021	94434					126536
	11781	49592					69228
	111997	244836					341874
	169140	39820					90201
	707818	182257					158685
	148961	51387					268435
	220764	42684					720811
	214969	31822					148690
	135629	205106					467736
	493733	194706					587171
	369184	33767					85397
	221878	753967					71289
	139868	299000					96826
	191351	369455					103712
	794265	14867					678193
	679864	7446					458196
	628409	293779					430151
	300181	68544					122672
	289302	230700					580710
	292700	112722					365460
	672155	182027					528076
	1338379	150433					567365
	245122	29854					307017
	602410	44635					103067
	328974	13603					168610
	239546	356119					207899
	782168	71308					439587
	437751	97254					42589
	118387	181803					74686
	133435	62331					97094
	243676	279799					384909
	399751	44383					68356
	557853	15632					792934
	404308	30547					148702
	366799	291735					217354
	167396	67181					360508
	322803	39850					305651
	348586	57302					187980
	363647	151464					73853
	178333	190467					180406
	204116	17452					115453
	219177	150617					180034
	873303	279227					22954
	995274	327417					22097
	155407	159982					223549
	181189	582828					235997
	196251	804889					713179
	850377	847473					77263
	110525	970989					264042
	185859	591228					335800
	34490	647368					36408
	706819	687474					233320
	729460	138829					222432
	944484	82690					513992
	1947942	42584					548647
	1961982	231721					151074
	40844	132879					481819
	672329	9757					231756
	1927492	90277					465620
	1900233	19652					436189
	1901709	66438					223097
	1226404	24487					170102
	1872608	22299					131678
	1886648	20108					82608
	1873870	83443					124935
	1643270	22561					330928
	227124	118734					209587
	214767	73828					227519
	1162207	146203					278536
	489068	357348					27267
	23309	77731					78284
	247992	14956					517168
	426395	32770					186641
	123555	57224					87282
	160642	65445					120116
	161528	50489					81806
	223083	105922					126931
	570581	37473					253107
	148615	341024					157067
	150110	23739					183928
	227867	12949					37775
	128421	76856					158369
	207386	110033					95751
	216375	33176					74569
	570979	109389					322769
	306365	60314					34123
	143934	93722					47977
	126720	138671					500466
	236962	24379					231105
	263088	121864					202373
	215798	330008					266411
	306487	19991					457048
	179559	26984					76359
	254323	1294051					58814
	111646	315214					128010
	134563	11260					76571
	278320	627305					147721
	334472	15964					49920
	175500	1295712					214118
	118475	34302					73150
	247895	95035					147411
	139337	171392					132617
	149515	193248					106279
	128373	362607					28163
	543733	116891					50885
	134384	286250					103221
	153282	229873					212191
	1395194	182411					114994
	1013676	249775					134975
	160194	460028					386777
	9815	284860					86040
	453710	791539					123943
	158306	506679					525653
	239298	419348					53360
	171356	445687					189913
	346919	146666					276254
	246488	133447					63966
	192936	119844					249400
	202506	343215					52996
	203027	11810					153483
	296158	568095					176098
	479702	189639					122094
	168979	272076					124017
	220954	307794					141876
	131097	118155					516089
	141431	35718					74445
	157394	19006					32962
	111861	116364					231359
	203879	434958					407175
	106313	394855					224027
	388300	446126					150957
	145436	543919					225578
	154771	634240					1233724
	126834	67763					918371
	257819	172685					38314
	381227	239385					37352
	113182	8646					318585
	172904	167944					120712
	401951	188114					114121
	838027	7846					120649
	146467	104922					331806
	396522	151452					303793
	447298	171622					464172
	661808	23621					257963
	742558	46529					157543
	746368	23666					25810
	16162	699127					105395
	267655	85154					31206
	140821	168073					136372
	145686	218403					165762
	171243	182673					65557
	242536	79581					196074
	227661	81778					95651
	138202	52936					166401
	390040	167059					84251
	635141	83170					69282
	254682	30953					120278
	218189	106414					142077
	377184	145842					228233
	139765	30575					94621
	327079	17441					752141
	168691	274557					765722
	156562	527464					276539
	200365	732296					77099
	276995	798421					98775
	244595	30572					431134
	156639	373269					346077
	246899	284946					37171
	311369	585330					124334
	215477	417367					223628
	261172	32530					53188
	224334	300399					77241
	152432	145245					58310
	110344	238115					46568
	151924	131344					91407
	121428	55871					62628
	591801	21631					976488
	180668	179468					184572
	257931	89383					421331
	289984	19009					641200
	281604	38869					458565
	306782	345516					268087
	249674	487417					68451
	322191	49513					146162
	372394	189526					41239
	652723	404646					288325
	121472	178186					209092
	106428	93672					137145
	288528	251619					229746
	1475625	99467					98125
	271881	11981					32176
	236970	19143					22659
	549508	228418					155435
	225228	36823					70242
	322474	14080					23569
	832130	90456					437195
	515812	477611					35365
	836294	110367					235914
	232406	267337					180181
	520776	341457					110476
	226089	54935					79226
	397144	184737					452089
	132557	33040					137377
	160131	51265					198065
	271055	45374					159322
	247893	35988					406243
	150073	161374					241919
	220276	218383					219981
	121421	46541					65639
	367614	63447					17631
	139982	57009					36790
	168907	130326					372106
	512464	116388					265260
	238174	91267					296584
	169884	19760					263759
	99227	105444					181044
	274426	27111					509495
	114778	52906					711434
	216013	22334					94331
	344305	84401					95503
	147749	152821					534050
	219929	253431					626128
	196322	563882					467830
	1231646	522331					559908
	643889	142747					84993
	192167	112894					72437
	278919	131371					126841
	366476	116961					589814
	15028	261577					247960
	96117	103131					326169
	120855	176038					443541
	165907	190682					839785
	236939	10102					580487
	384155	528228					100298
	233276	347972					440685
	268936	286240					108668
	201373	9222					41387
	169806	159951					690297
	268273	113223					783562
	289876	124813					649638
	231733	366008					200634
	756041	563851					391374
	473344	110809					191546
	596880	24455					49920
	491531	61717					33263
	682660	108053					196855
	563295	190601					220962
	800725	20491					98854
	570379	126683					146611
	132569	323398					138281
	246447	82477					316192
	475825	144900					74143
	513264	254251					191973
	303548	38992					45502
	420622	1097709					108777
	254012	691323					666805
	359403	137348					220792
	209655	453046					200962
	294824	562422					174161
	287830	65016					165630
	466808	61360					185827
	173505	88151					98452
	140818	97622					46418
	105391	665225					48785
	122287	448245					29941
	214481	421454					136395
	228338	113760					125939
	156245	567602					109849
	129312	39566					158599
	143169	357003					226733
	191086	512623					122819
	114180	546636					118939
	114483	34467					65386
	259934	298222					77630
	221930	95509					194042
	504969	155620					190867
	400314	189633					64030
	1790285	21525					443654
	1972529	423868					108783
	1898233	38000					371169
	216800	57383					339486
	172960	83742					82718
	1716239	363757					71171
	394512	49728					84238
	565699	763935					55798
	1565680	143835					212027
	101706	210638					83793
	1539250	351933					334200
	164564	289289					120873
	189773	180171					34945
	586240	66802					162197
	1434646	166647					392052
	1856113	99844					118671
	452810	165054					243522
	271889	12718					75911
	1422147	12244					69097
	1494440	205059					353954
	1961667	227369					218998
	632274	690331					48945
	996860	72683					97746
	735052	243318					221805
	862886	317430					176758
	994097	30449					79689
	1492487	218935					31562
	1764186	209609					69174
	1728818	485272					205390
	493777	522179					64054
	608131	145605					201860
	674257	462961					288646
	710221	214936					129776
	1394931	449644					350018
	1559465	20806					74606
	145519	425734					79110
	113300	199939					137415
	1249424	157798					188419
	382274	115146					248065
	535448	10298					96040
	571901	66892					167448
	845509	109611					86083
	1319805	5974					108143
	1300658	326087					116764
	405254	202449					192183
	1272061	222830					110752
	514141	271298					193079
	191179	20381					90984
	539520	68849					103650
	641688	506920					120073
	791481	179261					137610
	783455	82188					193057
	118886	108433					254589
	154623	35498					69017
	504403	72956					35792
	885207	117513					245413
	979756	185842					113086
	500878	245241					328645
	576153	59399					11985
	345502	151091					38356
	422888	177720					62696
	811951	32932					134436
	302740	31525					113440
	266191	147581					39087
	255862	33782					325930
	122899	89860					438827
	271843	68292					355694
	665036	314616					221809
	290323	27384					179021
	93491	40771					439187
	102168	486829					162289
	113894	85400					517238
	125247	48369					461089
	202884	217939					431743
	289402	193020					791035
	309762	260911					161596
	333518	445448					294357
	340910	68487					253889
	427208	51118					208629
	474296	116614					79997
	499807	65496					67711
	684728	18891					134070
	823240	138850					151945
	123586	45245					142902
	557253	33362					208783
	104778	208598					401509
	134501	67352					136439
	261821	47471					106188
	492999	121516					56642
	596420	19623					211114
	148944	16935					162489
	187062	35201					36782
	244863	206354					29638
	374951	114641					132208
	398712	90838					41493
	465234	20492					22547
	124742	40785					78835
	173819	89835					48719
	231620	98245					82984
	221655	206663					394879
	771291	108418					292574
	180799	128332					259329
	235039	38718					76209
	416126	377601					299329
	1032579	72363					271049
	143841	104939					29955
	130634	510469					29913
	271412	47606					56389
	1776706	182012					106813
	138274	265806					305235
	1010386	57984					29473
	316884	243169					410150
	220370	42473					225280
	120571	84842					244376
	585940	142711					188980
	166289	160806					126383
	245474	43983					154110
	111493	57869					125936
	292243	110028					190149
	524634	113565					26364
	114163	135392					130075
	1619457	501133					142904
	1610563	61174					74324
	125010	21826					97344
	166142	216030					68384
	123109	387567					272910
	113731	205913					60907
	141637	133530					257700
	580071	120926					172505
	1552382	193655					45388
	543669	1186587					246071
	1515979	886133					247622
	145395	20721					48033
	170064	22851					46435
	1505294	282334					32376
	225632	114742					202821
	1555447	83431					113711
	135203	113213					255774
	356974	321667					45281
	346618	54639					115457
	103421	292180					147900
	335811	407388					195225
	1438650	332960					113153
	115883	449373					52704
	140939	38170					77630
	199345	47171					19073
	192022	175208					57897
	369987	247620					873829
	979600	337458					548386
	1177588	119138					146212
	1168844	108017					37593
	1007847	148305					60081
	484025	17759					343550
	201070	93277					59320
	734772	19857					104589
	769368	26071					164483
	253593	129935					223501
	762605	158415					40084
	759701	60248					72393
	730699	34653					132655
	726484	190352					150974
	707774	68619					209992
	479417	157945					265020
	572118	64132					197425
	559877	71269					270059
	347025	56171					1660946
	370541	109648					115233
	488285	131589					102511
	291155	213581					58339
	167634	81992					61401
	204476	736871					144445
	127930	751535					49848
	179810	269895					141453
	136802	70518					496408
	239485	92893					387939
	168528	412897					196770
	14114	327524					434941
	95733	26926					70839
	140557	107494					106173
	193351	203788					344344
	126443	48298					382276
	224867	67587					290292
	124143	52284					139849
	116965	40026					261839
	123565	84976					81284
	146791	52873					78967
	167367	965004					231981
	142222	179301					254102
	781390	42632					300957
	1504320	415822					407967
	1027765	318887					496773
	194456	629697					798099
	436293	450972					125277
	520977	259336					285784
	673597	63357					190467
	1119978	138105					527914
	372225	35021					77247
	391581	280321					152256
	1075266	204085					438417
	24169	168550					383969
	183214	132157					461697
	335940	223129					220016
	511954	90972					321161
	557725	23543					427536
	390029	15318					507745
	698411	18080					529416
	114190	52434					639530
	563719	149405					214791
	913637	61360					247662
	145169	81879					86909
	174176	18492					49228
	665772	428446					144884
	119800	29970					71530
	535159	222542					69922
	530626	168332					94553
	10970	103927					74039
	293165	71808					206401
	683684	445852					82400
	165043	131031					233277
	509629	188384					273799
	534715	28513					187142
	193629	150605					64365
	176348	398513					452174
	412636	230093					46015
	152620	206018					70653
	388908	206662					30684
	435916	51627					37910
	503051	12487					197108
	105696	27318					37539
	456043	365896					66226
	511294	257404					300353
	519986	290633					62685
	349384	257917					61356
	573203	175586					128441
	178647	498952					139810
	126709	703966					157081
	349918	84215					117088
	275006	84337					106294
	417502	525269					282535
	130243	617973					214313
	142299	458881					343485
	182386	551585					42103
	270723	191923					11965
	600925	911357					51862
	105736	65429					63618
	182684	118353					151102
	272928	58666					213362
	343701	82008					299851
	329809	508456					50427
	348502	209623					136620
	175716	308381					238196
	570555	392245					47276
	595621	753024					116147
	460564	533331					375068
	128158	92160					192485
	130608	397393					513747
	318033	101568					332667
	231912	35144					195708
	221285	36404					100726
	191178	682783					72647
	175857	769046					103246
	202039	58882					32761
	122519	643643					90053
	156685	193456					30402
	421276	381678					54797
	17283	77263					180373
	218124	182096					77020
	264373	43359					323715
	454237	25422					184173
	728179	190353					412893
	227316	199781					185604
	143088	82784					96152
	138837	134640					82704
	145405	126515					103902
	695438	290913					137441
	272291	54994					238236
	1081919	164398					108028
	1376518	30528					70918
	1820735	93476					159286
	261579	645880					169272
	595043	203789					117853
	1390168	168011					29179
	211898	158184					245154
	461581	156303					91067
	900322	172377					76382
	367742	15099					115532
	440695	83258					33482
	1308322	40320					95054
	715199	35555					90148
	298214	21729					65958
	310090	127498					79448
	305782	116896					118237
	645247	66370					79611
	469320	145004					161773
	580937	217502					301581
	420340	111801					345320
	433024	112117					144469
	479332	58896					204734
	742494	70252					229861
	326529	184218					273600
	794546	179001					86285
	1075516	51053					146672
	10121	434773					32492
	156078	95381					109002
	207046	358252					152741
	580348	321332					124747
	327259	14742					189366
	373567	9887					93658
	306095	75309					40993
	579031	60552					154908
	683933	73261					227869
	112547	46782					14588
	344241	21122					37081
	645533	204500					61872
	707783	77882					188553
	1040967	323482					78063
	583954	114853					125642
	183540	28507					66027
	139600	152421					68789
	174671	385743					221426
	272935	107448					257079
	440087	233322					36506
	141607	70778					34511
	328417	62203					383558
	419038	331767					211239
	232636	197603					58077
	221934	8150					495957
	174588	40398					211200
	222648	79207					28129
	362044	207797					138830
	108431	171343					228013
	184058	72504					51059
	259328	23347					24147
	283683	5833					90653
	368705	58632					198877
	211596	196978					68046
	107549	43227					77639
	123222	190116					1271558
	1490619	253700					184961
	563476	115515					188955
	587375	329125					56815
	866805	49805					483099
	1280218	58912					122798
	455348	116840					30994
	352761	152928					78999
	395741	221997					175020
	516415	69068					108704
	737685	146738					54911
	1151098	73300					47084
	161727	99567					272190
	679769	99752					26754
	975684	15409					84527
	218370	179968					163276
	165312	92809					88330
	649926	166176					80265
	449475	65888					90822
	129863	89756					104312
	371418	96450					91006
	526194	108441					133249
	603780	164965					41443
	594616	224099					28221
	137563	53531					140182
	119240	29741					71828
	212426	219919					40176
	437929	96045					261406
	232778	321583					50249
	519689	6942					41572
	335638	173338					33800
	254858	26295					52501
	1406331	31804					100049
	758380	124854					210210
	1801600	98310					83231
	914589	30077					133992
	435439	317909					126013
	1739359	408363					67247
	361963	322689					54265
	120911	187624					189207
	337685	51630					371401
	652542	93411					454367
	1068200	89953					58412
	246607	415500					408398
	697468	137979					455934
	986739	433903					492821
	175598	377658					527711
	200798	350994					938531
	827747	713202					230987
	953744	89810					54641
	171969	278094					74636
	474558	202276					48872
	741312	142867					28677
	769799	159932					115397
	791245	45413					136695
	1347600	64088					125599
	247449	58950					122986
	785826	126922					186471
	613280	144378					52405
	678448	137747					124182
	174590	203164					145079
	634082	391864					511599
	125624	239252					41471
	590981	126785					76361
	166309	100544					481255
	382221	47822					98452
	440066	206097					231543
	487461	39009					251517
	508907	40833					62509
	122719	153785					81217
	437204	28258					382329
	1009787	22222					67865
	435625	126342					155249
	511138	37184					157103
	1496615	18165					323858
	494677	74156					120826
	420896	44192					99710
	777323	79078					339555
	981115	39754					104282
	1025234	385585					184051
	117081	286730					77692
	171696	249414					147892
	415657	68892					67379
	159667	290809					81955
	1067179	264751					66469
	1010999	24383					147382
	1654866	25849					359680
	316893	49366					12073
	471410	124997					64000
	191506	115185					340433
	507247	87121					511408
	201400	298085					118747
	498889	22225					192191
	146029	383527					38996
	154714	201417					370620
	234965	231357					97630
	126645	164244					86397
	212640	121287					75434
	159776	50013					63478
	324605	144279					215279
	124668	20699					103330
	179313	113396					172239
	123153	37623					132505
	123415	178398					598025
	169411	182472					80005
	357852	22463					141114
	148312	122787					271660
	220371	255647					108429
	140322	131737					38655
	1939558	68031					21154
	975274	92448					103644
	203109	62654					310961
	1107476	265927					52719
	1228088	47394					136416
	427102	250610					86018
	137792	31138					199336
	645397	149940					102174
	181768	36116					400623
	186714	212275					100949
	136531	220247					133534
	260615	40613					32190
	289114	25842					365386
	97231	25532					284108
	112820	191675					38333
	132569	98591					140329
	167036	238546					175251
	501369	34346					110976
	722598	102238					94576
	496423	139526					65587
	717652	185893					229698
	820354	102422					115920
	471946	37287					75470
	131546	66021					332864
	443770	10466					70950
	98695	46367					234706
	559009	861971					151211
	392711	532894					160574
	500957	14822					113891
	195479	118442					45180
	406427	141487					169230
	341841	27852					35701
	158078	43176					674968
	210948	332762					142119
	8476	43572					196011
	154070	41053					78120
	211666	95411					222930
	281372	154744					83294
	516701	207774					65480
	196051	32197					81224
	427913	54428					103422
	153078	120872					127495
	394246	138862					265707
	118889	191892					165894
	175331	249484					49047
	201180	175005					351690
	143148	251660					356924
	135697	1633594					22174
	514976	106665					68101
	113198	94040					356420
	431834	49509					130496
	466479	52698					147297
	440630	129685					226223
	409948	43370					335802
	385668	129949					59627
	726913	473098					60302
	281301	361148					495346
	116126	169118					162148
	294556	407178					249340
	507053	35693					52074
	124240	62216					286479
	1909620	300276					73788
	1483352	339005					656906
	181641	264582					148312
	535521	103973					314255
	115923	32672					349270
	203108	237103					429873
	229700	61603					96549
	195695	62553					61841
	218994	213065					76636
	275534	234280					239058
	650416	269569					37360
	241441	367822					124793
	554425	461893					197000
	1064336	751978					212025
	181564	97578					233136
	132777	276753					90171
	143689	175247					279317
	308901	482409					180941
	118743	41705					270321
	147805	121996					245225
	141337	384156					118153
	950253	342451					109107
	373719	425599					34787
	1770923	203214					20416
	10305	295949					1177573
	1434575	394567					69532
	720587	456558					167157
	275886	493450					177484
	251743	593130					335698
	104235	207404					108171
	124154	239249					170323
	459379	77620					77479
	126505	39925					258538
	244345	31553					228291
	213331	134209					120924
	292541	55336					88134
	126309	51718					197249
	591713	85103					304833
	182992	62068					160974
	135513	190450					132804
	335688	68356					159669
	290658	201546					65147
	163717	243991					92603
	1031882	166333					33498
	211570	48630					173271
	577640	434741					103602
	1803259	30456					40210
	1868477	59820					305431
	1966500	19780					250107
	1694899	31323					190212
	629642	188384					90860
	1630966	192119					209044
	1642924	29636					739113
	271725	61293					126689
	1099437	293792					26160
	1108672	55629					150274
	1308437	56286					129639
	1281675	123446					984236
	954264	14477					43061
	1249865	131754					51764
	1038337	150153					116237
	510018	112071					80194
	502690	100329					84299
	259023	276003					410576
	304828	202987					101875
	311042	336343					48078
	340457	518942					190764
	325015	33591					301093
	164163	7898					18042
	178218	47997					172804
	258796	57938					183331
	17600	146597					211828
	11814	208474					360610
	446668	277688					41156
	148567	43433					153240
	147181	124374					105408
	413645	216820					112705
	1315894	37467					200478
	376705	92446					91680
	149709	344869					132784
	475607	170367					9877
	119105	484098					105662
	249097	313731					164060
	117416	166300					304749
	182825	79742					59284
	370942	61344					146090
	120056	80986					26290
	208905	24678					109807
	140312	85464					56377
	354310	16448					71596
	327749	44337					223174
	927743	169008					228226
	131376	60782					283269
	365376	299846					64505
	225044	172315					90167
	553333	443547					720491
	788870	510566					106728
	736876	396000					394269
	344627	177743					30596
	201430	14861					318651
[truncated: 1,530 more rows]

## Sheet: Figure 6
Figure 6a
	Distance SMAD3/PITX1 motifs (bp)
	SMAD3-PITX1 common targets	Background			Figure 6c		Log2 FC over empty vector control
	92	282					SMAD3 KD	SMAD3 OE	PITX1 KD	PITX1 OE
	85	30				TNIK	-0.4417	0.133795	0.272914	0.393277
	85	6				EBHB3	0.457459	0.339808	0.562756	-0.05064
	36	6				SEMA5A	1.49798	0.226021	0.888449	0.470251
	97	128				SEMA6D	1.10285	0.018148	0.295175	1.08667
	51	128				SLC26A11	0.465186	-0.12085	0.994175	-0.53933
	261	226				HCN2	0.24752	0.221147	0.322176	2.22167
	176	91				TMX4	0.312852	0.253148	0.221175	0.194
	373	91				CNTNAP1	0.322851	0.340148	0.213842	0.331667
	626	91				CNTN1	-1.19115	0.648147	-0.06449	-0.166
	63	226				KCNH2	0.56952	0.135146	0.596843	0.012334
	190	91				NKX2-2	0.31802	-0.44085	1.35701	2.36967
	123	91				CDC14B	0.26752	0.31448	0.642843	-0.06233
	130	91				CDKN2C	0.129854	-0.18018	0.531176	-1.04167
	39	226				SPSB4	1.25852	0.432482	2.57551	0.931
	39	91
	39	91
	39	91
	39	171
	39	171
	39	171
	39	171
	39	183
	39	183
	39	39
	39	183
	39	183
	39	39
	39	183
	39	183
	43	39
	43	248
	441	81
	161	81
	161	81
	74	248
	56	81
	56	81
	65	81
	65	206
	65	160
	65	236
	65	236
	65	374
	23	286
	23	240
	23	156
	325	156
	224	294
	256	67
	256	700
	105	1022
	238	17
	58	3240
	132	428
	132	428
	20	29
	6	218
	6	589
	6	806
	6	893
	6	893
	6	973
	6	81
	6	81
	6	81
	6	81
	6	81
	6	81
	6	72
	6	554
	6	554
	6	554
	1074	876
	1552	783
	54	783
	55	87
	55	295
	55	295
	55	59
	55	59
	55	59
	55	59
	55	59
	55	59
	123	67
	60	67
	217	67
	34	67
	49	730
	518	80
	1655	237
	1088	595
	80	595
	51	266
	39	587
	370	48
	767	273
	1114	64
	705	21
	308	633
	126	372
	1570	185
	1894	185
	6	68
	28	64
	22	64
	22	131
	22	266
	637	237
	22	26
	22	26
	22	26
	637	150
	22	47
	22	1380
	22	173
	637	1
	1840	657
	1840	657
	1840	219
	1225	68
	29	68
	123	68
	50	219
	50	68
	50	68
	50	68
	70	219
	70	68
	70	68
	70	68
	5	251
	274	537
	274	894
	274	894
	123	251
	123	537
	60	894
	123	894
	123	251
	60	537
	123	894
	123	894
	60	65
		351
		708
		708
		65
		351
		708
		708
		14
		815
		389
		412
		92
		544
		71
		287
		287
		614
		256
		256
		322
		322
		10
		10
		10
		10
		102
		102
		102
		102
		102
		102
		25
		25
		25
		25
		25
		25
		992
		992
		55
		64
		64
		64
		64
		64
		64
		64
		64
		64
		64
		64
		64
		535
		535
		535
		535
		15
		15
		15
		535
		535
		535
		535
		15
		15
		15
		535
		535
		535
		535
		15
		15
		15
		15
		15
		15
		15
		15
		15
		535
		15
		15
		535
		358
		1322
		1322
		461
		1219
		1219
		1089
		591
		591
		1329
		351
		351
		5
		331
		32
		32
		32
		32
		32
		32
		32
		32
		32
		132
		681
		501
		501
		616
		685
		75
		75
		75
		75
		75
		75
		75
		75
		75
		75
		75
		75
		75
		75
		75
		75
		247
		521
		521
		521
		521
		48
		226
		226
		226
		226
		340
		66
		66
		66
		66
		340
		66
		66
		66
		66
		340
		66
		66
		66
		66
		82
		44
		217
		217
		40
		40
		156
		156
		253
		1093
		1093
		1093
		1093
		188
		188
		396
		93
		1200
		1680
		119
		599
		979
		499
		120
		120
		57
		57
		264
		264
		57
		57
		264
		264
		57
		57
		264
		264
		271
		271
		50
		50
		490
		86
		400
		400
		345
		205
		205
		30
		20
		20
		377
		377
		377
		14
		33
		57
		10
		10
		261
		261
		107
		107
		114
		312
		312
		107
		107
		114
		312
		312
		537
		537
		316
		118
		118
		537
		537
		316
		118
		118
		114
		180
		180
		299
		114
		180
		180
		299
		114
		180
		180
		299
		914
		914
		914
		914
		1051
		1051
		1051
		1051
		17
		159
		159
		159
		225
		225
		380
		23
		23
		178
		23
		23
		178
		63
		63
		63
		139
		139
		63
		63
		63
		139
		139
		63
		63
		63
		139
		139
		63
		63
		63
		139
		139
		212
		212
		212
		10
		10
		161
		25
		25
		109
		161
		25
		25
		109
		296
		168
		871
		168
		871
		87
		87
		87
		174
		46
		46
		325
		46
		46
		325
		259
		472
		472
		187
		50
		50
		472
		472
		187
		50
		50
		324
		748
		748
		594
		108
		108
		95
		95
		197
		95
		95
		197
		95
		95
		197
		95
		95
		197
		76
		76
		26
		265
		152
		115
		115
		115
		265
		152
		115
		115
		115
		101
		101
		101
		125
		101
		101
		101
		125
		203
		203
		203
		203
		203
		203
		651
		651
		294
		294
		294
		17
		17
		17
		56
		17
		17
		17
		56
		17
		17
		17
		56
		339
		339
		339
		136
		136
		30
		254
		621
		167
		17
		19
		621
		167
		17
		19
		228
		113
		46
		224
		224
		224
		202
		202
		149
		149
		149
		149
		540
		540
		50
		50
		485
		485
		362
		159
		159
		174
		174
		174
		174
		174
		59
		59
		59
		59
		59
		59
		59
		59
		59
		59
		59
		59
		59
		59
		59
		168
		168
		168
		168
		168
		65
		146
		479
		106
		479
		106
		703
		330
		1040
		1367
		1040
		1367
		652
		979
		168
		168
		168
		168
		38
		251
		786
		98
		191
		726
		154
		154
		154
		6
		52
		52
		253
		101
		20
		20
		20
		99
		1023
		1062
		20
		20
		20
		99
		1023
		1062
		20
		20
		20
		99
		1023
		1062
		288
		288
		288
		288
		288
		288
		245
		245
		421
		7
		73
		47
		47
		500
		477
		477
		500
		477
		477
		681
		296
		296
		157
		619
		47
		509
		215
		247
		728
		543
		162
		162
		162
		162
		162
		162
		162
		162
		162
		55
		55
		55
		55
		55
		55
		376
		123
		111
		111
		111
		111
		111
		111
		111
		111
		111
		111
		111
		111
		116
		116
		344
		344
		344
		344
		25
		25
		25
		25
		25
		25
		25
		25
		25
		25
		25
		25
		156
		156
		156
		156
		156
		156
		156
		156
		156
		156
		156
		156
		66
		66
		66
		66
		195
		195
		195
		195
		195
		195
		64
		64
		64
		64
		64
		471
		1110
		1110
		1110
		196
		211
		850
		850
		850
		35
		35
		887
		887
		1340
		1340
		391
		175
		175
		175
		175
		175
		41
		41
		41
		175
		175
		175
		175
		175
		41
		41
		41
		295
		2474
		21
		2158
		127
		27
		38
		225
		692
		1181
		1320
		1320
		1511
		262
		1
		468
		957
		1096
		1096
		1287
		1368
		1105
		638
		149
		10
		10
		181
		1368
		1105
		638
		149
		10
		10
		181
		1368
		1105
		638
		149
		10
		10
		181
		231
		231
		15
		906
		906
		660
		47
		565
		2066
		102
		102
		226
		102
		102
		226
		102
		102
		226
		102
		102
		226
		19
		42
		470
		470
		681
		482
		370
		370
		54
		321
		321
		441
		796
		60
		60
		60
		60
		193
		24
		58
		991
		156
		156
		156
		156
		88
		681
		1341
		881
		112
		548
		1298
		1298
		1298
		1298
		373
		373
		113
		113
		113
		113
		407
		407
		700
		700
		73
		73
		73
		73
		73
		73
		73
		73
		73
		73
		1033
		1033
		617
		154
		154
		487
		487
		331
		331
		844
		844
		688
		688
		28
		28
		422
		422
		28
		28
		422
		422
		445
		445
		51
		51
		78
		78
		78
		78
		78
		78
		78
		78
		97
		97
		97
		97
		97
		97
		97
		97
		97
		814
		243
		186
		201
		129
		309
		129
		309
		67
		457
		67
		457
		67
		457
		61
		248
		600
		175
		12
		364
		380
		193
		159
		411
		411
		411
		582
		89
		540
		1304
		269
		175
		113
		113
		113
		113
		17
		17
		17
		17
		146
		146
		133
		89
		89
		240
		63
		307
		12
		12
		307
		12
		12
		110
		206
		435
		263
		53
		282
		231
		231
		231
		231
		208
		208
		145
		65
		148
		27
		27
		27
		27
		27
		27
		27
		27
		27
		376
		376
		376
		336
		357
		50
		571
		368
		28
		28
		28
		571
		368
		28
		28
		28
		253
		253
		104
		557
		451
		246
		200
		77
		77
		77
		77
		195
		117
		179
		297
		1496
		1648
		1648
		195
		117
		179
		297
		1496
		1648
		1648
		39
		39
		39
		39
		39
		39
		241
		241
		457
		457
		457
		457
		77
		209
		1043
		1389
		115
		115
		115
		223
		30
		30
		30
		78
		30
		30
		30
		78
		1008
		475
		143
		44
		177
		1008
		475
		143
		44
		177
		187
		29
		29
		29
		29
		916
		916
		916
		916
		95
		95
		95
		1775
		1796
		1796
		1796
		74
		192
		112
		112
		419
		112
		112
		195
		112
		112
		195
		142
		58
		208
		63
		493
		58
		71
		23
		958
		1031
		1317
		1317
		1460
		1056
		121
		48
		238
		238
		381
		1329
		394
		321
		35
		35
		108
		1329
		394
		321
		35
		35
		108
		222
		375
		478
		425
		103
		910
		910
		910
		910
		910
		124
		574
		574
		691
		652
		46
		46
		163
		652
		46
		46
		163
		652
		46
		46
		163
		95
		95
		95
		245
		458
		458
		458
		458
		379
		379
		379
		39
		174
		174
		174
		174
		425
		425
		425
		85
		128
		128
		128
		128
		425
		425
		425
		85
		128
		128
		128
		128
		212
		173
		213
		213
		213
		103
		103
		103
		103
		220
		928
		1036
		1099
		37
		71
		134
		107
		602
		602
		602
		602
		509
		25
		25
		25
		25
		25
		25
		4
		34
		4
		34
		147
		67
		166
		346
		346
		80
		100
		100
		80
		100
		100
		69
		69
		69
		569
		69
		69
		69
		569
		120
		1566
		34
		34
		169
		229
		444
		316
		442
		138
		138
		8
		114
		8
		114
		185
		988
		988
		83
		601
		601
		601
		83
		601
		601
		601
		83
		601
		601
		601
		181
		337
		337
		337
		27
		27
		93
		327
		774
		774
		374
		73
		73
		598
		42
		42
		42
		42
		42
		42
		42
		42
		42
		317
		317
		317
		369
		369
		262
		262
		161
		161
		622
		622
		622
		127
		130
		130
		130
		168
		168
		168
		27
		229
		229
		229
		229
		188
		322
		22
		141
		141
		119
		175
		240
		344
		71
		344
		71
		122
		122
		122
		122
		55
		55
		4
		819
		225
		60
		60
		60
		60
		60
		60
		60
		60
		60
		1083
		61
		61
		201
		201
		362
		343
		78
		78
		709
		709
		879
		620
		620
		11
		11
		181
		620
		620
		11
		11
		181
		620
		620
		11
		11
		181
		101
		101
		120
		205
		205
		16
		288
		288
		288
		343
		182
		17
		916
		1901
		88
		88
		88
		88
		88
		88
		88
		88
		88
		221
		221
		221
		289
		449
		585
		106
		54
		190
		106
		54
		190
		106
		54
		190
		77
		77
		77
		267
		77
		77
		77
		267
		77
		77
		77
		267
		77
		77
		77
		267
		227
		227
		51
		51
		51
		599
		969
		31
		31
		31
		517
		887
		31
		31
		31
		517
		887
		827
		827
		827
		279
		91
		20
		29
		165
		25
		178
		219
		433
		41
		275
		14
		31
		140
		140
		140
		140
		140
		140
		590
		374
		374
		157
		154
		154
		154
		123
		123
		409
		70
		281
		34
		256
		256
		18
		18
		256
		256
		18
		18
		1572
		21
		887
		179
		366
		1251
		185
		2
		1382
		316
		129
		148
		148
		243
		243
		2594
		257
		257
		85
		293
		293
		467
		467
		295
		83
		83
		467
		467
		295
		83
		83
		90
		90
		12
		12
		12
		12
		12
		12
		360
		360
		360
		128
		128
		104
		104
		129
		26
		303
		303
		303
		129
		26
		303
		303
		303
		211
		211
		75
		75
		75
		75
		75
		75
		82
		82
		82
		281
		82
		82
		82
		281
		488
		488
		488
		125
		9
		9
		122
		499
		122
		499
		470
		151
		470
		151
		72
		661
		15
		732
		6
		31
		205
		180
		205
		180
		72
		87
		456
		87
		456
		87
		456
		264
		164
		524
		209
		21
		42
		254
		377
		165
		33
		458
		776
		494
		69
		249
		494
		69
		249
		954
		529
		211
		69
		274
		69
		274
		914
		914
		914
		181
		181
		181
		100
		100
		147
		291
		687
		687
		44
		100
		496
		496
		829
		685
		289
		289
		131
		167
		167
		257
		41
		41
		257
		41
		41
		1404
		1311
		197
		197
		197
		197
		120
		827
		679
		679
		679
		679
		362
		345
		181
		181
		181
		181
		498
		498
		2159
		472
		472
		2159
		472
		472
		180
		180
		1784
		1784
		1784
		274
		274
		1330
		1330
		1330
		274
		274
		1330
		1330
		1330
		1494
		1494
		110
		110
		110
		410
		410
		208
		336
		66
		257
		66
		257
		1393
		1393
		1334
		1412
		796
		796
		62
		62
		62
		62
		62
		62
		179
		179
		179
		101
		101
		859
		1838
		13
		13
		771
		1750
		13
		13
		771
		1750
		816
		816
		1208
		1208
		591
		43
		656
		1146
		1726
		1178
		479
		11
		398
		101
		101
		474
		230
		230
		230
		564
		361
		137
		87
		138
		611
		217
		52
		52
		611
		217
		52
		52
		611
		217
		52
		52
		44
		27
		27
		480
		32
		37
		37
		264
		22
		22
		205
		497
		497
		270
		29
		365
		501
		501
		464
		70
		66
		66
		53
		12
		12
		12
		474
		925
		1094
		1094
		12
		12
		12
		474
		925
		1094
		1094
		12
		12
		12
		474
		925
		1094
		1094
		416
		416
		416
		70
		521
		690
		690
		687
		687
		687
		201
		250
		419
		419
		1012
		1012
		1012
		113
		113
		339
		113
		113
		339
		72
		162
		162
		162
		162
		93
		44
		72
		148
		670
		450
		36
		154
		238
		660
		495
		495
		54
		54
		54
		54
		495
		495
		54
		54
		54
		54
		495
		495
		54
		54
		54
		54
		196
		373
		505
		641
		641
		196
		373
		505
		641
		641
		536
		359
		227
		91
		91
		67
		691
		691
		691
		156
		293
		293
		1536
		1536
		1536
		1536
		876
		89
		89
		130
		178
		178
		662
		1625
		1898
		1898
		1898
		210
		98
		98
		582
		1545
		1818
		1818
		1818
		389
		81
		81
		403
		1366
		1639
		1639
		1639
		2001
		1693
		1693
		1209
		246
		27
		27
		27
		2001
		1693
		1693
		1209
		246
		27
		27
		27
		2001
		1693
		1693
		1209
		246
		27
		27
		27
		529
		100
		1191
		129
		115
		115
		115
		115
		115
		115
		115
		115
		32
		40
		514
		513
		513
		513
		327
		327
		327
		327
		206
		206
		426
		33
		115
		96
		80
		331
		331
		331
		310
		316
		207
		207
[truncated: 48,409 more rows]

## Sheet: Figure 7
FIGURE 7e: Day 7-10 Co-culture glutamatergic neurons / U251-GFP
Time (h)	Untreated					SIS3 (10uM)					SIS3 (10uM) + Picrotoxin (10uM)						SIS3 (10uM) + Picrotoxin (25uM)					SIS3 (10uM) + Picrotoxin (33uM)						Picrotoxin (33uM)							p-value (t=72h)
	R1	R2	R3	R4	R5	R1	R2	R3	R4	R5	R1	R2	R3	R4	R5	R6	R1	R2	R3	R4	R5	R1	R2	R3	R4	R5	R6	R1	R2	R3	R4	R5
0	1	1	1	1	1	1	1	1	1	1	1	1	1	1	1	1	1	1	1	1	1	1	1	1	1	1	1	1	1	1	1	1			Picrotoxin (33uM) vs untreated							0.040606
6	1.09	1.1	1.06	1.06	1.03	1.12	1.11	1.06	1.07	1.08	1.07	1.07	1.05	1.1	1.11	1.07	1.05	1.06	1.07	1.07	1.03	1.05	1.05	1.05	1.03	1.01	1.05	1.05	1.06	1.03	1.05	1.01			SIS3 (10uM) vs untreated							0.002765
12	1.21	1.2	1.1	1.1	1.11	1.3	1.23	1.15	1.18	1.21	1.18	1.23	1.2	1.25	1.25	1.23	1.26	1.26	1.2	1.23	1.15	1.23	1.22	1.23	1.18	1.18	1.21	1.25	1.23	1.13	1.17	1.12			SIS3 (10uM) + Picrotoxin (10uM) vs untreated							<0.000001
18	1.29	1.3	1.15	1.12	1.17	1.42	1.33	1.21	1.2	1.3	1.29	1.37	1.34	1.31	1.35	1.33	1.48	1.46	1.3	1.32	1.26	1.4	1.39	1.43	1.29	1.29	1.32	1.37	1.37	1.2	1.24	1.18			SIS3 (10uM) + Picrotoxin (25uM) vs untreated							<0.000001
24	1.48	1.45	1.21	1.2	1.16	1.55	1.47	1.27	1.28	1.36	1.42	1.53	1.5	1.38	1.43	1.42	1.72	1.67	1.39	1.43	1.36	1.59	1.61	1.6	1.37	1.37	1.45	1.52	1.46	1.24	1.25	1.25			SIS3 (10uM) + Picrotoxin (33uM) vs untreated							<0.000001
30	1.58	1.52	1.36	1.3	1.26	1.63	1.5	1.36	1.37	1.46	1.49	1.65	1.59	1.51	1.56	1.55	1.87	1.84	1.53	1.56	1.42	1.75	1.78	1.77	1.5	1.51	1.6	1.6	1.55	1.33	1.34	1.35			Picrotoxin (33uM) vs SIS3 (10uM) + Picrotoxin (33uM)							<0.000001
36	1.69	1.65	1.47	1.43	1.34	1.75	1.61	1.42	1.47	1.52	1.59	1.74	1.67	1.6	1.67	1.66	2.04	1.96	1.63	1.71	1.48	1.9	1.98	1.98	1.66	1.66	1.8	1.68	1.64	1.44	1.44	1.45			SIS3 (10uM) vs SIS3 (10uM) + Picrotoxin (33uM)							<0.000001
42	1.83	1.74	1.61	1.57	1.44	1.86	1.72	1.5	1.56	1.65	1.69	1.84	1.78	1.73	1.77	1.76	2.19	2.1	1.75	1.86	1.64	2.08	2.16	2.12	1.82	1.81	1.96	1.77	1.74	1.53	1.51	1.55
48	1.97	1.92	1.82	1.74	1.6	1.99	1.83	1.64	1.81	1.87	1.79	1.99	1.89	1.98	1.98	2.01	2.32	2.21	2.27	2.29	2.04	2.25	2.33	2.28	2.3	2.24	2.45	1.9	1.85	1.86	1.88	2.06
54	2.09	2.1	1.87	1.8	1.62	2.15	2.04	1.74	1.81	1.94	1.99	2.2	2.08	2.08	2.08	2.07	2.68	2.56	2.32	2.37	2.11	2.75	2.77	2.76	2.41	2.34	2.54	2.13	2.06	1.91	1.9	2.09
60	2.24	2.21	1.91	1.94	1.76	2.41	2.28	1.93	2.01	2.16	2.21	2.45	2.3	2.32	2.3	2.31	2.91	2.75	2.51	2.62	2.29	3.04	3.04	3.03	2.6	2.49	2.74	2.42	2.31	2.06	2.05	2.25
66	2.41	2.37	2	2.06	1.89	2.76	2.57	2.08	2.2	2.4	2.44	2.77	2.59	2.59	2.58	2.57	3.22	2.97	2.79	2.87	2.53	3.34	3.31	3.32	2.81	2.7	2.97	2.65	2.49	2.14	2.16	2.35
72	2.56	2.6	2.16	2.25	2.03	3.08	2.77	2.27	2.4	2.62	2.64	3.05	2.85	2.92	2.86	2.81	3.57	3.23	3.12	3.2	2.77	3.64	3.59	3.6	3.06	2.96	3.22	2.78	2.63	2.3	2.32	2.5
FIGURE 7e: Day 15-18 Co-culture glutamatergic neurons / U251-GFP (Day 14-17)
Time (h)	Untreated								SIS3 (10uM)								SIS3 (10uM) + Picrotoxin (10uM)							SIS3 (10uM) + Picrotoxin (25uM)								SIS3 (10uM) + Picrotoxin (33uM)							Picrotoxin (33uM)									p-value (t=72h)
	R1	R2	R3	R4	R5	R6	R7	R8	R1	R2	R3	R4	R5	R6	R7	R8	R1	R2	R3	R4	R5	R6	R7	R1	R2	R3	R4	R5	R6	R7	R8	R1	R2	R3	R4	R5	R6	R7	R1	R2	R3	R4	R5	R6	R7
0	1	1	1	1	1	1	1	1	1	1	1	1	1	1	1	1	1	1	1	1	1	1	1	1	1	1	1	1	1	1	1	1	1	1	1	1	1	1	1	1	1	1	1	1	1			Picrotoxin (33uM) vs untreated
6	1.0164	1.09305	1.06807	1.11475	1.13353	1.11226	1.12828	1.11642	1.08771	1.03922	1.04164	1.12364	1.10711	1.18083	1.12755	1.15069	0.979097	0.989026	1.14608	1.14114	1.12949	1.17219	1.18838	1.00577	0.964744	1.03338	1.17199	1.1131	1.15149	1.15265	1.12186	0.97298	0.955471	1.09027	1.05594	1.08781	1.1244	1.11068	1.03201	1.03636	1.08308	1.0743	1.07795	1.12866	1.10312			SIS3 (10uM) vs untreated
12	1.05491	1.15272	1.11788	1.18099	1.22722	1.23716	1.23394	1.20188	1.21832	1.15892	1.13875	1.28486	1.27467	1.31268	1.28444	1.3025	1.07128	1.09636	1.30955	1.31298	1.30443	1.37246	1.3634	1.12308	1.07271	1.13983	1.42791	1.32383	1.36538	1.34078	1.2868	1.08159	1.05104	1.29294	1.3072	1.33068	1.36103	1.30913	1.16574	1.18084	1.25381	1.24115	1.25375	1.2153	1.2639			SIS3 (10uM) + Picrotoxin (10uM) vs untreated
18	1.08618	1.12491	1.1489	1.22761	1.26825	1.26117	1.25269	1.20083	1.30984	1.23151	1.21645	1.37252	1.32036	1.34946	1.32998	1.36553	1.15004	1.15368	1.37491	1.42768	1.38637	1.45851	1.43297	1.25033	1.20053	1.2035	1.53949	1.41377	1.46543	1.42985	1.42914	1.18435	1.15342	1.41812	1.45391	1.48312	1.49809	1.44333	1.20925	1.2494	1.35672	1.34639	1.34646	1.29013	1.36509			SIS3 (10uM) + Picrotoxin (25uM) vs untreated
24	1.11037	1.12843	1.18229	1.23991	1.32282	1.22661	1.27501	1.22987	1.36462	1.30898	1.26094	1.39546	1.391	1.41464	1.38772	1.40166	1.21949	1.20592	1.41691	1.51326	1.44906	1.50329	1.42947	1.37658	1.29359	1.31329	1.61308	1.51105	1.56377	1.4961	1.57003	1.28581	1.23422	1.47999	1.52007	1.61216	1.59871	1.50517	1.25652	1.31116	1.36613	1.35829	1.37872	1.40692	1.39922			SIS3 (10uM) + Picrotoxin (33uM) vs untreated
30	1.1426	1.16316	1.23615	1.30257	1.34611	1.26251	1.33331	1.30914	1.45121	1.38071	1.32401	1.4389	1.43427	1.47675	1.43744	1.46807	1.2959	1.31233	1.51189	1.57384	1.51961	1.59376	1.51966	1.47961	1.42237	1.44622	1.70638	1.58719	1.65886	1.56927	1.67457	1.40621	1.35614	1.55979	1.63989	1.70876	1.77253	1.63146	1.32723	1.36601	1.4561	1.44011	1.47833	1.46544	1.49353			Picrotoxin (33uM) vs SIS3 (10uM) + Picrotoxin (33uM)
36	1.21655	1.24832	1.31754	1.40031	1.49992	1.41654	1.49142	1.43807	1.58828	1.4743	1.39804	1.52602	1.53238	1.54989	1.57777	1.57111	1.40872	1.36911	1.597	1.69059	1.67354	1.69881	1.61786	1.64209	1.56916	1.56645	1.90277	1.73691	1.80007	1.6974	1.80319	1.57022	1.49102	1.64717	1.81937	1.90352	2.0381	1.83089	1.41356	1.45596	1.5778	1.52455	1.5939	1.58599	1.60731			SIS3 (10uM) vs SIS3 (10uM) + Picrotoxin (33uM)
42	1.31039	1.35529	1.40234	1.59756	1.72038	1.59799	1.64697	1.59127	1.75647	1.5984	1.50617	1.66107	1.64407	1.6746	1.73444	1.69961	1.54322	1.44479	1.72591	1.8423	1.7888	1.8684	1.73542	1.82833	1.74018	1.72095	2.06605	1.87891	1.97647	1.85505	1.94991	1.74476	1.63643	1.78289	2.01674	2.15427	2.30679	2.02651	1.52212	1.53491	1.69959	1.69834	1.73266	1.68602	1.75623
48	1.45316	1.3793	1.50273	1.79303	1.93701	1.83906	1.91981	1.75996	2.18307	1.85064	1.56729	1.98471	1.95281	1.92392	2.01671	1.90619	1.69913	1.49806	2.03006	2.19208	2.15004	2.1719	2.00595	2.24048	2.05856	2.07595	2.63691	2.30956	2.48569	2.24284	2.22868	2.08206	1.98434	2.3101	2.63178	2.69276	2.76491	2.46044	1.76048	1.73004	2.00747	1.98327	2.09008	1.96424	2.04795
54	1.47158	1.34999	1.51457	1.91626	2.08302	1.93089	1.98675	1.89846	2.28025	1.89769	1.61433	2.19244	2.04889	2.09633	2.19839	2.05038	1.81774	1.56833	2.17814	2.41451	2.34173	2.43514	2.22514	2.33372	2.14025	2.20035	2.84606	2.49854	2.69936	2.45963	2.49166	2.14541	1.99641	2.43863	2.85049	2.84471	3.05396	2.67339	1.74843	1.7047	2.1685	2.21051	2.35252	2.10788	2.36187
60	1.55587	1.41888	1.58753	1.986	2.20273	2.01616	2.12119	1.955	2.47538	2.09594	1.79417	2.44624	2.30493	2.33054	2.53366	2.29741	2.03803	1.71724	2.45955	2.71461	2.67429	2.78132	2.4941	2.57664	2.32677	2.4157	3.16274	2.71716	3.01493	2.71485	2.76363	2.33	2.18933	2.65635	3.09541	3.12003	3.33109	2.87065	1.8958	1.84347	2.38971	2.4274	2.51897	2.303	2.53699
66	1.61455	1.52739	1.65082	2.05291	2.3943	2.13653	2.25358	2.01511	2.72852	2.29774	1.99581	2.76346	2.5388	2.56981	2.86718	2.52983	2.26711	1.94196	2.70377	3.03989	2.9619	3.07919	2.75271	2.82103	2.53439	2.63942	3.52168	3.02683	3.34835	2.97645	3.1079	2.54664	2.39697	2.92705	3.36699	3.38489	3.61394	3.1426	2.02185	1.97793	2.53375	2.57163	2.64129	2.42286	2.682
72	1.69584	1.64448	1.71287	2.18658	2.53203	2.27396	2.42215	2.12129	2.98469	2.51482	2.19938	2.98779	2.70776	2.81548	3.12033	2.73348	2.51249	2.12827	2.97186	3.34562	3.22309	3.38745	2.97262	3.05658	2.75403	2.85161	3.84593	3.28473	3.68519	3.22266	3.39546	2.77429	2.61115	3.17434	3.68391	3.67551	3.86424	3.4052	2.14228	2.08426	2.64566	2.71688	2.78383	2.60145	2.82086
FIGURE 7g: Day 7-10 Co-culture glutamatergic neurons / U251-GFP
Time (h)	Untreated					A83 (0.5uM)					A83 (0.5uM) + Picrotoxin (10uM)						A83 (0.5uM) + Picrotoxin (25uM)					A83 (0.5uM) + Picrotoxin (33uM)						Picrotoxin (33uM)							p-value (t=72h)
	R1	R2	R3	R4	R5	R1	R2	R3	R4	R5	R1	R2	R3	R4	R5	R6	R1	R2	R4	R5	R6	R1	R2	R3	R4	R5	R6	R1	R2	R3	R4	R5
0	1	1	1	1	1	1	1	1	1	1	1	1	1	1	1	1	1	1	1	1	1	1	1	1	1	1	1	1	1	1	1	1			Picrotoxin (33uM) vs untreated							0.040606
6	1.09	1.1	1.06	1.06	1.03	1.09	1.03	1.02726	1.03038	1.06313	1.08	1.07	1.11	1.05646	1.02931	1.06026	1.1	0.94	1.03	1.02	1.02	1.03	1.02	1.03	0.99	1	1	1.05	1.06	1.03	1.05	1.01			A83 (0.5uM) vs untreated							0.125335
12	1.21	1.2	1.1	1.1	1.11	1.22	1.11	1.07421	1.1028	1.13413	1.2	1.22	1.26	1.14824	1.12764	1.14837	1.33	1.24	1.13	1.11	1.15	1.22	1.2	1.21	1.09	1.12	1.09	1.25	1.23	1.13	1.17	1.12			A83 (0.5uM) + Picrotoxin (10uM) vs untreated							0.452022
18	1.29	1.3	1.15	1.12	1.17	1.31	1.2	1.11062	1.13044	1.17486	1.26	1.3	1.37	1.21284	1.1892	1.20535	1.5	1.38	1.19	1.15	1.21	1.37	1.36	1.36	1.16	1.2	1.15	1.37	1.37	1.2	1.24	1.18			A83 (0.5uM) + Picrotoxin (25uM) vs untreated							0.005257
24	1.48	1.45	1.21	1.2	1.16	1.42	1.29	1.17936	1.20165	1.213	1.32	1.43	1.49	1.2602	1.25969	1.2634	1.64	1.49	1.28	1.2	1.25	1.53	1.51	1.49	1.23	1.28	1.24	1.52	1.46	1.24	1.25	1.25			A83 (0.5uM) + Picrotoxin (33uM) vs untreated							0.000329
30	1.58	1.52	1.36	1.3	1.26	1.52	1.36	1.29599	1.29931	1.31477	1.33	1.51	1.53	1.36891	1.36438	1.36222	1.68	1.58	1.37	1.3	1.36	1.64	1.62	1.56	1.32	1.38	1.35	1.6	1.55	1.33	1.34	1.35
36	1.69	1.65	1.47	1.43	1.34	1.59	1.44	1.42619	1.4033	1.398	1.37	1.61	1.59	1.48287	1.45858	1.48721	1.81	1.72	1.47	1.41	1.45	1.77	1.72	1.69	1.45	1.54	1.46	1.68	1.64	1.44	1.44	1.45
42	1.83	1.74	1.61	1.57	1.44	1.7	1.59	1.54506	1.49783	1.5438	1.42	1.71	1.72	1.56126	1.53657	1.62856	1.92	1.78	1.54	1.51	1.59	1.91	1.78	1.76	1.59	1.67	1.61	1.77	1.74	1.53	1.51	1.55
48	1.97	1.92	1.82	1.74	1.6	1.82	1.72	1.72732	1.75169	1.67438	1.49	1.83	1.86	1.80675	1.75038	1.91019	2.07	1.9	1.86	1.8	1.96	2.05	1.84	1.86	2.01	2.09	2.09	1.9	1.85	1.86	1.88	2.06
54	2.09	2.1	1.87	1.8	1.62	2.08	2	1.7605	1.75227	1.70754	1.62	2.03	2.1	1.81486	1.80379	1.95483	2.41	2.24	1.95	1.93	2.03	2.37	2.24	2.09	2.11	2.16	2.12	2.13	2.06	1.91	1.9	2.09
60	2.24	2.21	1.91	1.94	1.76	2.2	2.15	1.83224	1.81841	1.77155	1.77	2.19	2.26	1.93331	1.89368	2.0833	2.72	2.55	2.13	2.09	2.2	2.64	2.39	2.3	2.26	2.34	2.25	2.42	2.31	2.06	2.05	2.25
66	2.41	2.37	2	2.06	1.89	2.25	2.29	1.92696	1.91082	1.8822	1.87	2.37	2.42	1.99811	1.98673	2.15913	3.01	2.73	2.25	2.2	2.32	2.84	2.45	2.49	2.4	2.48	2.38	2.65	2.49	2.14	2.16	2.35
72	2.56	2.6	2.16	2.25	2.03	2.3	2.41	2.08753	2.08701	2.03884	1.96	2.5	2.53	2.1194	2.1115	2.30166	3.21	2.86	2.42	2.3	2.46	2.98	2.5	2.57	2.57	2.66	2.52	2.78	2.63	2.3	2.32	2.5
FIGURE 7g: Day 15-18 Co-culture glutamatergic neurons / U251-GFP
Time (h)	Untreated								A83 (0.5uM)								A83 (0.5uM) + Picrotoxin (10uM)								A83 (0.5uM) + Picrotoxin (25uM)								A83 (0.5uM) + Picrotoxin (33uM)								Picrotoxin (33uM)
	R1	R2	R3	R4	R5	R6	R7	R8	R1	R2	R3	R4	R5	R6	R7	R8	R1	R2	R3	R4	R5	R6	R7	R8	R1	R2	R3	R4	R5	R6	R7	R8	R1	R2	R3	R4	R5	R6	R7	R8	R1	R2	R3	R4	R5	R6	R7
0	1	1	1	1	1	1	1	1	1	1	1	1	1	1	1	1	1	1	1	1	1	1	1	1	1	1	1	1	1	1	1	1	1	1	1	1	1	1	1	1	1	1	1	1	1	1	1
6	1.0164	1.09305	1.06807	1.11475	1.13353	1.11226	1.12828	1.11642	1.05514	1.02833	1.01061	1.11104	1.10775	1.16502	1.11917	1.12515	1.06669	1.04135	1.02467	1.09698	1.10874	1.12277	1.11529	1.11107	1.03533	1.00796	1.01266	1.10391	1.11	1.06037	1.08483	1.114	1.00505	1.00064	0.998141	1.06255	1.05976	1.03391	1.05107	1.04188	1.03201	1.03636	1.08308	1.0743	1.07795	1.12866	1.10312
12	1.05491	1.15272	1.11788	1.18099	1.22722	1.23716	1.23394	1.20188	1.08777	1.07511	1.08923	1.26485	1.25733	1.32118	1.23644	1.23122	1.13409	1.11613	1.10001	1.24532	1.29482	1.29572	1.26634	1.28955	1.16948	1.14404	1.12422	1.26816	1.30255	1.23573	1.21999	1.25253	1.11687	1.10986	1.14262	1.23745	1.25218	1.20957	1.25336	1.23705	1.16574	1.18084	1.25381	1.24115	1.25375	1.2153	1.2639
18	1.08618	1.12491	1.1489	1.22761	1.26825	1.26117	1.25269	1.20083	1.10947	1.09158	1.09243	1.30033	1.28668	1.34288	1.29589	1.31233	1.18407	1.15298	1.09072	1.29534	1.32855	1.34133	1.32369	1.31024	1.24849	1.21508	1.18197	1.39807	1.39752	1.37663	1.3195	1.36635	1.20126	1.16607	1.20731	1.34791	1.31438	1.2921	1.34788	1.34467	1.20925	1.2494	1.35672	1.34639	1.34646	1.29013	1.36509
24	1.11037	1.12843	1.18229	1.23991	1.32282	1.22661	1.27501	1.22987	1.14332	1.11456	1.1406	1.34583	1.2743	1.36441	1.31924	1.34845	1.19287	1.1863	1.10644	1.29654	1.3746	1.34672	1.33865	1.30163	1.31551	1.26892	1.22065	1.48302	1.44848	1.38872	1.37633	1.4222	1.2703	1.21066	1.25079	1.41926	1.39043	1.34092	1.36508	1.40883	1.25652	1.31116	1.36613	1.35829	1.37872	1.40692	1.39922
30	1.1426	1.16316	1.23615	1.30257	1.34611	1.26251	1.33331	1.30914	1.17583	1.16573	1.17856	1.39262	1.32165	1.41037	1.43803	1.38047	1.236	1.24009	1.13772	1.3887	1.42292	1.42702	1.40473	1.38961	1.40634	1.33189	1.28994	1.58588	1.51538	1.4459	1.47366	1.49758	1.36321	1.28294	1.32775	1.51438	1.4557	1.43778	1.43079	1.4912	1.32723	1.36601	1.4561	1.44011	1.47833	1.46544	1.49353
36	1.21655	1.24832	1.31754	1.40031	1.49992	1.41654	1.49142	1.43807	1.25553	1.24151	1.25447	1.51528	1.43037	1.56583	1.51398	1.48717	1.31368	1.32785	1.21406	1.48438	1.55411	1.53427	1.54259	1.4763	1.51645	1.42757	1.38598	1.77179	1.64094	1.56338	1.57554	1.64458	1.47316	1.34729	1.43532	1.65332	1.62895	1.56624	1.5563	1.62703	1.41356	1.45596	1.5778	1.52455	1.5939	1.58599	1.60731
42	1.31039	1.35529	1.40234	1.59756	1.72038	1.59799	1.64697	1.59127	1.33664	1.33715	1.3559	1.71325	1.59994	1.71304	1.6493	1.61232	1.43163	1.44787	1.29598	1.60407	1.68387	1.6862	1.66585	1.61446	1.6187	1.53667	1.47045	1.94832	1.78126	1.72515	1.70886	1.79057	1.6079	1.44277	1.51876	1.8158	1.8071	1.72382	1.67061	1.794	1.52212	1.53491	1.69959	1.69834	1.73266	1.68602	1.75623
48	1.45316	1.3793	1.50273	1.79303	1.93701	1.83906	1.91981	1.75996	1.69769	1.61072	1.74925	1.8972	1.82234	1.94644	1.82961	1.76376	1.68951	1.77827	1.29598	1.88304	1.87163	1.90536	1.90748	1.77383	1.7947	1.88233	1.83823	2.32987	2.16435	2.04769	1.94595	2.08199				2.22613	2.18296	2.13412	2.02601	2.15665	1.76048	1.73004	2.00747	1.98327	2.09008	1.96424	2.04795
54	1.47158	1.34999	1.51457	1.91626	2.08302	1.93089	1.98675	1.89846	1.61441	1.54928	1.64044	1.95333	1.87437	2.02169	1.91493	1.81911	1.69811	1.78525	1.51913	1.95041	1.97813	2.06149	2.02996	1.91028	1.90819	2.0003	1.91611	2.51707	2.40935	2.2906	2.09538	2.23627	2.09101	1.8617	1.92467	2.44083	2.37796	2.31894	2.23521	2.3873	1.74843	1.7047	2.1685	2.21051	2.35252	2.10788	2.36187
60	1.55587	1.41888	1.58753	1.986	2.20273	2.01616	2.12119	1.955	1.73928	1.67368	1.76928	2.03023	1.96538	2.1432	1.97927	1.91822	1.84171	1.96436	1.64885	2.06109	2.14207	2.20553	2.1403	1.97246	2.11286	2.21948	2.11924	2.68574	2.58281	2.47583	2.25139	2.40401	2.2659	2.02584	2.07246	2.62764	2.58651	2.51422	2.43692	2.6087	1.8958	1.84347	2.38971	2.4274	2.51897	2.303	2.53699
66	1.61455	1.52739	1.65082	2.05291	2.3943	2.13653	2.25358	2.01511	1.84448	1.7504	1.88009	2.1443	2.05528	2.30573	2.10328	1.99592	1.99867	2.08137	1.74851	2.12229	2.25683	2.34896	2.28539	2.04908	2.30722	2.37423	2.25823	2.85594	2.734	2.65693	2.39642	2.55817	2.43011	2.15317	2.21896	2.86532	2.75357	2.70518	2.5682	2.79892	2.02185	1.97793	2.53375	2.57163	2.64129	2.42286	2.682
72	1.69584	1.64448	1.71287	2.18658	2.53203	2.27396	2.42215	2.12129	1.92552	1.85098	1.95331	2.2653	2.15819	2.45603	2.21411	2.07311	2.13389	2.18295	1.87237	2.16866	2.37363	2.46465	2.38073	2.09487	2.46154	2.52378	2.39412	3.02753	2.88528	2.79019	2.52008	2.72864	2.58669	2.29847	2.34777	3.04704	2.92599	2.89647	2.71207	2.94255	2.14228	2.08426	2.64566	2.71688	2.78383	2.60145	2.82086
Figure 7j		Mus musculus, NOD.Cg-Prkdcscid Il2rgtm1Wjl/SzJ, P1-P2
	Vehicle					SIS-3
Week*	#251 (F)	#253 (F)	#254 (F)	#258 (F)	#259 (F)	#250 (F)	#252 (F)	#255 (M)	#260 (M)
4	0.63	0.33	0.3	0.41	0.33	0.54	0.52	0.4	0.37
5	1.89	0.37		1.04	0.84			0.65
6	2.08	0.4	1.02		1.78	2.46	1.96	2.25	4.1
7	4.93	1.04	1.29	3.87	3.38	8.62	5.37	9.54	6.11
8	9.21	2.86	7.99	12.99	6.73	17.33	14.01	23.16	15.31
*weeks after injection of neonatal mice, therefore corresponding also to the age
[truncated: 2 more columns]

## Sheet: Supp Figure 5
Supp Figure 5a
		Multi-anchor loops
	(#)	Lost loops	Gained loops
	P-P	185	2497
	P-E	724	350
	E-E	504	9
	(%)	Lost loops	Gained loops
	P-P	0.512	0.874
	P-E	0.357	0.123
	E-E	0.131	0.003

## Sheet: Supp Figure 10
Supp Figure 10j
Integrated Density
#	hAstro	U3008	U3009	U3013	U3028	U3031	U3039	U3042	U3047	U3054	U3073	U3078	U3085	U3086	U3118	U3121
1	20062.4	19180	17594.2	21454.8	35404.5	23942.5	24564.1	18652.6	13059.2	15872.3	33398.7	16824	11382.1	8957.93	6065.42	9523.92
2	20062.4	20336.2	20516.3	52999.9	19274.5	29534.3	23503.2	13540.5	13975.3	17778.7	25633.4	10554.2	10575.4	9250.69	5018.1	7623
3	24637.2	22204.7	17821.4	29922.2	20750.9	28084.9	35916.1	20714.7	14491.7	12067	33048.7	16026.1	10936.6	9427.25	5917.23	8430.99
4	25485.1	39101.7	18687.5	17467.3	19465	18156.3	28167.2	16577.7	16630.7	16684.3	28474.9	17261.8	10327.5	9635.56	7165.77	3609.44
5	29960.1	21860.3	16120.5	35404.5	23381.6	29060.9	26433.9	18094.2	13411.6	17429.7	37500.8	18039.6	10830.1	10262.2	6259.55	2952.92

## Sheet: Supp Figure 11
Supp Fig 11a
		SMAD3					PITX1
	(%)	Low	Medium	High		(%)	Low	Medium	High
	HGG	62.5	12.5	25		HGG	75	25	0
	LGG	0	100	0		LGG	100	0	0
	(#)	Low	Medium	High		(#)	Low	Medium	High
	HGG	5	1	2		HGG	3	1	0
	LGG	0	2	0		LGG	3	0	0
		TNIK					KCNE4
	(%)	Low	Medium	High		(%)	Low	Medium	High
	HGG	12.5	37.5	50		HGG	100	0	0
	LGG	25	0	75		LGG	0	0	0
	(#)	Low	Medium	High		(#)	Low	Medium	High
	HGG	1	3	4		HGG	2	0	0
	LGG	1	0	3		LGG	0	0	0
		EPHB3					CNTNAP1
	(%)	Low	Medium	High		(%)	Low	Medium	High
	HGG	22.2	33.3	44.5		HGG	50	0	50
	LGG	25	50	25		LGG	0	0	0
	(#)	Low	Medium	High		(#)	Low	Medium	High
	HGG	2	3	4		HGG	1	0	1
	LGG	1	2	1		LGG	0	0	0
		SEMA5A					SLC26A11
	(%)	Low	Medium	High		(%)	Low	Medium	High
	HGG	100	0	0		HGG	66.7	33.3	0
	LGG	0	0	0		LGG	100	0	0
	(#)	Low	Medium	High		(#)	Low	Medium	High
	HGG	3	0	0		HGG	4	2	0
	LGG	0	0	0		LGG	2	0	0
		RGS17					CDKN2C
	(%)	Low	Medium	High		(%)	Low	Medium	High
	HGG	33.3	66.7	0		HGG	29.6	66.7	3.7
	LGG	100	0	0		LGG	63.6	36.4	0
	(#)	Low	Medium	High		(#)	Low	Medium	High
	HGG	1	2	0		HGG	8	18	1
	LGG	2	0	0		LGG	7	4	0
		NKX2-2					DUSP10
	(%)	Low	Medium	High		(%)	Low	Medium	High
	HGG	60	40	0		HGG	14.3	71.4	14.3
	LGG	75	0	25		LGG	33.3	66.7	0
	(#)	Low	Medium	High		(#)	Low	Medium	High
	HGG	3	2	0		HGG	1	5	1
	LGG	3	0	1		LGG	1	2	0
		TMX4					SGSH
	(%)	Low	Medium	High		(%)	Low	Medium	High
	HGG	36.4	54.5	9.1		HGG	40	40	20
	LGG	37.5	50	12.5		LGG	0	100	0
	(#)	Low	Medium	High		(#)	Low	Medium	High
	HGG	4	6	1		HGG	4	4	2
	LGG	3	4	1		LGG	0	2	0

## Sheet: Supp Fig 12
	PITX1 expression
			Gene	triplicate Ct	Ct mean	dCt	ddCt	2^-ΔΔCt
	Supp Fig 12e	Control line	reference	20.506	20.883
				21.038
				21.105
			target	28.99	28.6557	7.77267	0	1
				28.641
				28.336
		PITX1 OE line	reference	20.725	20.496
				20.375
				20.388
			target	21.822	21.6673	1.17133	-6.60133	97.0956
				21.4
				21.78
			Gene	triplicate Ct	Ct mean	dCt	ddCt	2^-ΔΔCt
	Supp Fig 12f	Control line	reference	21.548	21.4633
				21.372
				21.47
			target	23.293	23.2043	1.741	0	1
				23.136
				23.184
		PITX1 KD line	reference	21.142	21.1987
				21.219
				21.235
			target	24.487	24.8217	3.623	1.882	0.271307
				25.327
				24.651
	SMAD3 expression
			Gene	triplicate Ct	Ct mean	dCt	ddCt	2^-ΔΔCt
	Supp Fig 12c	Control line	reference	17.2446	17.2143
				17.1858
				17.2124
			target	22.9307	22.8942	5.67991	0	1
				22.8512
				22.9006
		SMAD3 OE line	reference	17.328	17.3753
				17.243
				17.555
			target	19.5017	19.5577	2.18241	-3.49749	11.2941
				19.537
				19.6345
	Supp Fig 12d		Gene	triplicate Ct	Ct mean	dCt	ddCt	2^-ΔΔCt
		Control line	reference	21.548	21.4633
				21.372
				21.47
			target	20.979	21.017	-0.446333	0	1
				21.091
				20.981
		SMAD3 KD line	reference	20.913	21.049
				21.077
				21.157
			target	21.792	21.856	0.807	1.25333	0.419478
				21.865
				21.911

## Sheet: Supp Figure 13
Supp Figure 13a: Day 7-10 Co-culture glutamatergic neurons / U251-GFP
Time (h)	Untreated					Picrotoxin (10uM)						Picrotoxin (25uM)				Picrotoxin (33uM)							p-value (t=72h)
	R1	R2	R3	R4	R5	R1	R2	R3	R4	R5	R6	R1	R2	R3	R4	R1	R2	R3	R4	R5
0	1	1	1	1	1	1	1	1	1	1	1	1	1	1	1	1	1	1	1	1			Picrotoxin (10uM) vs untreated			0.615462
6	1.09	1.1	1.06	1.06	1.03	1.12	1.15	1.16	1.06	1.05	1.04	1.11	1.01	0.99	1.05	1.05	1.06	1.03	1.05	1.01			Picrotoxin (25uM) vs untreated			0.914499
12	1.21	1.2	1.1	1.1	1.11	1.25	1.3	1.3	1.1	1.1	1.08	1.36	1.09	1.06	1.16	1.25	1.23	1.13	1.17	1.12			Picrotoxin (33uM) vs untreated			0.040606
18	1.29	1.3	1.15	1.12	1.17	1.34	1.38	1.42	1.12	1.13	1.15	1.45	1.14	1.09	1.21	1.37	1.37	1.2	1.24	1.18
24	1.48	1.45	1.21	1.2	1.16	1.46	1.54	1.54	1.16	1.14	1.2	1.55	1.22	1.15	1.26	1.52	1.46	1.24	1.25	1.25
30	1.58	1.52	1.36	1.3	1.26	1.53	1.6	1.61	1.26	1.25	1.32	1.64	1.32	1.23	1.37	1.6	1.55	1.33	1.34	1.35
36	1.69	1.65	1.47	1.43	1.34	1.65	1.7	1.71	1.36	1.36	1.43	1.75	1.43	1.33	1.46	1.68	1.64	1.44	1.44	1.45
42	1.83	1.74	1.61	1.57	1.44	1.76	1.88	1.82	1.43	1.45	1.52	1.87	1.53	1.44	1.58	1.77	1.74	1.53	1.51	1.55
48	1.97	1.92	1.82	1.74	1.6	1.88	2.04	2.01	1.64	1.66	1.74	2.01	1.86	1.72	1.86	1.9	1.85	1.86	1.88	2.06
54	2.09	2.1	1.87	1.8	1.62	2.08	2.2	2.2	1.68	1.71	1.79	2.3	1.84	1.71	1.89	2.13	2.06	1.91	1.9	2.09
60	2.24	2.21	1.91	1.94	1.76	2.23	2.4	2.41	1.77	1.81	1.9	2.56	1.96	1.81	2.02	2.42	2.31	2.06	2.05	2.25
66	2.41	2.37	2	2.06	1.89	2.42	2.57	2.59	1.85	1.95	2.01	2.72	2.04	1.92	2.11	2.65	2.49	2.14	2.16	2.35
72	2.56	2.6	2.16	2.25	2.03	2.58	2.69	2.76	1.99	2.11	2.14	2.85	2.16	2	2.22	2.78	2.63	2.3	2.32	2.5
Supp Figure 13a: Day 15-18 Co-culture glutamatergic neurons / U251-GFP
Time (h)	Untreated								Picrotoxin (10uM)						Picrotoxin (25uM)							Picrotoxin (33uM)								p-value (t=72h)
0	R1	R2	R3	R4	R5	R6	R7	R8	R1	R2	R3	R4	R5	R6	R1	R2	R3	R4	R5	R6	R7	R1	R2	R3	R4	R5	R6	R7
6	1.0164	1.09305	1.06807	1.11475	1.13353	1.11226	1.12828	1.11642	1.08303	1.11223	1.08199	1.12263	1.10722	1.11456	1.00598	1.06023	1.08098	1.12561	1.09191	1.10727	1.10182	1.03201	1.03636	1.08308	1.0743	1.07795	1.12866	1.10312		Picrotoxin (10uM) vs untreated			0.05424
12	1.05491	1.15272	1.11788	1.18099	1.22722	1.23716	1.23394	1.20188	1.13498	1.28305	1.19456	1.25012	1.21374	1.18075	1.09051	1.17931	1.24468	1.28097	1.2737	1.24781	1.23474	1.16574	1.18084	1.25381	1.24115	1.25375	1.2153	1.2639		Picrotoxin (25uM) vs untreated			0.000176
18	1.08618	1.12491	1.1489	1.22761	1.26825	1.26117	1.25269	1.20083	1.14325	1.36685	1.21361	1.30278	1.20065	1.24157	1.13405	1.22022	1.3396	1.32668	1.3784	1.29835	1.28602	1.20925	1.2494	1.35672	1.34639	1.34646	1.29013	1.36509		Picrotoxin (33uM) vs untreated			2e-06
24	1.11037	1.12843	1.18229	1.23991	1.32282	1.22661	1.27501	1.22987	1.17035	1.36008	1.23519	1.33033	1.22131	1.3215	1.18777	1.23806	1.39038	1.363	1.38022	1.34827	1.29826	1.25652	1.31116	1.36613	1.35829	1.37872	1.40692	1.39922
30	1.1426	1.16316	1.23615	1.30257	1.34611	1.26251	1.33331	1.30914	1.22152	1.4356	1.30614	1.37467	1.28311	1.40691	1.24743	1.31624	1.46925	1.44288	1.44	1.38685	1.34224	1.32723	1.36601	1.4561	1.44011	1.47833	1.46544	1.49353
36	1.21655	1.24832	1.31754	1.40031	1.49992	1.41654	1.49142	1.43807	1.30831	1.57057	1.43902	1.52606	1.45038	1.51326	1.29696	1.39873	1.57686	1.61355	1.5881	1.52256	1.43032	1.41356	1.45596	1.5778	1.52455	1.5939	1.58599	1.60731
42	1.31039	1.35529	1.40234	1.59756	1.72038	1.59799	1.64697	1.59127	1.41368	1.74474	1.58173	1.69776	1.60746	1.63217	1.37271	1.50002	1.73381	1.80057	1.72829	1.63634	1.51077	1.52212	1.53491	1.69959	1.69834	1.73266	1.68602	1.75623
48	1.45316	1.3793	1.50273	1.79303	1.93701	1.83906	1.91981	1.75996	1.55669	1.94848	1.73535	1.89601	1.71812	1.86484	1.67958	1.79403	1.95167	2.07566	2.00024	1.83433	1.72932	1.76048	1.73004	2.00747	1.98327	2.09008	1.96424	2.04795
54	1.47158	1.34999	1.51457	1.91626	2.08302	1.93089	1.98675	1.89846	1.58456	2.10095	1.88486	2.02154	1.83596	1.92777	1.67265	1.85528	2.11735	2.22343	2.20216	2.00552	1.89049	1.74843	1.7047	2.1685	2.21051	2.35252	2.10788	2.36187
60	1.55587	1.41888	1.58753	1.986	2.20273	2.01616	2.12119	1.955	1.695	2.22881	2.01909	2.14984	1.91141	2.04442	1.89493	2.0426	2.27046	2.37523	2.36295	2.16058	2.00525	1.8958	1.84347	2.38971	2.4274	2.51897	2.303	2.53699
66	1.61455	1.52739	1.65082	2.05291	2.3943	2.13653	2.25358	2.01511	1.80494	2.39413	2.13555	2.25625	1.9668	2.14866	2.0881	2.20454	2.3513	2.52359	2.51398	2.28602	2.08237	2.02185	1.97793	2.53375	2.57163	2.64129	2.42286	2.682
72	1.69584	1.64448	1.71287	2.18658	2.53203	2.27396	2.42215	2.12129	1.90537	2.56488	2.25687	2.4223	2.08496	2.28384	2.29263	2.35822	2.47657	2.62858	2.57757	2.3742	2.13878	2.14228	2.08426	2.64566	2.71688	2.78383	2.60145	2.82086
Supp Figure 13b: Day 7-10 Only glioblastoma cells U251-GFP - picrotoxin
Time (hours)	Untreated					Picrotoxin (10uM)						Picrotoxin (25uM)					Picrotoxin (33uM)
	R1	R2	R3	R4	R5	R1	R2	R3	R4	R5	R6	R1	R2	R3	R4	R5	R1	R2	R3	R4	R5	R6
0	1	1	1	1	1	1	1	1	1	1	1	1	1	1	1	1	1	1	1	1	1	1
6	0.99	0.88	1.055	1.031	1.048	0.95	1	0.99	1.092	1.026	1.033	0.99	0.94	1.05	0.894	1.025	0.92	1.01	0.9	1.044	1.034	1.058
12	1.05	0.99	1.215	1.16	1.176	1.11	1.08	1.07	1.214	1.111	1.135	0.92	0.95	1.191	1.164	1.111	1	1.08	0.99	1.127	1.071	1.096
18	1.18	1.21	1.425	1.379	1.445	1.13	0.98	1.15	1.39	1.276	1.315	0.83	0.98	1.393	1.389	1.317	1.16	1.06	1.25	1.304	1.238	1.206
24	1.3	1.39	1.545	1.532	1.6	1.45	1.29	1.36	1.496	1.446	1.509	1.24	1.32	1.502	1.532	1.488	1.38	1.34	1.38	1.456	1.426	1.352
30	1.38	1.43	1.559	1.556	1.684	1.56	1.37	1.46	1.627	1.55	1.601	1.31	1.16	1.521	1.575	1.542	1.33	1.4	1.44	1.519	1.503	1.492
36	1.46	1.42	1.571	1.564	1.739	1.6	1.39	1.5	1.71	1.626	1.636	1.41	1.18	1.538	1.59	1.577	1.36	1.44	1.49	1.526	1.523	1.493
42	1.53	1.54	1.622	1.616	1.822	1.65	1.42	1.55	1.803	1.673	1.711	1.48	1.32	1.572	1.642	1.627	1.57	1.43	1.54	1.547	1.533	1.53
48	1.61	1.71	1.672	1.616	1.881	1.69	1.45	1.63	1.892	1.77	1.792	1.53	1.68	1.562	1.644	1.666	1.6	1.47	1.57	1.525	1.541	1.519
54	1.75	1.8	1.742	1.699	1.995	1.73	1.47	1.68	2.028	1.901	1.95	1.61	1.69	1.603	1.696	1.749	1.59	1.45	1.62	1.606	1.607	1.594
60	1.91	2.01	1.796	1.753	2.117	1.85	1.53	1.79	2.133	2.011	2.068	1.74	1.83	1.627	1.748	1.801	1.65	1.49	1.67	1.699	1.674	1.668
66	2.1	2.25	1.827	1.798	2.152	1.95	1.58	1.9	2.225	2.127	2.197	1.42	1.94	1.656	1.777	1.891	1.71	1.51	1.71	1.732	1.755	1.784
72	2.26	1.96	1.853	1.809	2.18	2	1.6	2	2.308	2.239	2.258	1.82	1.73	1.669	1.809	1.957	1.74	1.52	1.71	1.766	1.786	1.851
Supp Figure 13b: Day 15-18 Only glioblastoma cells U251-GFP - picrotoxin
Time (hours)	Untreated								Picrotoxin (10uM)								Picrotoxin (25uM)								Picrotoxin (33uM)
	R1	R2	R3	R4	R5	R6	R7	R8	R1	R2	R3	R4	R5	R6	R7	R8	R1	R2	R3	R4	R5	R6	R7	R8	R1	R2	R3	R4	R5	R6	R7
0	1	1	1	1	1	1	1	1	1	1	1	1	1	1	1	1	1	1	1	1	1	1	1	1	1	1	1	1	1	1	1
6	0.99	1.02	1.08	1.006	0.998	0.994	0.98	0.99	1.03	1.01	1.03	1.008	0.995	1.007	1.02	1.03	1.03	1.04	1.13	0.998	0.997	1.009	1	1	1.13	1.03	0.993	1.027	0.997	1	1.01
12	1.02	1.04	1.11	1.002	1.037	1.042	1.03	1.03	1.06	1.04	1.03	1.041	1.005	1.034	1.07	1.12	1.09	1.07	1.16	1.039	1.01	1.061	1.05	1.09	1.16	1.06	1.014	1.033	1.014	1.06	1.08
18	1.1	1.13	1.23	1.09	1.147	1.173	1.14	1.15	1.07	1.12	1.12	1.143	1.12	1.157	1.24	1.34	1.15	1.17	1.31	1.136	1.089	1.18	1.18	1.29	1.22	1.13	1.146	1.168	1.118	1.18	1.25
24	1.16	1.28	1.37	1.246	1.326	1.35	1.28	1.31	1.33	1.25	1.27	1.381	1.32	1.326	1.4	1.46	1.26	1.31	1.48	1.276	1.204	1.354	1.32	1.41	1.32	1.25	1.315	1.321	1.28	1.27	1.38
30	1.25	1.39	1.51	1.372	1.472	1.453	1.34	1.41	1.47	1.37	1.42	1.488	1.456	1.471	1.44	1.52	1.32	1.42	1.66	1.376	1.289	1.428	1.39	1.48	1.41	1.36	1.422	1.382	1.358	1.34	1.43
36	1.3	1.46	1.58	1.435	1.524	1.496	1.4	1.46	1.57	1.45	1.49	1.574	1.542	1.521	1.46	1.56	1.39	1.53	1.71	1.414	1.346	1.469	1.44	1.52	1.52	1.49	1.453	1.438	1.393	1.35	1.46
42	1.34	1.51	1.65	1.458	1.576	1.56	1.47	1.49	1.63	1.51	1.58	1.604	1.569	1.567	1.52	1.67	1.48	1.58	1.75	1.443	1.367	1.523	1.45	1.58	1.6	1.59	1.501	1.465	1.409	1.41	1.51
48	1.41	1.56	1.68	1.487	1.62	1.598	1.51	1.52				1.665	1.63	1.595	1.55	1.7	1.51	1.62	1.72	1.481	1.389	1.582	1.47	1.63	1.6	1.59	1.488	1.481	1.404	1.34	1.49
54	1.45	1.64	1.74	1.539	1.734	1.716	1.58	1.67	1.72	1.61	1.7	1.801	1.787	1.709	1.68	1.88	1.58	1.68	1.76	1.578	1.527	1.788	1.59	1.74	1.64	1.63	1.695	1.647	1.574	1.45	1.66
60	1.54	1.77	1.87	1.682	1.889	1.878	1.71	1.76	1.78	1.71	1.8	1.99	1.968	1.83	1.82	1.97	1.66	1.77	1.88	1.761	1.694	1.936	1.74	1.85	1.75	1.72	1.826	1.794	1.741	1.54	1.79
66	1.65	1.93	2.01	1.786	2.091	2.03	1.85	1.86	1.91	1.79	1.92	2.159	2.118	1.949	1.93	2.09	1.73	1.8	1.94	1.898	1.79	2.056	1.89	1.93	1.79	1.78	1.961	1.92	1.849	1.63	1.88
72	1.75	2.12	2.18	1.879	2.279	2.202	2.01	2.02	2.1	1.93	2.06	2.316	2.299	2.093	2.08	2.12	1.78	1.93	2.06	2.027	1.918	2.144	1.98	1.99	1.89	1.85	2.032	1.971	1.89	1.76	1.96
Supp Figure 13b: Day 7-10 Only glioblastoma cells U251-GFP - SIS3
Time (hours)	Untreated					SIS3 (10uM)				SIS3 (10uM) + Picrotoxin (10uM)						SIS3 (10uM) + Picrotoxin (25uM)					SIS3 (10uM) + Picrotoxin (33uM)
	R1	R2	R3	R4	R5	R1	R2	R3	R4	R1	R2	R3	R4	R5	R6	R1	R2	R3	R4	R5	R1	R2	R3	R4	R5	R6
0	1	1	1	1	1	1	1	1	1	1	1	1	1	1	1	1	1	1	1	1	1	1	1	1	1	1
6	0.99	0.88	1.055	1.031	1.048	0.99	1.052	1.043	1.048	0.83	0.92	1.02	1.036	1.002	0.977	0.97	0.98	1.05	1.04	1.047	0.89	0.96	1	1.043	1.05	1.046
12	1.05	0.99	1.215	1.16	1.176	1.03	1.167	1.135	1.161	1.03	1.03	1.05	1.135	1.088	1.104	0.97	0.99	1.172	1.138	1.132	1.02	1	0.99	1.11	1.08	1.099
18	1.18	1.21	1.425	1.379	1.445	1.16	1.337	1.317	1.343	1.17	1.16	1.16	1.308	1.198	1.286	0.98	1.04	1.348	1.296	1.284	1.12	1.12	1.05	1.242	1.267	1.234
24	1.3	1.39	1.545	1.532	1.6	1.29	1.419	1.459	1.487	1.27	1.29	1.24	1.444	1.355	1.427	0.99	1.1	1.398	1.364	1.353	1.21	1.2	1.13	1.318		1.328
30	1.38	1.43	1.559	1.556	1.684	1.38	1.443	1.53	1.579	1.34	1.35	1.32	1.494	1.478	1.493	0.98	1.16	1.376	1.36	1.378	1.09	1.22	1.14	1.35	1.315	1.38
36	1.46	1.42	1.571	1.564	1.739	1.46	1.48	1.546	1.609	1.38	1.4	1.33	1.536	1.544	1.508	1.01	1.14	1.376	1.33	1.354	1.21	1.22	1.12	1.338	1.405	1.381
42	1.53	1.54	1.622	1.616	1.822	1.48	1.491	1.543	1.63	1.37	1.39	1.36	1.551	1.585	1.56	1	1.13	1.392	1.319	1.362	1.19	1.19	1.12	1.316	1.409	1.364
48	1.61	1.71	1.672	1.616	1.881	1.53	1.492	1.555	1.642	1.35	1.4	1.4	1.574	1.541	1.567	0.99	1.1	1.297	1.287	1.325	1.15	1.19	1.08	1.254	1.341	1.222
54	1.75	1.8	1.742	1.699	1.995	1.49	1.533	1.59	1.674	1.32	1.36	1.36	1.636	1.61	1.628	0.92	0.99	1.262	1.27	1.32	1	1.02	0.87	1.197	1.316	1.159
60	1.91	2.01	1.796	1.753	2.117	1.51	1.565	1.616	1.674	1.33	1.34	1.37	1.671	1.647	1.668	0.96	1.01	1.295	1.302	1.361	0.98	0.99	0.86	1.217	1.373	1.207
66	2.1	2.25	1.827	1.798	2.152	1.51	1.574	1.622	1.657	1.31	1.32	1.36	1.693	1.678	1.682	0.98	0.99	1.292	1.295	1.367	0.96	0.97	0.83	1.239	1.385	1.202
72	2.26	1.96	1.853	1.809	2.18	1.54	1.586	1.62	1.659	1.28	1.27	1.32	1.679	1.696	1.682	0.99	1	1.279	1.288	1.365	0.94	0.93	0.81	1.22	1.335	1.167
Supp Figure 13b: Day 15-18 Only glioblastoma cells U251-GFP - SIS3
Time (hours)	Untreated								SIS3 (10uM)					SIS3 (10uM) + Picrotoxin (10uM)								SIS3 (10uM) + Picrotoxin (25uM)								SIS3 (10uM) + Picrotoxin (33uM)
	R1	R2	R3	R4	R5	R6	R7	R8	R1	R2	R3	R4	R5	R1	R2	R3	R4	R5	R6	R7	R8	R1	R2	R3	R4	R5	R6	R7	R8	R1	R2	R3	R4	R5	R6	R7
0	1	1	1	1	1	1	1	1	1	1	1	1	1	1	1	1	1	1	1	1	1	1	1	1	1	1	1	1	1	1	1	1	1	1	1	1
6	0.99	1.02	1.08	1.006	0.998	0.994	0.98	0.99	1.02	1.04	1.03	1.022	1.029	1.25	1.08	1.04	0.996	1.024	1.008	1	1.02	1.05	1.05	1.09	1.008	1.006	1.001	1.02	1.01	1.03	1.01	1.02	1.005	1.013	1	1.01
12	1.02	1.04	1.11	1.002	1.037	1.042	1.03	1.03	1.07	1.09	1.08	1.062	1.067	1.29	1.11	1.1	1.035	1.043	1.056	1.04	1.09	0.91	1.08	1.09	1.031	1.017	1.012	1.07	1.07	1.05	1.05	1.07	0.996	0.998	1.01	1.01
18	1.1	1.13	1.23	1.09	1.147	1.173	1.14	1.15	1.11	1.15	1.13	1.184	1.166	1.39	1.2	1.17	1.122	1.161	1.208	1.19	1.26	1.16	1.14	1.17	1.12	1.065	1.095	1.2	1.24	1.12	1.1	1.12	1.056	1.074	1.08	1.13
24	1.16	1.28	1.37	1.246	1.326	1.35	1.28	1.31	1.19	1.26	1.24	1.342	1.366	1.47	1.31	1.31	1.306	1.327	1.379	1.3	1.4	1.23	1.25	1.27	1.294	1.125	1.223	1.34	1.36	1.21	1.18	1.22	1.193	1.176	1.17	1.23
30	1.25	1.39	1.51	1.372	1.472	1.453	1.34	1.41	1.28	1.34	1.32	1.47	1.459	1.61	1.4	1.4	1.43	1.43	1.481	1.38	1.47	1.31	1.34	1.38	1.393	1.19	1.293	1.4	1.42	1.26	1.26	1.25	1.284	1.233	1.24	1.26
36	1.3	1.46	1.58	1.435	1.524	1.496	1.4	1.46	1.34	1.45	1.43	1.567	1.544	1.66	1.48	1.48	1.479	1.449	1.521	1.42	1.52	1.36	1.41	1.43	1.433	1.2	1.308	1.43	1.44	1.29	1.28	1.26	1.249	1.258	1.25	1.27
42	1.34	1.51	1.65	1.458	1.576	1.56	1.47	1.49	1.38	1.5	1.48	1.608	1.564	1.76	1.59	1.56	1.492	1.483	1.572	1.46	1.56	1.37	1.47	1.48	1.452	1.18	1.312	1.46	1.45	1.34	1.26	1.27	1.261	1.266	1.25	1.27
48	1.41	1.56	1.68	1.487	1.62	1.598	1.51	1.52	1.4	1.55	1.53	1.553	1.509				1.435	1.429	1.521	1.39	1.54	1.25	1.41	1.44	1.283	1.119	1.218	1.34	1.37	1.31	1.18	1.14	1.092	1.093	1.07	1.1
54	1.45	1.64	1.74	1.539	1.734	1.716	1.58	1.67	1.37	1.51	1.53	1.583	1.585	1.75	1.54	1.56	1.52	1.496	1.581	1.41	1.6	1.14	1.24	1.3	1.283	1.103	1.207	1.39	1.4	1.14	1.04	1.01	1.101	1.092	1.05	1.09
60	1.54	1.77	1.87	1.682	1.889	1.878	1.71	1.76	1.39	1.57	1.55	1.661	1.675	1.81	1.61	1.6	1.583	1.589	1.689	1.47	1.63	1.19	1.3	1.34	1.326	1.125	1.229	1.41	1.43	1.19	1.05	1	1.115	1.128	1.08	1.1
66	1.65	1.93	2.01	1.786	2.091	2.03	1.85	1.86	1.43	1.58	1.56	1.676	1.694	1.8	1.64	1.61	1.647	1.631	1.739	1.49	1.72	1.16	1.32	1.33	1.342	1.126	1.265	1.46	1.49	1.18	1.03	0.99	1.125	1.128	1.04	1.09
72	1.75	2.12	2.18	1.879	2.279	2.202	2.01	2.02	1.43	1.6	1.55	1.744	1.723	1.8	1.63	1.57	1.657	1.642	1.754	1.52	1.72	1.13	1.27	1.29	1.323	1.119	1.273	1.46	1.49	1.14	0.99	0.98	1.114	1.118	1.01	1.04
Supp Figure 13b: Day 7-10 Only glioblastoma cells U251-GFP - A83
Hours	Untreated					A83 (0.5uM)					A83 (0.5uM) + Picrotoxin (10uM)						A83 (0.5uM) + Picrotoxin (25uM)				A83 (0.5uM) + Picrotoxin (33uM)
	R1	R2	R3	R4	R5	R1	R2	R3	R4	R5	R1	R2	R3	R4	R5	R6	R1	R2	R3	R4	R1	R2	R3	R4	R5	R6
0	1	1	1	1	1	1	1	1	1	1	1	1	1	1	1	1	1	1	1	1	1	1	1	1	1	1
6	0.99	0.88	1.055	1.031	1.048	1.01	0.99	1.052	1.068	1.051	0.95	1.02	1.1	1.05	1.049	1.043	1	1.046	1.022	1.108	0.91	1.02	1	1.019	1.024	1.027
12	1.05	0.99	1.215	1.16	1.176	1.04	1.07	1.196	1.246	1.165	1.04	1.03	1.12	1.176		1.125	1.01	1.167	1.107	1.212	0.99	1.04	1	1.072	1.054	1.069
18	1.18	1.21	1.425	1.379	1.445	1.11	1.21	1.293	1.368	1.348	1.17	1.17	1.21		1.145	1.295	1.08	1.257	1.239		1.05	1.08	1.06	1.058	1.083	1.155
24	1.3	1.39	1.545	1.532	1.6	1.25	1.33	1.299	1.391	1.484	1.06	1.18	1.33	1.471		1.31	1.23	1.303	1.283	1.41	1.13	1.09	1.09	1.26	1.124
30	1.38	1.43	1.559	1.556	1.684	1.32	1.38	1.279	1.396	1.514	1.48	1.39	1.32	1.505		1.361	1.26	1.287	1.129		1.21	1.1	1.17	1.243	1.179	0.98
36	1.46	1.42	1.571	1.564	1.739	1.37	1.51	1.284	1.372	1.519	1.59	1.49	1.51	1.503	1.475	1.513	1.33	1.223	1.206	1.347	0.96	1.07	1.01	1.213	1.049
42	1.53	1.54	1.622	1.616	1.822	1.43	1.57	1.274	1.379	1.534	1.18	1.2	1.3	1.53	1.509	1.589	1.36	1.223	1.208	1.327	1.04	0.81	1.13	1.194	1.253	1.273
48	1.61	1.71	1.672	1.616	1.881	1.43	1.69	1.274	1.354	1.572	1.66	1.62	1.61	1.544	1.529	1.649	1.43	1.178	1.167	1.296	1.21	1.17	1.13	1.105	1.188	1.185
54	1.75	1.8	1.742	1.699	1.995	1.49	1.8	1.291	1.374	1.628	1.73	1.65	1.69	1.552	1.589	1.753	1.38	1.176	1.147	1.285	1.05	0.96	1.07	1.057	1.136	1.115
60	1.91	2.01	1.796	1.753	2.117	1.63	1.94	1.303	1.364	1.674	1.81	1.77	1.83	1.549	1.631	1.851	1.42	1.201	1.148	1.298	1.15	1.14	1.08	1.043	1.168	1.123
66	2.1	2.25	1.827	1.798	2.152	1.73	2.07	1.292	1.376	1.696	1.85	1.84	1.65	1.566	1.651	1.897	1.4	1.193	1.164	1.323	1.15	1.14	1.1	1.033	1.155	1.107
72	2.26	1.96	1.853	1.809	2.18	1.89	2.24	1.308	1.398	1.745	1.93	1.96	1.98	1.61	1.7	2.003	1.42	1.203	1.173	1.328	1.13	1.14	1.1	1.02	1.163	1.101
Supp Figure 13b: Day 15-18 Only glioblastoma cells U251-GFP - A83
Hours	Untreated								A83 (0.5uM)						A83 (0.5uM) + Picrotoxin (10uM)				A83 (0.5uM) + Picrotoxin (25uM)							A83 (0.5uM) + Picrotoxin (33uM)
	R1	R2	R3	R4	R5	R6	R7	R8	R1	R2	R3	R4	R5	R6	R1	R2	R3	R4	R1	R2	R3	R4	R5	R6	R7	R1	R2	R3	R4	R5
0	1	1	1	1	1	1	1	1	1	1	1	1	1	1	1	1	1	1	1	1	1	1	1	1	1	1	1	1	1	1
6	0.99	1.02	1.08	1.006	0.998	0.994	0.98	0.99	1.03		1.05	1.011	1.02	1.01	1.05	1.012	1.03	0.99	1.27	1.41	1.54	0.998	1.006	0.97	0.99	1.19	1.03	1.29	0.99	0.99
12	1.02	1.04	1.11	1.002	1.037	1.042	1.03	1.03	1.08		1.09	1.032	1.09	1.07	1.05	1.094	1.07	1.05	1.22	1.19	1.59	1.022	1.038	1	0.99	1.24	1.05	1.31	1	1.01
18	1.1	1.13	1.23	1.09	1.147	1.173	1.14	1.15	1.08			1.147	1.23	1.25	1.17	1.277	1.22	1.21		1.35	1.47	1.112	1.077	1.07	1.08	1.28		1.39	1.07	1.05
24	1.16	1.28	1.37	1.246	1.326	1.35	1.28	1.31	1.35	1.25	1.18	1.302	1.38	1.4	1.29	1.431	1.38	1.35	1.29	1.9	1.42	1.303	1.179	1.18	1.16	1.31	1.14	1.45	1.14	1.15
30	1.25	1.39	1.51	1.372	1.472	1.453	1.34	1.41	1.46	1.34	1.47	1.404	1.44	1.51	1.34	1.479	1.45	1.45	1.53	1.63	1.8	1.392	1.311	1.24	1.25	1.4	1.17	1.35	1.23	1.18
36	1.3	1.46	1.58	1.435	1.524	1.496	1.4	1.46				1.492	1.49	1.54	1.45	1.552	1.51	1.48		2.07	2.04	1.456	1.376	1.27	1.26	1.34	1.2	1.56	1.23	1.18
42	1.34	1.51	1.65	1.458	1.576	1.56	1.47	1.49	1.55	1.42	1.62	1.541	1.55	1.6	1.51	1.593	1.54	1.53	1.62	2	2.07	1.5	1.443	1.28	1.29	1.47	1.22	1.58	1.22	1.19
48	1.41	1.56	1.68	1.487	1.62	1.598	1.51	1.52	1.57		1.63	1.621	1.59	1.67	1.52	1.685	1.56	1.55	1.48		2.06	1.53	1.506	1.23	1.23	1.34	1.02	1.31	1.1	1.07
54	1.45	1.64	1.74	1.539	1.734	1.716	1.58	1.67	1.66	1.5	1.69	1.733	1.67	1.87	1.59	1.907	1.66	1.69	1.5	1.99	1.9	1.605	1.565	1.26	1.28	1.37	1.15	1.44	1.13	1.1
60	1.54	1.77	1.87	1.682	1.889	1.878	1.71	1.76	1.79	1.59	1.84	1.89	1.75	2	1.66	2.132	1.82	1.81	1.54	2.12	2.08	1.699	1.66	1.35	1.32	1.42	1.17	1.44	1.15	1.09
66	1.65	1.93	2.01	1.786	2.091	2.03	1.85	1.86	1.94	1.67	2	2.007	1.85	2.15	1.76	2.3	1.93	1.93	1.66	2.2	2.13	1.793	1.799	1.36	1.35	1.42	1.16	1.41	1.13	1.06
72	1.75	2.12	2.18	1.879	2.279	2.202	2.01	2.02	1.68		2.13	2.109	1.92	2.27	1.85	2.447	2.03	1.98	1.55	1.74	2.21	1.855	1.918	1.41	1.42	1.39	1.15	1.4	1.12	1.04
Supp Figure 13c		Mus musculus, NOD.Cg-Prkdcscid Il2rgtm1Wjl/SzJ, P1-P2
	Vehicle					SIS-3
Week*	#251 (F)	#253 (F)	#254 (F)	#258 (F)	#259 (F)	#250 (F)	#252 (F)	#255 (M)	#260 (M)
8	9.21	2.86	7.99	12.99	6.73	17.33	14.01	23.16	15.31
*weeks after injection of neonatal mice, therefore corresponding also to the age
Supp Figure 13d		Mus musculus, NOD.Cg-Prkdcscid Il2rgtm1Wjl/SzJ, P1-P2
	Vehicle					SIS-3
Week*	#251 (F)	#253 (F)	#254 (F)	#258 (F)	#259 (F)	#250 (F)	#252 (F)	#255 (M)	#260 (M)
8	3.21	0	1.28	8.71	0.25	1.35	7.46	10.36	7.34
*weeks after injection of neonatal mice, therefore corresponding also to the age

## Sheet: Supp Figure 14
Supp Figure 14
